# Supplementary material for: Crystal structure of 5-chloro-1,3-bis­[2-(2-oxo-1,3-oxazolidin-3-yl)eth­yl]-1H-benz­imidazol-2(3H)-one
Source: Acta Crystallogr E Crystallogr Commun. 2015 Sep 12;71(Pt 10):o735–6. doi: 10.1107/S2056989015016102 (PMC4647354; doi:10.1107/S2056989015016102)
Supplement: Supplementary file 1 [file e-71-0o735-sup1.cif]

##############################################################################
#                                                                            #
# This CIF contains the data in a paper accepted for publication in          #
# Acta Crystallographica Section E. It conforms to the requirements of       #
# Notes for Authors for Acta Crystallographica Section E, and has been       #
# peer reviewed under the auspices of the IUCr Commission on Journals.       #
#                                                                            #
# Full details of the Crystallographic Information File format               #
# are given in the paper "The Crystallographic Information File (CIF):       #
# a New Standard Archive File for Crystallography" by S. R. Hall, F. H.      #
# Allen and I. D. Brown [Acta Cryst. (1991), A47, 655-685].                  #
#                                                                            #
# The current version of the core CIF dictionary is obtainable from          #
# ftp://ftp.iucr.org/pub/cif_core.dic.                                       #
#                                                                            #
# Software is freely available for graphical display of the structure(s)     #
# in this CIF. For information consult the CIF software page                 #
# http://www.iucr.org/resources/cif/software.                                #
#                                                                            #
# This file may be used for bona fide research purposes within the           #
# scientific community so long as proper attribution is given to the journal # 
# article from which it was obtained.                                        #
#                                                                            #
##############################################################################
data_I
_audit_creation_method     SHELXL-2013
_database_code_depnum_ccdc_archive     'CCDC 1421051'
_chemical_name_systematic
;\
5-Chloro-1,3-bis[2-(2-oxo-1,3-oxazolidin-3-yl)ethyl]-\
1<i>H</i>-benzimidazol-2(3<i>H</i>)-one
;
_chemical_name_common     ?
_chemical_formula_moiety     'C17 H19 Cl N4 O5'
_chemical_formula_sum     'C17 H19 Cl N4 O5'
_chemical_formula_iupac     'C17 H19 Cl N4 O5'
_chemical_formula_weight     394.81
_chemical_melting_point     ?
_shelx_space_group_comment
;
The symmetry employed for this shelxl refinement is uniquely defined
by the following loop, which should always be used as a source of
symmetry information in preference to the above space-group names.
They are only intended as comments.
;
_space_group_crystal_system     orthorhombic
_space_group_name_H-M_alt     'P c a 21'
_space_group_name_Hall     'P 2c -2ac'
loop_
    _symmetry_equiv_pos_as_xyz
    'x, y, z'
    '-x, -y, z+1/2'
    'x+1/2, -y, z'
    '-x+1/2, y, z+1/2'
_cell_length_a     14.053(8)
_cell_length_b     13.438(6)
_cell_length_c     9.733(4)
_cell_angle_alpha     90
_cell_angle_beta     90
_cell_angle_gamma     90
_cell_volume     1838.1(15)
_cell_formula_units_Z     4
_cell_measurement_reflns_used     3701
_cell_measurement_theta_min     1.515
_cell_measurement_theta_max     26.371
_cell_measurement_temperature     296(2)
_exptl_crystal_description     block
_exptl_crystal_colour     Colourless
_exptl_crystal_size_max     0.35
_exptl_crystal_size_mid     0.31
_exptl_crystal_size_min     0.26
_exptl_crystal_density_diffrn     1.423
_exptl_crystal_F_000     820
_exptl_absorpt_coefficient_mu     0.245
_exptl_absorpt_correction_type     multi-scan
_exptl_absorpt_process_details
;
(SADABS; Bruker, 2009)
;
_exptl_absorpt_correction_T_min     0.5037
_exptl_absorpt_correction_T_max     0.7475
_exptl_special_details     ?
_diffrn_ambient_temperature     296(2)
_diffrn_radiation_type     MoK\a
_diffrn_radiation_wavelength     0.71073
_diffrn_radiation_source     'fine-focus sealed tube'
_diffrn_radiation_monochromator     graphite
_diffrn_measurement_device_type     'Bruker X8 APEX'
_diffrn_measurement_method     '\f and \w scans'
_diffrn_reflns_number     9588
_diffrn_reflns_av_R_equivalents     0.0523
_diffrn_reflns_theta_min     1.515
_diffrn_reflns_theta_max     26.371
_diffrn_reflns_theta_full     25.242
_diffrn_measured_fraction_theta_max     0.999
_diffrn_measured_fraction_theta_full     0.999
_diffrn_reflns_limit_h_min     -13
_diffrn_reflns_limit_h_max     17
_diffrn_reflns_limit_k_min     -16
_diffrn_reflns_limit_k_max     16
_diffrn_reflns_limit_l_min     -12
_diffrn_reflns_limit_l_max     12
_refine_special_details
;
Refined as a 2-component inversion twin.
;
_reflns_number_total     3701
_reflns_number_gt     1697
_reflns_threshold_expression     'I > 2\s(I)'
_refine_ls_structure_factor_coef     Fsqd
_refine_ls_matrix_type     full
_refine_ls_R_factor_all     0.1540
_refine_ls_R_factor_gt     0.0574
_refine_ls_wR_factor_gt     0.1121
_refine_ls_wR_factor_ref     0.1501
_refine_ls_goodness_of_fit_ref     1.013
_refine_ls_restrained_S_all     1.023
_refine_ls_number_reflns     3701
_refine_ls_number_parameters     255
_refine_ls_number_restraints     4
_refine_ls_hydrogen_treatment     constr
_refine_ls_weighting_scheme     calc
_refine_ls_weighting_details
              'w=1/[\s^2^(Fo^2^)+(0.0473P)^2^+0.3226P] where P=(Fo^2^+2Fc^2^)/3'
_atom_sites_solution_hydrogens     geom
_atom_sites_solution_primary     ?
_atom_sites_solution_secondary     ?
_refine_ls_shift/su_max     0.000
_refine_ls_shift/su_mean     0.000
_refine_diff_density_max     0.209
_refine_diff_density_min     -0.162
_refine_ls_extinction_method     none
_refine_ls_extinction_coef     .
_refine_ls_abs_structure_details
;
 Refined as an inversion twin.
;
_refine_ls_abs_structure_Flack     0.5(5)
loop_
    _atom_type_symbol
    _atom_type_description
    _atom_type_scat_dispersion_real
    _atom_type_scat_dispersion_imag
    _atom_type_scat_source
    'C' 'C' 0.0033 0.0016
                         'International Tables Vol C Tables 4.2.6.8 and 6.1.1.4'
    'H' 'H' 0.0000 0.0000
                         'International Tables Vol C Tables 4.2.6.8 and 6.1.1.4'
    'N' 'N' 0.0061 0.0033
                         'International Tables Vol C Tables 4.2.6.8 and 6.1.1.4'
    'O' 'O' 0.0106 0.0060
                         'International Tables Vol C Tables 4.2.6.8 and 6.1.1.4'
    'Cl' 'Cl' 0.1484 0.1585
                         'International Tables Vol C Tables 4.2.6.8 and 6.1.1.4'
_computing_data_collection
;
APEX2 (Bruker, 2009)
;
_computing_cell_refinement
;
SAINT-Plus (Bruker, 2009)
;
_computing_data_reduction
;
SAINT-Plus (Bruker, 2009)
;
_computing_structure_solution
;
SHELXS97 (Sheldrick, 2008)
;
_computing_structure_refinement
;
SHELXL2013 (Sheldrick, 2015)
;
_computing_molecular_graphics
;
ORTEP-3 (Burnett & Johnson, 1996) and ORTEP-3 for Windows (Farrugia,
2012)
;
_computing_publication_material
;
PLATON (Spek, 2009) and publCIF (Westrip, 2010)
;
loop_
    _atom_site_type_symbol
    _atom_site_label
    _atom_site_fract_x
    _atom_site_fract_y
    _atom_site_fract_z
    _atom_site_U_iso_or_equiv
    _atom_site_adp_type
    _atom_site_calc_flag
    _atom_site_occupancy
    _atom_site_disorder_assembly
    _atom_site_disorder_group
    C C1 0.5061(11) 0.6238(11) 0.3946(17) 0.141(6) Uani d 1 . .
    H H1A 0.5660 0.5943 0.3660 0.169 Uiso calc 1 . .
    H H1B 0.5119 0.6955 0.3879 0.169 Uiso calc 1 . .
    C C2 0.4284(10) 0.5885(9) 0.3051(13) 0.094(4) Uani d 1 . .
    H H2A 0.3888 0.6431 0.2737 0.113 Uiso calc 1 . .
    H H2B 0.4527 0.5523 0.2264 0.113 Uiso calc 1 . .
    C C3 0.4066(8) 0.5371(8) 0.5275(13) 0.060(3) Uani d 1 . .
    C C4 0.2918(6) 0.4698(6) 0.3603(12) 0.068(3) Uani d 1 . .
    H H4A 0.2585 0.5066 0.2894 0.082 Uiso calc 1 . .
    H H4B 0.2501 0.4650 0.4395 0.082 Uiso calc 1 . .
    C C5 0.3133(7) 0.3677(7) 0.3089(10) 0.074(3) Uani d 1 . .
    H H5A 0.2552 0.3394 0.2721 0.089 Uiso calc 1 . .
    H H5B 0.3582 0.3733 0.2336 0.089 Uiso calc 1 . .
    C C6 0.4456(8) 0.2814(7) 0.4386(11) 0.058(3) Uani d 1 . .
    C C7 0.5213(9) 0.3189(9) 0.3704(15) 0.093(4) Uani d 1 . .
    H H7 0.5100 0.3570 0.2923 0.111 Uiso calc 1 . .
    C C8 0.6121(8) 0.3041(8) 0.4091(11) 0.093(3) Uani d 1 . .
    H H8 0.6648 0.3351 0.3704 0.112 Uiso calc 0.567(7) . .
    C C9 0.6151(7) 0.2357(7) 0.5151(15) 0.085(4) Uani d 1 . .
    H H9 0.6762 0.2161 0.5395 0.102 Uiso calc 0.433(7) . .
    C C10 0.5401(8) 0.1888(8) 0.5959(13) 0.087(4) Uani d 1 . .
    H H10 0.5521 0.1462 0.6692 0.104 Uiso calc 1 . .
    C C11 0.4446(10) 0.2151(7) 0.5506(11) 0.067(3) Uani d 1 . .
    C C12 0.2912(5) 0.2497(9) 0.5031(13) 0.0513(14) Uani d 1 . .
    C C13 0.3124(7) 0.1304(6) 0.6914(9) 0.071(3) Uani d 1 . .
    H H13A 0.2538 0.1570 0.7293 0.085 Uiso calc 1 . .
    H H13B 0.3582 0.1240 0.7654 0.085 Uiso calc 1 . .
    C C14 0.2935(7) 0.0280(6) 0.6264(11) 0.067(3) Uani d 1 . .
    H H14A 0.2558 -0.0113 0.6898 0.080 Uiso calc 1 . .
    H H14B 0.2560 0.0373 0.5437 0.080 Uiso calc 1 . .
    C C15 0.4330(8) -0.0839(8) 0.6883(11) 0.068(3) Uani d 1 . .
    H H15A 0.3959 -0.1385 0.7256 0.081 Uiso calc 1 . .
    H H15B 0.4552 -0.0423 0.7632 0.081 Uiso calc 1 . .
    C C16 0.5157(7) -0.1221(8) 0.6022(10) 0.075(3) Uani d 1 . .
    H H16A 0.5743 -0.0876 0.6247 0.090 Uiso calc 1 . .
    H H16B 0.5248 -0.1931 0.6146 0.090 Uiso calc 1 . .
    C C17 0.4082(9) -0.0368(8) 0.4637(11) 0.066(3) Uani d 1 . .
    N N1 0.3770(6) 0.5234(5) 0.3986(8) 0.052(2) Uani d 1 . .
    N N2 0.3510(7) 0.3007(6) 0.4064(9) 0.064(2) Uani d 1 . .
    N N3 0.3503(6) 0.1993(5) 0.5834(8) 0.0473(19) Uani d 1 . .
    N N4 0.3790(6) -0.0276(6) 0.5914(9) 0.059(2) Uani d 1 . .
    O O1 0.4858(6) 0.5965(7) 0.5304(9) 0.094(3) Uani d 1 . .
    O O2 0.3747(6) 0.4989(7) 0.6326(8) 0.094(3) Uani d 1 . .
    O O3 0.2045(3) 0.2489(6) 0.4997(11) 0.0705(11) Uani d 1 . .
    O O4 0.3742(6) -0.0045(6) 0.3617(8) 0.096(3) Uani d 1 . .
    O O5 0.4846(6) -0.0991(6) 0.4629(8) 0.087(3) Uani d 1 . .
    Cl Cl1A 0.7305(5) 0.2867(5) 0.4090(11) 0.103(4) Uani d 0.433(7) . .
    Cl Cl1B 0.7313(5) 0.2114(5) 0.5813(11) 0.140(4) Uani d 0.567(7) . .
loop_
    _atom_site_aniso_label
    _atom_site_aniso_U_11
    _atom_site_aniso_U_22
    _atom_site_aniso_U_33
    _atom_site_aniso_U_12
    _atom_site_aniso_U_13
    _atom_site_aniso_U_23
    C1 0.139(13) 0.160(14) 0.123(13) -0.094(11) 0.019(12) 0.004(12)
    C2 0.131(13) 0.087(10) 0.064(8) -0.026(9) 0.012(9) 0.007(7)
    C3 0.053(8) 0.066(7) 0.060(7) -0.007(5) -0.007(6) -0.006(6)
    C4 0.067(9) 0.056(7) 0.082(8) -0.004(5) -0.033(6) 0.012(6)
    C5 0.104(10) 0.066(8) 0.053(6) -0.031(6) -0.025(7) 0.003(6)
    C6 0.040(7) 0.060(6) 0.074(8) -0.013(6) 0.008(6) -0.028(6)
    C7 0.070(8) 0.105(9) 0.103(8) -0.019(7) 0.012(7) -0.040(7)
    C8 0.076(8) 0.106(9) 0.097(7) -0.015(6) 0.012(6) -0.010(6)
    C9 0.047(5) 0.071(8) 0.137(11) 0.024(5) -0.028(8) -0.047(7)
    C10 0.099(10) 0.077(7) 0.084(7) 0.048(8) -0.036(7) -0.051(6)
    C11 0.099(11) 0.044(5) 0.058(7) 0.009(6) -0.012(7) -0.020(6)
    C12 0.070(4) 0.041(3) 0.043(3) -0.013(7) 0.002(7) -0.003(2)
    C13 0.120(11) 0.045(6) 0.047(5) 0.003(6) 0.021(6) 0.008(5)
    C14 0.102(10) 0.046(6) 0.052(6) 0.018(6) 0.018(6) 0.007(5)
    C15 0.083(9) 0.063(8) 0.056(6) 0.014(6) -0.006(6) 0.013(6)
    C16 0.089(8) 0.082(7) 0.055(6) 0.023(6) -0.013(6) -0.007(6)
    C17 0.079(10) 0.080(8) 0.038(6) 0.000(7) 0.006(7) -0.003(6)
    N1 0.075(6) 0.037(5) 0.042(4) -0.019(4) 0.000(5) -0.004(4)
    N2 0.090(7) 0.048(5) 0.055(5) -0.005(5) 0.005(6) -0.007(4)
    N3 0.054(5) 0.041(5) 0.047(4) 0.003(4) 0.001(4) 0.010(4)
    N4 0.079(7) 0.059(6) 0.040(4) 0.004(5) 0.015(5) 0.013(4)
    O1 0.096(7) 0.120(7) 0.064(5) -0.036(6) -0.001(5) -0.019(5)
    O2 0.097(7) 0.135(7) 0.051(5) -0.013(5) 0.005(4) 0.012(5)
    O3 0.055(3) 0.068(2) 0.090(3) -0.008(5) 0.002(7) -0.0005(19)
    O4 0.098(7) 0.151(8) 0.038(4) 0.031(5) 0.003(4) 0.019(5)
    O5 0.082(6) 0.113(7) 0.066(5) 0.037(5) 0.015(5) -0.008(5)
    Cl1A 0.067(6) 0.075(5) 0.166(8) -0.006(4) 0.006(5) 0.010(5)
    Cl1B 0.071(5) 0.123(5) 0.226(9) 0.038(4) -0.040(5) 0.020(6)
_geom_special_details
;
All e.s.d.'s (except the e.s.d. in the dihedral angle between two l.s. planes)
are estimated using the full covariance matrix. The cell e.s.d.'s are taken
into account individually in the estimation of e.s.d.'s in distances, angles
and torsion angles; correlations between e.s.d.'s in cell parameters are only
used when they are defined by crystal symmetry. An approximate (isotropic)
treatment of cell e.s.d.'s is used for estimating e.s.d.'s involving l.s.
planes.
;
loop_
    _geom_bond_atom_site_label_1
    _geom_bond_atom_site_label_2
    _geom_bond_site_symmetry_2
    _geom_bond_distance
    _geom_bond_publ_flag
    C1 O1 . 1.401(15) ?
    C1 C2 . 1.475(17) ?
    C1 H1A . 0.9700 ?
    C1 H1B . 0.9700 ?
    C2 N1 . 1.454(13) ?
    C2 H2A . 0.9700 ?
    C2 H2B . 0.9700 ?
    C3 O2 . 1.230(14) ?
    C3 N1 . 1.334(14) ?
    C3 O1 . 1.369(12) ?
    C4 N1 . 1.447(11) ?
    C4 C5 . 1.491(12) ?
    C4 H4A . 0.9700 ?
    C4 H4B . 0.9700 ?
    C5 N2 . 1.411(12) ?
    C5 H5A . 0.9700 ?
    C5 H5B . 0.9700 ?
    C6 C7 . 1.352(16) ?
    C6 N2 . 1.391(13) ?
    C6 C11 . 1.408(8) ?
    C7 C8 . 1.345(10) ?
    C7 H7 . 0.9300 ?
    C8 C9 . 1.383(11) ?
    C8 Cl1A . 1.680(13) ?
    C8 H8 . 0.9300 ?
    C9 C10 . 1.458(10) ?
    C9 Cl1B . 1.786(10) ?
    C9 Cl1A . 2.042(15) ?
    C9 H9 . 0.9300 ?
    C10 C11 . 1.456(15) ?
    C10 H10 . 0.9300 ?
    C11 N3 . 1.379(14) ?
    C12 O3 . 1.219(6) ?
    C12 N3 . 1.326(12) ?
    C12 N2 . 1.436(13) ?
    C13 N3 . 1.499(11) ?
    C13 C14 . 1.538(12) ?
    C13 H13A . 0.9700 ?
    C13 H13B . 0.9700 ?
    C14 N4 . 1.455(11) ?
    C14 H14A . 0.9700 ?
    C14 H14B . 0.9700 ?
    C15 N4 . 1.428(12) ?
    C15 C16 . 1.522(13) ?
    C15 H15A . 0.9700 ?
    C15 H15B . 0.9700 ?
    C16 O5 . 1.458(11) ?
    C16 H16A . 0.9700 ?
    C16 H16B . 0.9700 ?
    C17 O4 . 1.183(14) ?
    C17 N4 . 1.315(14) ?
    C17 O5 . 1.362(13) ?
    Cl1A Cl1B . 1.959(6) ?
loop_
    _geom_angle_atom_site_label_1
    _geom_angle_atom_site_label_2
    _geom_angle_atom_site_label_3
    _geom_angle_site_symmetry_1
    _geom_angle_site_symmetry_3
    _geom_angle
    _geom_angle_publ_flag
    O1 C1 C2 . . 108.8(11) ?
    O1 C1 H1A . . 109.9 ?
    C2 C1 H1A . . 109.9 ?
    O1 C1 H1B . . 109.9 ?
    C2 C1 H1B . . 109.9 ?
    H1A C1 H1B . . 108.3 ?
    N1 C2 C1 . . 101.1(10) ?
    N1 C2 H2A . . 111.6 ?
    C1 C2 H2A . . 111.6 ?
    N1 C2 H2B . . 111.6 ?
    C1 C2 H2B . . 111.6 ?
    H2A C2 H2B . . 109.4 ?
    O2 C3 N1 . . 127.6(10) ?
    O2 C3 O1 . . 121.5(11) ?
    N1 C3 O1 . . 110.7(11) ?
    N1 C4 C5 . . 112.2(8) ?
    N1 C4 H4A . . 109.2 ?
    C5 C4 H4A . . 109.2 ?
    N1 C4 H4B . . 109.2 ?
    C5 C4 H4B . . 109.2 ?
    H4A C4 H4B . . 107.9 ?
    N2 C5 C4 . . 115.9(8) ?
    N2 C5 H5A . . 108.3 ?
    C4 C5 H5A . . 108.3 ?
    N2 C5 H5B . . 108.3 ?
    C4 C5 H5B . . 108.3 ?
    H5A C5 H5B . . 107.4 ?
    C7 C6 N2 . . 124.9(12) ?
    C7 C6 C11 . . 128.7(15) ?
    N2 C6 C11 . . 106.4(12) ?
    C8 C7 C6 . . 123.6(14) ?
    C8 C7 H7 . . 118.2 ?
    C6 C7 H7 . . 118.2 ?
    C7 C8 C9 . . 109.6(11) ?
    C7 C8 Cl1A . . 163.7(10) ?
    C9 C8 Cl1A . . 83.0(9) ?
    C7 C8 H8 . . 125.2 ?
    C9 C8 H8 . . 125.2 ?
    Cl1A C8 H8 . . 43.4 ?
    C8 C9 C10 . . 131.9(10) ?
    C8 C9 Cl1B . . 114.8(10) ?
    C10 C9 Cl1B . . 112.8(9) ?
    C8 C9 Cl1A . . 54.8(8) ?
    C10 C9 Cl1A . . 172.8(7) ?
    Cl1B C9 Cl1A . . 61.2(4) ?
    C8 C9 H9 . . 114.0 ?
    C10 C9 H9 . . 114.0 ?
    Cl1B C9 H9 . . 8.4 ?
    Cl1A C9 H9 . . 59.3 ?
    C11 C10 C9 . . 113.4(10) ?
    C11 C10 H10 . . 123.3 ?
    C9 C10 H10 . . 123.3 ?
    N3 C11 C6 . . 106.6(12) ?
    N3 C11 C10 . . 141.1(11) ?
    C6 C11 C10 . . 112.2(14) ?
    O3 C12 N3 . . 129.7(12) ?
    O3 C12 N2 . . 124.8(12) ?
    N3 C12 N2 . . 105.3(5) ?
    N3 C13 C14 . . 109.0(7) ?
    N3 C13 H13A . . 109.9 ?
    C14 C13 H13A . . 109.9 ?
    N3 C13 H13B . . 109.9 ?
    C14 C13 H13B . . 109.9 ?
    H13A C13 H13B . . 108.3 ?
    N4 C14 C13 . . 114.4(8) ?
    N4 C14 H14A . . 108.7 ?
    C13 C14 H14A . . 108.7 ?
    N4 C14 H14B . . 108.7 ?
    C13 C14 H14B . . 108.7 ?
    H14A C14 H14B . . 107.6 ?
    N4 C15 C16 . . 102.8(8) ?
    N4 C15 H15A . . 111.2 ?
    C16 C15 H15A . . 111.2 ?
    N4 C15 H15B . . 111.2 ?
    C16 C15 H15B . . 111.2 ?
    H15A C15 H15B . . 109.1 ?
    O5 C16 C15 . . 102.2(8) ?
    O5 C16 H16A . . 111.3 ?
    C15 C16 H16A . . 111.3 ?
    O5 C16 H16B . . 111.3 ?
    C15 C16 H16B . . 111.3 ?
    H16A C16 H16B . . 109.2 ?
    O4 C17 N4 . . 129.3(12) ?
    O4 C17 O5 . . 122.5(11) ?
    N4 C17 O5 . . 108.0(10) ?
    C3 N1 C4 . . 124.7(9) ?
    C3 N1 C2 . . 110.5(9) ?
    C4 N1 C2 . . 123.4(9) ?
    C6 N2 C5 . . 129.0(10) ?
    C6 N2 C12 . . 108.8(9) ?
    C5 N2 C12 . . 121.7(10) ?
    C12 N3 C11 . . 112.8(8) ?
    C12 N3 C13 . . 120.4(9) ?
    C11 N3 C13 . . 126.7(9) ?
    C17 N4 C15 . . 114.1(10) ?
    C17 N4 C14 . . 121.8(10) ?
    C15 N4 C14 . . 123.8(8) ?
    C3 O1 C1 . . 107.4(10) ?
    C17 O5 C16 . . 111.2(8) ?
    C8 Cl1A Cl1B . . 94.4(5) ?
    C8 Cl1A C9 . . 42.2(4) ?
    Cl1B Cl1A C9 . . 53.0(4) ?
    C9 Cl1B Cl1A . . 65.9(6) ?
loop_
    _geom_hbond_atom_site_label_D
    _geom_hbond_atom_site_label_H
    _geom_hbond_atom_site_label_A
    _geom_hbond_site_symmetry_A
    _geom_hbond_distance_DH
    _geom_hbond_distance_HA
    _geom_hbond_distance_DA
    _geom_hbond_angle_DHA
    C4 H4A O2 4_554 0.97 2.42 3.247(13) 143.3
    C14 H14A O4 4 0.97 2.48 3.315(13) 144.3
_shelx_hkl_file
;
   0   0  -1  -14.40    0.50
   0   0   1  -15.00    0.60
   0   0   2 9999.00  233.88
   0   0  -2 9794.62  233.78
   0   0  -3   -1.90    2.30
   0   0  -4 1517.75   41.80
   0   0  -5    2.40    3.30
   0   0  -6   58.49    7.70
   0   0   7    0.80    1.40
   0   0  -7    2.10    4.30
   0   0   7   -0.80    1.20
   0   0  -8   13.50    6.10
   0   0   8   14.20    2.20
   0   0   8   14.20    2.30
   0   0  -9    3.80    5.50
   0   0   9    0.60    1.70
   0   0   9    0.20    1.80
   0   0 -10   46.10    9.80
   0   0  10   59.09    4.50
   0   0 -11    6.40    6.60
   0   0  11   -1.00    2.30
   0   0  12    4.60    2.80
   0   0 -12   19.30    8.90
   0   0 -13    9.00    8.30
   0   0 -14   -0.90    8.60
   0   1   0    0.70    0.40
   0  -1   0   -0.60    0.30
   0   1  -1   -3.10    0.90
   0   1   1   -3.30    0.90
   0  -1  -1   -2.30    1.00
   0   1  -1   -2.80    1.00
   0  -1   1   -2.30    1.00
   0   1   1   -3.20    0.60
   0  -1   1   -1.90    0.80
   0   1  -1   -4.90    0.40
   0  -1   1   -3.10    0.90
   0   1  -2 5001.50  114.79
   0  -1   2 5182.88  117.69
   0  -1   2 4979.60  115.39
   0   1   2 4916.21  117.59
   0  -1   2 4686.33  115.29
   0   1  -2 4756.42  115.19
   0  -1  -2 4985.30  117.69
   0   1  -2 4731.53  117.39
   0  -1   3   -1.90    1.20
   0  -1   3   -1.30    1.10
   0  -1  -3    1.90    2.50
   0   1  -3   -0.90    2.20
   0  -1  -4  113.39    7.70
   0  -1   4  118.49    4.20
   0  -1   4  116.79    4.30
   0   1  -4  127.89    7.80
   0  -1   5    1.50    1.30
   0   1  -5    0.50    3.20
   0  -1  -5    0.10    3.40
   0  -1   5   -1.70    1.30
   0  -1  -6  109.69   10.00
   0  -1   6   98.49    4.30
   0   1  -6   84.99    8.80
   0  -1   6   92.39    4.50
   0   1  -7   -2.30    4.60
   0  -1   7   -3.30    1.90
   0  -1   7    1.30    1.90
   0  -1  -7    2.90    4.60
   0  -1   8  465.85   14.30
   0   1  -8  473.45   22.50
   0  -1  -8  454.75   22.40
   0  -1   8  485.65   14.10
   0  -1   9   -0.60    2.10
   0  -1  -9    2.30    5.30
   0  -1   9   -1.90    2.30
   0   1   9    1.60    1.30
   0   1  -9   -8.10    4.20
   0   1   9    0.00    1.40
   0   1  10   87.79    4.40
   0  -1  10   81.99    5.80
   0   1 -10   84.29   12.50
   0  -1 -10   80.29   12.40
   0   1 -11    7.80    6.70
   0  -1 -11    0.40    6.40
   0  -1  11    2.90    2.60
   0   1  11   -1.00    1.80
   0   1 -12    2.80    6.90
   0  -1  12   16.20    3.90
   0  -1 -12   13.50    8.00
   0  -1 -13    0.80    8.30
   0   1 -13   -8.70    5.90
   0   1 -14    1.80    7.90
   0  -1 -14   14.10    8.70
   0   2   0  170.78    5.90
   0  -2   0  158.68    5.80
   0  -2   1   -4.50    1.10
   0  -2  -1   -4.70    1.10
   0  -2  -1   -4.20    1.20
   0   2  -1   -3.70    1.00
   0   2   1   -4.00    1.20
   0   2   1   -3.70    1.10
   0  -2   1   -2.50    1.50
   0   2  -1   -3.40    1.60
   0   2   2 2845.82   69.09
   0  -2   2 2861.61   67.89
   0  -2   2 2958.30   68.89
   0   2   2 2840.72   66.79
   0  -2  -2 2844.02   69.09
   0   2  -2 2850.41   68.79
   0   2  -2 2499.45   67.29
   0  -2   3    1.60    1.70
   0   2  -3   -3.30    2.10
   0  -2  -3   -2.70    2.20
   0   2   3    0.50    0.80
   0  -2   3    0.00    1.70
   0   2  -3    0.30    1.20
   0   2  -4  708.23   22.70
   0  -2  -4  705.63   22.80
   0  -2   4  713.23   19.20
   0  -2   4  704.03   19.30
   0   2  -5   -0.60    2.90
   0  -2  -5   -1.80    2.90
   0  -2   5   -0.50    1.80
   0  -2   5    0.60    2.00
   0  -2   6  118.49    6.10
   0  -2   6  135.19    6.10
   0   2  -6  132.19    9.90
   0  -2  -6  122.79   10.60
   0   2  -7   -3.70    4.70
   0  -2   7   -3.10    2.40
   0  -2  -7   -4.30    4.50
   0  -2   7   -0.90    2.30
   0  -2  -8   60.99    9.60
   0  -2   8   53.79    5.10
   0   2  -8   66.09   10.00
   0  -2   8   54.89    5.30
   0  -2   9   -0.40    2.50
   0   2  -9    2.90    5.70
   0   2   9    0.10    1.20
   0   2   9   -0.10    1.20
   0  -2  -9    4.50    5.50
   0  -2  10   24.90    4.30
   0   2 -10   30.00    8.30
   0  -2 -10   23.50    8.10
   0   2 -11   -0.80    5.20
   0  -2  11    0.90    3.00
   0  -2 -11   21.60    8.10
   0   2 -12   33.30   10.00
   0  -2 -12   30.70    9.70
   0  -2  12   35.50    5.30
   0  -2 -13    3.70    7.50
   0   2 -13    0.70    7.60
   0  -2  13   -0.10    3.70
   0   2 -14   13.30    9.50
   0   3   0    0.90    2.20
   0  -3   0    6.40    2.40
   0  -3   1   -3.30    2.60
   0   3   1    0.20    2.10
   0   3   1   -2.90    1.60
   0  -3  -1   -0.30    2.10
   0   3  -1   -1.50    1.50
   0  -3  -2 6361.06  150.58
   0   3   2 6412.96  150.58
   0  -3   2 6392.96  150.28
   0   3   2 6253.47  149.39
   0   3  -2 6097.49  150.08
   0  -3   2 6388.56  150.38
   0   3  -2 6268.97  149.99
   0  -3  -3    1.20    2.40
   0   3  -3    0.70    2.10
   0   3   3   -0.40    1.40
   0   3  -3    1.60    1.50
   0  -3   3    0.50    2.20
   0  -3  -4  175.28    9.60
   0   3   4  178.08    6.10
   0   3  -4  178.98    6.30
   0   3  -4  183.68    9.30
   0  -3   4  190.28    7.80
   0  -3  -5    0.90    3.50
   0   3   5   -1.10    1.20
   0  -3   5    1.00    2.40
   0   3  -5    5.90    3.50
   0  -3   5    1.40    2.10
   0  -3  -6   -0.20    3.90
   0   3   6    1.70    1.30
   0  -3   6    9.00    2.70
   0  -3   6    6.60    2.90
   0   3  -6   -2.60    3.60
   0   3  -7   -1.90    4.50
   0  -3  -7   -2.30    4.60
   0  -3   7    0.00    3.10
   0   3   7   -2.30    1.20
   0   3  -8   -6.30    4.30
   0  -3  -8   -0.10    4.70
   0   3   8   -1.00    1.50
   0  -3   8    5.40    3.40
   0  -3  -9    1.60    5.40
   0   3   9    2.00    1.60
   0   3  -9    5.90    5.10
   0  -3   9   -0.20    2.80
   0  -3  10   -2.80    3.00
   0  -3 -10    2.10    5.80
   0   3 -10   -3.30    5.30
   0   3 -11    6.80    6.60
   0  -3 -11    3.00    6.70
   0  -3  11    4.80    3.50
   0  -3 -12   11.40    8.00
   0   3 -12    9.90    8.60
   0  -3  12   -0.20    3.60
   0  -3  13   -2.10    3.70
   0   3 -13   -8.30    6.80
   0  -3 -13   -2.40    6.50
   0   3 -14    9.60    9.30
   0  -4   0 4008.70   97.19
   0  -4  -1   -3.20    2.00
   0   4  -1   -0.10    1.30
   0  -4   1    0.50    2.50
   0   4   1    2.40    2.60
   0   4   1    0.40    1.50
   0  -4  -2 3510.75   84.49
   0   4  -2 3417.66   84.79
   0  -4   2 3420.86   85.99
   0   4   2 3597.74   85.39
   0   4   2 3564.04   85.19
   0   4   3   -0.80    1.70
   0   4  -3   -1.60    2.10
   0  -4   3   -4.30    2.00
   0  -4  -3    5.40    1.50
   0   4  -3   -1.90    1.90
   0  -4  -3    1.00    2.50
   0   4   4  304.07   10.00
   0   4  -4  300.37   12.70
   0  -4  -4  299.97   12.90
   0  -4   5    0.00    2.70
   0   4  -5   -0.50    2.90
   0  -4  -5   -1.50    3.30
   0   4   5    1.80    1.80
   0   4  -5    1.30    1.80
   0   4  -6   26.80    5.90
   0   4   6   29.80    3.10
   0  -4   6   22.50    4.60
   0  -4  -6   30.70    6.50
   0  -4  -7    3.20    5.10
   0  -4   7   -1.30    3.50
   0   4   7    1.10    2.00
   0   4  -7   -3.70    4.30
   0   4  -8  173.68   14.70
   0   4   8  154.28    6.50
   0  -4   8  163.98    9.50
   0  -4  -8  160.98   14.90
   0  -4  -9   -1.10    5.30
   0  -4   9    2.20    3.40
   0   4  -9    0.30    4.90
   0  -4 -10   -2.70    5.80
   0   4 -10   -6.70    4.60
   0  -4  10   -3.00    3.40
   0  -4  11   -1.60    3.30
   0   4 -11   -7.90    5.00
   0  -4 -11    5.70    6.60
   0  -4 -12   -1.00    7.30
   0   4 -12    2.90    7.00
   0  -4  12   -6.80    3.70
   0  -4  13    4.10    4.40
   0   4 -13   11.20    8.60
   0   4 -14    7.20    9.30
   0  -4  14   -1.30    4.50
   0  -5   0   10.00    3.20
   0   5   1    0.20    1.50
   0  -5   1   -1.70    2.80
   0  -5  -1    2.30    2.50
   0   5  -1   -0.50    1.20
   0   5   2 2055.19   50.49
   0   5   2 1944.11   49.70
   0  -5  -2 1988.10   49.80
   0  -5   2 1896.01   51.09
   0   5  -2 1948.61   49.10
   0  -5  -3   -1.60    2.20
   0  -5  -3    0.50    1.60
   0   5  -3    2.00    2.30
   0   5  -3   -3.20    2.40
   0   5   3   -0.70    2.00
   0  -5   3    4.60    3.10
   0   5  -4 3156.28   78.79
   0   5   4 3176.08   76.39
   0   5  -4 3066.49   76.69
   0  -5   4 2938.61   77.99
   0  -5  -4 3140.49   79.59
   0  -5   5   -0.50    3.10
   0  -5  -5    4.50    4.20
   0   5   5    3.70    2.30
   0   5  -5    4.20    2.20
   0   5  -5   -2.40    2.80
   0   5   6   11.30    2.90
   0  -5  -6    4.70    4.80
   0   5  -6    2.60    4.30
   0  -5   6    7.90    4.20
   0   5   7   -4.80    2.40
   0  -5  -7   -3.00    4.30
   0  -5   7    0.20    3.90
   0   5  -7    2.00    5.30
   0   5  -8   59.19    9.20
   0  -5   8   54.39    6.80
   0  -5  -8   63.09   10.00
   0   5   8   57.39    5.00
   0  -5  -9   -1.00    5.00
   0   5  -9   -1.40    5.50
   0  -5   9   -7.80    3.10
   0  -5  10    9.20    4.60
   0   5 -10    6.30    6.20
   0  -5 -10    5.60    6.80
   0  -5  11    3.60    4.30
   0  -5 -11   15.40    7.70
   0   5 -11   -5.90    5.20
   0  -5  12    9.50    4.80
   0   5 -12   -5.20    6.30
   0  -5  13    1.50    4.40
   0   5 -13    8.00    8.20
   0   5 -14   14.40    9.70
   0  -5  14   -3.90    4.50
   0  -6   0   14.70    3.80
   0   6   1    0.30    1.40
   0   6  -1   -1.10    1.20
   0  -6  -1    1.60    3.10
   0  -6   1    2.70    2.90
   0  -6   2  577.44   19.70
   0   6   2  590.54   17.70
   0   6  -2  589.44   17.10
   0  -6  -2  597.84   18.50
   0  -6  -3   -1.30    1.40
   0  -6   3    5.60    3.50
   0   6  -3   -1.30    2.20
   0   6  -3    2.00    3.20
   0   6   3    1.10    2.80
   0  -6  -4 1668.43   41.20
   0   6  -4 1683.33   44.30
   0  -6   4 1612.34   45.60
   0   6   4 1658.23   43.90
   0   6  -4 1636.84   44.90
   0   6   5   -0.50    2.70
   0  -6  -5   -1.20    3.80
   0   6  -5    5.70    3.90
   0   6  -5   -0.30    2.80
   0  -6   5   -8.20    3.50
   0  -6  -6  174.98   12.20
   0  -6   6  172.48   10.60
   0   6  -6  178.88   11.30
   0   6  -6  184.28    8.20
   0   6   6  164.88    8.60
   0  -6   7    4.00    4.20
   0   6  -7   -7.00    3.60
   0   6   7    0.60    2.80
   0  -6  -7   -1.00    5.40
   0  -6  -8   27.50    8.20
   0   6  -8   38.20    8.30
   0  -6   8   21.40    5.50
   0  -6   9    0.80    3.70
   0  -6  -9    0.30    5.70
   0   6  -9   -0.50    4.90
   0   6 -10   -1.50    5.00
   0  -6  10   -0.80    4.20
   0  -6 -10   -5.80    6.00
   0   6 -11    5.00    6.30
   0  -6  11   -7.00    4.00
   0  -6  12    2.70    4.70
   0   6 -12   -3.60    6.90
   0   6 -13    7.00    7.90
   0  -6  13    3.50    5.00
   0   6 -14   -3.80    8.40
   0  -6  14   -2.40    4.80
   0  -7   0   15.40    4.20
   0   7   1    2.50    1.60
   0  -7  -1    2.30    3.50
   0   7  -1    0.80    1.40
   0  -7   1   -1.10    3.60
   0   7   2  522.45   16.10
   0   7  -2  506.85   15.30
   0  -7   2  494.75   18.60
   0  -7  -2  546.65   17.90
   0  -7  -3    4.90    2.90
   0   7  -3   -1.80    2.10
   0  -7   3    0.30    3.70
   0   7  -3    0.90    3.50
   0   7  -4  314.77   13.40
   0   7   4  318.97   13.10
   0   7  -4  317.67   13.10
   0  -7   4  305.77   14.20
   0  -7  -4  309.57   11.00
   0   7  -5    5.00    3.80
   0  -7   5    0.40    4.20
   0   7  -5   -0.10    3.30
   0   7   5    4.30    3.40
   0   7  -6    0.00    1.30
   0   7   6    0.90    3.40
   0   7  -6   -2.20    3.50
   0  -7   6   -4.10    4.10
   0  -7   7    3.50    4.30
   0   7  -7   -3.50    3.70
   0  -7   8    5.80    4.60
   0   7  -8    9.40    5.30
   0   7  -9   11.10    5.70
   0  -7   9   -0.20    4.50
   0   7 -10   -1.60    5.40
   0  -7  10    4.30    5.10
   0  -7  11    0.70    5.00
   0   7 -11   -3.40    5.60
   0  -7  12    9.40    5.70
   0   7 -12   -3.00    6.40
   0   7 -13   -8.30    7.10
   0  -7  13   -1.30    4.30
   0   7 -14    2.10    7.60
   0  -8   0  141.29    9.20
   0   8  -1   -0.40    1.20
   0  -8  -1   -0.30    3.20
   0   8   1    2.60    1.70
   0  -8   1   -1.40    3.50
   0   8   2    1.40    2.10
   0  -8  -2   -3.90    3.10
   0  -8   2    2.70    3.90
   0   8  -2    0.20    1.70
   0  -8   3    4.60    4.20
   0  -8  -3    3.80    3.40
   0   8  -3   -3.80    2.10
   0   8  -3    2.10    3.70
   0   8  -4   82.19    7.10
   0  -8  -4   77.79    6.50
   0   8  -4   86.49    8.70
   0  -8   4   86.49    9.30
   0   8  -5   -4.00    3.60
   0   8  -5    0.50    3.40
   0  -8   5   -3.50    4.00
   0   8   5    3.70    3.70
   0   8  -6  184.88   11.70
   0   8  -6  190.38   10.20
   0  -8   6  168.78   11.60
   0  -8   7   -2.90    3.90
   0   8  -7   -8.90    3.60
   0   8  -8   26.50    6.90
   0  -8   8   33.90    7.10
   0  -8   9    3.30    5.10
   0   8  -9   -0.80    5.30
   0  -8  10    2.20    4.90
   0   8 -10   -1.80    6.00
   0  -8  11   -4.60    4.30
   0   8 -11    2.80    6.80
   0   8 -12    0.90    6.50
   0  -8  12    1.70    5.40
   0   8 -13    9.40    7.70
   0  -8  13   -5.10    5.20
   0  -9   0   10.90    5.00
   0   9   0    5.50    1.60
   0   9  -1    0.90    1.40
   0  -9   1   -0.70    4.10
   0   9   1    2.10    1.80
   0  -9  -1    2.30    4.40
   0  -9   2  115.69   11.00
   0   9   2  115.29    7.60
   0  -9  -2  129.09   10.20
   0   9  -2  108.79    5.60
   0  -9  -3    0.50    3.70
   0   9  -3   -4.30    4.20
   0  -9   3    9.50    5.30
   0   9  -3    1.80    2.50
   0   9  -4   98.29    7.30
   0  -9   4  110.99   11.10
   0   9  -4  117.09   10.50
   0   9  -5   -9.80    3.80
   0  -9   5   -4.90    5.30
   0   9  -5   -3.70    3.30
   0   9  -6   39.10    6.60
   0  -9   6   38.30    7.30
   0  -9   7    8.50    5.30
   0   9  -7   -5.50    3.60
   0   9  -8   18.90    6.20
   0  -9   8    8.90    5.90
   0  -9   9   -2.40    4.80
   0   9  -9    5.50    5.90
   0   9 -10   -6.60    5.60
   0  -9  10    6.00    6.00
   0  -9  11   -2.00    5.40
   0   9 -11    3.30    6.70
   0  -9  12    2.00    5.80
   0   9 -12   28.80    9.20
   0   9 -13   -1.80    6.20
   0  -9  13   -0.10    6.10
   0 -10   0  177.68   11.80
   0  10   0  164.08    5.40
   0 -10   1   -0.80    4.40
   0 -10  -1    3.30    5.00
   0  10  -1    1.00    1.20
   0  10   1    1.10    1.70
   0 -10  -2    7.50    4.70
   0 -10   2    0.70    4.80
   0  10  -2    3.50    1.90
   0  10   2    4.70    3.30
   0  10  -3    4.90    2.60
   0  10  -3   -9.00    4.20
   0 -10  -3    6.60    4.50
   0 -10   3    3.30    5.30
   0 -10   4  217.28   14.50
   0  10  -4  225.08   10.60
   0  10  -4  211.58   13.10
   0 -10  -4  226.88   11.40
   0 -10   5   -2.50    5.00
   0  10  -5    4.40    4.40
   0  10  -5    1.10    3.10
   0 -10   6  141.99   13.30
   0  10  -6  155.08   10.60
   0 -10   7   -0.30    5.40
   0  10  -7   -1.30    4.00
   0  10  -8   26.70    7.00
   0 -10   8   18.30    7.20
   0  10  -9   -5.00    4.80
   0 -10   9   -7.60    4.70
   0 -10  10   -0.40    5.80
   0  10 -10    0.40    5.80
   0  10 -11    0.10    6.00
   0 -10  11   -1.90    6.10
   0 -10  12    0.10    6.30
   0  10 -12    6.30    6.90
   0 -10  13    7.40    6.50
   0  10 -13    2.50    8.10
   0 -11   0    3.50    5.10
   0  11   1    0.90    1.60
   0 -11   1    2.10    5.30
   0 -11  -1   -0.50    5.20
   0  11  -2   31.40    2.80
   0 -11   2   27.30    7.60
   0 -11  -2   19.00    6.30
   0  11  -3    0.60    2.20
   0  11  -3    1.10    4.60
   0 -11  -3    1.60    4.00
   0 -11   3    0.40    5.10
   0  11  -4    3.10    2.80
   0 -11   4    8.20    5.60
   0  11  -4   -9.00    4.20
   0  11  -5    1.30    4.80
   0 -11   5    5.20    5.10
   0  11  -5   -5.20    2.70
   0  11  -6   12.60    4.30
   0 -11   6   -5.00    4.80
   0 -11   7   -1.10    4.60
   0  11  -7    1.70    4.50
   0  11  -8    1.10    4.60
   0 -11   8   -5.00    4.80
   0 -11   9   -3.40    5.50
   0  11  -9   -1.30    5.20
   0  11 -10   -4.90    6.00
   0 -11  10    8.70    6.80
   0 -11  11    9.70    6.50
   0 -11  12    0.80    6.40
   0 -12   0  147.89   14.20
   0 -12  -1   -3.00    4.50
   0 -12   1   -3.10    5.20
   0 -12  -2   -3.40    4.10
   0 -12   2    6.30    5.60
   0 -12  -3    5.80    4.60
   0  12  -3    5.10    5.00
   0 -12   3   -7.20    4.40
   0  12  -4   60.49    9.20
   0 -12   4   77.29   10.80
   0  12  -4   55.89    8.50
   0  12  -5    7.90    4.20
   0 -12   5    2.40    5.50
   0  12  -6   77.09   10.80
   0 -12   6   95.59   12.60
   0 -12   7    7.50    6.50
   0 -12   8   19.30    8.40
   0 -12   9    0.90    6.90
   0 -12  10    4.70    6.70
   0 -12  11    3.00    6.80
   0 -12  12    6.60    7.60
   0 -13   0    4.10    5.40
   0 -13   1  -11.70    5.00
   0 -13  -1    2.50    4.60
   0 -13   2   47.00    9.30
   0  13  -2   58.49   10.40
   0 -13  -2   61.69    9.60
   0  13  -3   -2.20    4.60
   0 -13   3   -5.70    5.10
   0  13  -4   -1.30    5.30
   0 -13   4   -2.90    5.40
   0 -13   5   -1.90    5.50
   0 -13   6   47.20   10.10
   0 -13   7    1.60    7.00
   0 -13   8   31.20    9.20
   0 -13   9    3.90    7.60
   0 -13  10    0.40    6.50
   0 -13  11    4.50    6.40
   0 -14   0   11.40    6.60
   0 -14  -1   -0.50    5.60
   0 -14   1   -0.10    6.50
   0 -14   2   40.40    9.50
   0  14  -2   15.50    7.00
   0 -14   3    3.50    6.40
   0  14  -3   -6.10    5.00
   0 -14   4    2.20    6.80
   0  14  -4   -0.30    6.10
   0 -14   5    1.20    6.60
   0 -14   6    6.20    7.70
   0 -14   7   -0.10    6.50
   0 -14   8   18.10    9.30
   0 -14   9   -8.90    6.20
   0 -14  10   -3.40    6.90
   0 -15   0   -1.40    6.50
   0 -15  -1   -4.60    4.90
   0 -15   1  -10.00    5.90
   0 -15   2    5.60    6.40
   0  15  -2    8.00    6.70
   0 -15   3   -2.20    6.00
   0  15  -3   -1.00    5.20
   0 -15   4    4.70    6.60
   0 -15   5   -9.40    5.50
   0 -15   6    4.70    8.70
   0 -15   7    8.10    7.20
   0 -15   8   -5.20    6.20
   0 -15   9    5.60    7.80
   0 -15  10    8.60    8.20
   0 -16   0    5.30    7.50
   0 -16   1   -4.60    6.10
   0  16  -1    6.50    6.90
   0 -16   2    2.50    6.40
   0  16  -2    1.60    7.00
   0  16  -3    5.10    6.80
   0 -16   3   -2.80    6.10
   0 -16   4   14.60    8.30
   0 -16   5    3.60    7.00
   0 -16   6    4.80    8.30
   0 -16   7    6.30    8.50
   0 -16   8   11.60    8.80
   0 -16   9    0.70    7.60
   0  17   0    6.00    7.40
   0  17  -1    2.10    6.40
   0 -17   1   -4.90    7.30
   0  17  -2   20.20    9.00
   0 -17   2   34.80   11.20
   0 -17   3   -0.40    8.10
   0 -17   4    1.50    7.70
   0 -17   5    9.60    8.40
   0 -17   6    0.30    8.40
   0 -17   7   14.50    9.40
   0 -17   8   24.90   11.20
   0  18   0   49.00   11.90
   0  18  -1    3.30    7.90
   0  18   1   11.10    8.70
   0  18  -2   10.70    7.90
   0 -18   2   -7.40    8.00
   0 -18   3    3.70    9.20
   0 -18   4   -1.90    7.80
   0 -18   5    8.30    8.10
   0 -18   6   12.50    9.80
   0 -18   7    4.30   10.10
   0  19   0    6.30    9.40
   0  19  -1    8.90    7.60
   0  19   1    1.00    8.40
   0  19   2   -0.70    8.00
   0 -19   3  -12.70    7.40
   0 -19   4    2.30    9.50
   0 -19   5   -0.10    8.40
   0  20   0   -0.20    7.20
   0  20   1  -11.30    7.60
   0  20  -1   12.80   14.00
   0  20   2    6.60    9.00
   0  20   3    1.00    8.60
   1   0   0   -0.50    0.30
  -1   0   0   -0.80    0.30
   1   0  -1   -0.70    0.70
  -1   0   1   -0.80    0.70
   1   0   1   -0.70    1.00
  -1   0   1   -1.50    0.80
   1   0  -1   -0.70    0.90
   1   0  -1   -0.50    0.20
   1   0   1    0.10    0.50
  -1   0  -1   -0.30    0.50
  -1   0   2    3.80    1.10
  -1   0  -2    5.90    2.40
   1   0   2    5.60    2.30
  -1   0   2    3.20    2.20
   1   0  -2    0.90    2.10
  -1   0   2    3.70    1.30
  -1   0  -3    2.80    2.80
  -1   0   3    1.70    1.10
  -1   0   3    1.70    1.20
   1   0  -3   -1.80    2.40
  -1   0  -4   -0.70    2.70
  -1   0   4    0.30    1.00
  -1   0   4    1.70    1.10
   1   0  -4   -2.20    2.40
  -1   0   5    1.10    1.30
  -1   0  -5    0.00    2.40
  -1   0   5    0.50    1.20
   1   0  -5    0.30    3.20
   1   0  -6    6.00    4.30
  -1   0  -6    9.10    4.40
  -1   0   6   -1.30    1.40
  -1   0   6    1.10    1.60
  -1   0   7   -1.30    1.70
  -1   0  -7    5.10    5.20
   1   0  -7    1.30    4.50
  -1   0   7    0.00    1.70
  -1   0  -8   -5.10    4.40
   1   0   8    2.10    1.60
  -1   0   8   -2.90    2.00
  -1   0   8    1.10    2.10
   1   0  -8    1.60    5.00
   1   0   8    2.40    1.40
   1   0  -9    2.90    5.10
  -1   0   9    1.50    2.10
   1   0   9    0.10    1.50
  -1   0  -9    3.20    5.20
   1   0   9    1.10    1.70
  -1   0   9   -1.10    1.90
  -1   0 -10   -1.50    5.80
   1   0 -10    1.40    6.10
  -1   0  10    1.50    2.40
   1   0  10    1.10    1.90
   1   0 -11   -0.60    6.30
  -1   0 -11   -6.60    6.30
   1   0  11    3.20    2.10
  -1   0  11   -1.80    2.30
  -1   0 -12   -0.20    7.40
  -1   0  12   -2.00    2.80
   1   0 -12   -3.70    6.30
   1   0  12    3.40    2.40
   1   0 -13   -4.30    7.10
  -1   0 -13    1.20    7.90
   1   0 -14    8.70    8.80
   1   1   0   17.30    1.50
  -1  -1   1  713.33   18.40
   1  -1  -1  730.63   18.70
  -1  -1   1  717.03   18.40
  -1   1  -1  719.73   18.50
  -1   1  -1  727.43   18.20
   1   1   1  717.83   17.80
   1  -1   1  745.43   18.30
  -1   1   1  702.43   18.60
   1   1  -1  741.93   18.40
   1  -1   1  696.53   18.40
   1   1  -1  713.43   18.30
  -1   1   1  724.93   18.10
   1  -1  -2    6.50    2.50
  -1  -1   2   12.50    2.80
  -1  -1   2    5.00    1.80
   1   1   2    7.50    2.70
  -1   1  -2    9.50    2.60
  -1   1  -2    9.00    1.20
  -1  -1   2    5.80    1.80
  -1   1  -2   10.40    1.40
  -1   1   2    6.50    2.60
  -1   1   2   10.30    1.50
   1   1  -2    9.90    1.80
   1  -1   2    6.50    2.40
  -1  -1  -2    7.70    2.80
   1  -1   2   10.00    1.90
  -1   1   2   10.10    1.50
   1   1  -2    7.40    2.70
  -1   1  -3   13.30    3.30
  -1  -1   3   16.50    2.20
  -1  -1   3   16.50    2.10
   1  -1  -3   15.60    3.40
   1  -1   3   17.20    2.00
  -1  -1  -3   22.30    3.80
  -1   1   3   17.60    1.50
   1   1  -3   16.20    3.40
  -1   1   3   17.50    1.50
   1  -1  -4  202.58   10.10
  -1  -1   4  212.18    6.90
  -1  -1   4  213.18    7.00
  -1   1  -4  215.58   10.30
  -1   1   4  215.78    5.80
   1  -1   4  201.38    6.20
   1  -1   4  221.48    6.50
   1   1  -4  200.18   10.20
  -1  -1  -4  208.18   10.40
  -1   1   4  201.68    5.70
  -1  -1   5  243.68    8.00
  -1   1  -5  256.57   12.40
   1  -1  -5  215.78   11.90
  -1  -1   5  233.58    7.90
  -1   1   5  239.38    6.60
   1  -1   5  245.38    7.50
   1   1  -5  252.87   12.50
  -1  -1  -5  240.38   12.40
  -1   1   5  251.87    6.70
   1  -1   5  239.28    7.20
  -1   1  -6   66.19    7.90
  -1  -1   6   56.99    4.00
  -1  -1   6   55.19    3.90
   1  -1  -6   78.79    8.60
   1  -1   6   60.29    3.60
  -1   1   6   54.89    2.80
  -1  -1  -6   50.29    7.50
   1   1  -6   58.19    7.80
   1  -1   6   57.89    3.40
  -1   1   6   62.89    2.90
  -1   1  -7   49.99    8.40
  -1  -1   7   52.79    4.30
  -1  -1   7   48.80    4.20
   1  -1  -7   48.90    8.10
   1  -1   7   48.10    3.40
  -1   1   7   47.30    3.00
   1   1  -7   30.20    7.00
   1  -1   7   46.40    3.70
  -1   1   7   47.50    3.20
  -1  -1  -7   39.90    7.80
   1  -1  -8    3.60    5.30
  -1  -1   8    1.10    2.60
  -1   1  -8    4.10    5.50
  -1  -1   8    0.50    2.50
   1  -1   8   -1.40    2.00
  -1  -1  -8    8.90    5.60
   1   1  -8   12.70    6.20
  -1   1   8    2.70    2.00
   1  -1   8    2.40    2.30
  -1   1   8    2.40    1.90
  -1  -1   9    1.30    2.60
  -1   1  -9   12.10    6.20
   1  -1  -9    7.80    5.70
  -1   1   9    3.40    1.90
  -1   1   9    2.30    1.90
   1   1  -9    0.30    5.00
  -1  -1  -9    7.50    5.60
   1  -1   9    1.90    2.30
   1  -1 -10   14.70    7.10
  -1   1 -10   14.10    7.00
  -1  -1  10   14.00    3.40
  -1   1  10   12.90    2.80
  -1  -1 -10   12.40    6.60
   1   1 -10   17.00    7.30
   1  -1  10   21.80    3.50
  -1  -1  11    5.60    3.00
  -1   1 -11    0.60    5.70
   1  -1 -11  -13.10    4.20
   1  -1  11   -2.60    2.30
  -1  -1 -11    3.80    7.30
   1   1 -11   -4.30    5.10
  -1   1  11    1.40    2.50
   1  -1 -12   -4.80    6.30
  -1  -1  12   -0.90    3.20
  -1   1 -12    1.80    7.00
   1  -1  12    5.00    3.00
   1   1 -12   -3.70    6.40
  -1  -1 -12    1.30    6.60
  -1  -1  13    5.70    3.80
  -1   1 -13    1.80    7.10
   1  -1 -13   -5.10    6.70
   1   1 -13    6.00    8.10
   1  -1 -14    2.20    8.00
   1   1 -14   20.70    9.90
   1   2   0    2.30    1.80
  -1   2   0   -1.70    1.60
   1   2   0    1.80    1.70
  -1  -2   0    0.60    1.60
   1  -2   0    1.00    1.70
   1  -2  -1   42.70    2.70
  -1  -2   1   41.80    3.10
  -1   2  -1   45.40    3.60
   1  -2  -1   45.70    2.80
  -1   2  -1   38.60    2.40
   1   2   1   40.20    2.70
  -1  -2   1   38.20    3.30
   1   2  -1   39.30    3.30
  -1  -2  -1   40.10    2.70
  -1   2   1   41.50    3.00
   1  -2   1   40.30    3.30
   1  -2   1   39.40    2.40
   1   2  -1   42.60    3.30
  -1   2   1   42.50    2.70
  -1   2  -2  101.49    5.30
   1  -2  -2  112.29    5.70
  -1  -2   2  113.29    5.30
   1   2   2  107.49    4.20
  -1  -2   2  112.19    5.30
   1   2   2  114.89    6.10
   1  -2  -2  118.29    4.10
   1   2  -2  107.09    5.10
   1  -2   2  102.49    5.20
  -1   2   2  109.79    5.80
   1   2  -2  103.49    5.80
   1  -2   2  103.89    5.40
  -1   2   2  103.69    4.60
   1  -2  -3  647.74   20.20
  -1   2  -3  659.33   16.80
  -1   2  -3  682.73   20.10
  -1  -2   3  670.13   18.20
  -1  -2   3  642.54   18.10
  -1  -2  -3  656.13   20.50
   1   2  -3  664.43   20.30
   1  -2   3  676.43   18.00
  -1   2   3  696.73   17.00
   1   2  -3  591.74   17.20
  -1  -2   4   33.50    3.40
   1  -2  -4   29.80    4.60
  -1   2  -4   34.00    4.90
  -1  -2   4   28.60    3.30
  -1  -2  -4   33.80    4.90
   1   2  -4   26.60    1.50
   1   2  -4   33.70    4.90
  -1   2   4   32.40    2.30
   1  -2   4   29.20    3.20
  -1  -2   5  363.26   11.60
  -1  -2   5  361.06   11.60
   1  -2  -5  334.67   15.00
  -1   2  -5  362.36   15.20
   1   2  -5  373.26   15.70
   1  -2   5  339.07   11.20
  -1   2   5  360.96    9.90
  -1  -2  -5  374.86   15.80
  -1   2   5  352.96    9.70
  -1   2  -6   22.80    5.60
   1  -2  -6   24.70    5.70
  -1  -2   6   20.70    3.40
  -1  -2   6   26.40    3.60
  -1  -2  -6   27.50    6.10
   1   2  -6   18.10    5.40
  -1   2   6   22.40    2.20
   1  -2   6   26.70    3.40
  -1   2   6   24.30    2.20
   1  -2  -7   89.69   10.50
  -1   2  -7   89.19   10.20
  -1  -2   7  101.29    5.90
  -1  -2   7   98.79    6.10
  -1   2   7   91.09    4.30
  -1  -2  -7   92.69   10.50
   1   2  -7  121.49   11.70
   1  -2   7   94.09    5.80
  -1   2   7  106.39    4.40
  -1   2  -8   -0.40    5.00
  -1  -2   8    9.20    3.20
   1  -2  -8    0.20    4.90
  -1  -2   8    1.10    3.00
  -1  -2  -8    7.70    6.00
   1   2  -8    0.50    5.40
  -1   2   8    1.40    2.00
  -1   2   8    7.30    2.10
   1  -2   8    6.00    3.00
  -1  -2   9   34.10    4.60
   1  -2  -9   23.70    7.80
  -1   2  -9   35.50    8.20
   1   2  -9   21.60    7.40
   1  -2   9   33.80    4.30
  -1   2   9   30.30    3.30
  -1  -2  -9   32.90    8.00
  -1   2 -10   -2.40    5.20
  -1  -2  10   -0.80    2.70
   1  -2 -10    2.00    6.10
   1  -2  10    4.30    3.00
   1   2 -10   -1.30    5.20
  -1  -2 -10    1.80    6.40
  -1   2 -11    0.40    5.70
  -1  -2  11   -2.40    2.70
   1  -2 -11    2.60    6.20
   1   2 -11    5.10    6.30
  -1  -2 -11  -16.20    4.30
   1  -2  11    6.20    3.10
   1  -2 -12   -4.60    6.30
  -1   2 -12   -6.50    5.90
  -1  -2  12   -3.80    3.20
  -1  -2 -12   15.80    8.40
   1   2 -12    5.20    7.30
   1  -2  12    2.90    3.30
  -1   2 -13    8.50    8.10
  -1  -2  13    5.30    4.20
   1  -2 -13   15.70    9.20
   1  -2  13    8.30    3.80
   1   2 -13   -8.10    6.60
   1  -2 -14    2.90    8.00
   1   2 -14   -6.30    7.00
   1   3   0   80.69    5.40
   1  -3   0   57.79    4.70
  -1  -3   0   64.89    4.50
  -1   3   0   66.49    4.90
  -1  -3   1 8821.12  210.08
  -1   3  -1 8811.32  210.38
   1   3   1 8794.42  209.48
   1  -3  -1 8795.32  209.48
   1  -3  -1 9002.00  211.58
   1  -3   1 8725.63  209.88
  -1   3   1 8890.21  209.58
   1  -3   1 8998.00  210.28
  -1  -3  -1 9016.30  209.38
  -1   3   1 9118.09  208.58
   1   3  -1 8690.73  209.88
   1  -3  -2  566.54   16.70
   1   3   2  576.74   17.20
   1   3   2  564.14   15.80
  -1  -3   2  585.74   16.90
  -1   3  -2  574.84   16.50
  -1  -3   2  573.44   16.90
   1   3  -2  577.74   17.10
   1   3  -2  569.14   16.60
  -1   3   2  572.74   16.10
  -1   3   2  553.94   16.70
   1  -3   2  552.14   16.80
   1  -3   2  596.24   16.50
   1   3   3  294.97    8.80
  -1   3  -3  270.97   10.70
   1  -3  -3  281.97    7.50
  -1  -3   3  287.77   10.30
  -1  -3   3  284.37   10.10
   1  -3  -3  285.17   11.10
   1   3  -3  295.57    9.80
   1  -3   3  297.27   10.20
  -1  -3  -3  281.87   11.60
  -1   3   3  281.77    9.20
   1   3  -3  287.27   11.20
  -1   3  -4  349.17   13.70
  -1  -3   4  346.57   12.00
   1  -3  -4  344.57   13.90
   1   3   4  350.36    9.90
  -1   3  -4  347.77   10.00
  -1  -3   4  346.87   11.90
   1  -3   4  331.67   11.70
   1   3  -4  342.37   10.60
  -1  -3  -4  359.06   14.40
  -1   3   4  345.27   10.50
   1   3  -4  343.27   14.00
   1  -3  -5    4.20    4.00
  -1  -3   5    9.90    3.00
  -1  -3   5   12.00    3.00
  -1   3  -5    9.30    4.10
   1   3   5   10.40    1.50
   1   3  -5   11.40    4.10
   1  -3   5    6.00    2.70
  -1  -3  -5    6.70    4.00
  -1   3   5    7.50    1.90
   1   3   6   16.90    1.70
  -1  -3   6   17.30    3.60
   1  -3  -6    8.40    4.80
  -1  -3   6    8.60    3.20
  -1   3  -6    8.60    4.40
  -1  -3  -6   10.10    4.70
   1   3  -6   15.40    5.50
   1  -3   6   13.70    3.40
  -1   3   6   14.30    2.30
  -1   3  -7   44.10    7.70
  -1  -3   7   49.90    5.50
   1   3   7   48.50    2.30
  -1  -3   7   58.49    5.90
   1  -3  -7   51.19    8.50
   1   3  -7   55.29    8.50
   1  -3   7   48.20    5.30
  -1   3   7   51.19    3.90
  -1  -3  -7   44.10    8.20
  -1   3  -8   11.00    6.00
  -1  -3   8    2.80    3.30
   1  -3  -8   -2.90    5.00
   1  -3   8    0.90    3.10
  -1   3   8    5.00    2.40
  -1  -3  -8    1.60    5.50
   1   3  -8   12.30    6.80
   1  -3  -9    5.00    5.50
  -1   3  -9    4.20    5.50
  -1  -3   9   -0.40    3.10
  -1  -3  -9    1.00    5.80
  -1   3   9    0.70    2.10
   1  -3   9   -1.80    3.10
   1   3  -9   11.70    6.60
  -1  -3  10    6.90    3.80
   1  -3 -10   17.40    7.90
  -1   3 -10    8.40    7.10
   1  -3  10    9.00    3.60
  -1  -3 -10   11.60    7.00
   1   3 -10    3.70    6.00
   1  -3 -11   -3.90    5.60
  -1   3 -11    3.50    5.90
  -1  -3  11    2.60    3.60
   1   3 -11  -11.80    4.50
   1  -3  11   -1.80    3.10
  -1  -3 -11    2.20    6.70
  -1   3 -12  -10.60    5.60
  -1  -3  12    3.50    4.00
   1  -3 -12    5.50    7.30
   1  -3  12   -0.90    3.60
   1   3 -12   -3.60    6.00
  -1  -3  13    1.60    4.20
   1  -3 -13    5.80    9.70
  -1   3 -13   11.40    9.00
   1  -3  13    0.30    3.60
   1   3 -13   10.80    9.70
  -1  -3  14   -0.10    4.20
   1  -3 -14   10.40    8.70
   1   3 -14    2.50    7.50
   1  -4   0    8.50    3.00
  -1  -4   0   12.80    3.10
   1   4   1 1481.45   38.40
  -1   4  -1 1484.45   35.90
   1  -4  -1 1436.76   36.50
  -1  -4   1 1506.75   39.10
   1  -4  -1 1517.05   38.50
   1   4  -1 1479.15   38.90
  -1   4   1 1507.35   36.60
  -1  -4  -1 1466.35   38.30
   1  -4   1 1492.55   39.00
  -1   4   1 1509.85   38.70
  -1   4  -2   83.79    4.40
   1   4   2   74.49    4.90
   1  -4  -2   71.29    4.70
   1  -4  -2   71.99    4.70
   1   4   2   76.39    5.20
  -1  -4   2   76.19    5.40
  -1  -4  -2   71.19    4.40
   1  -4   2   70.39    5.80
   1   4  -2   71.69    5.70
   1  -4   2   77.19    4.50
  -1   4   2   76.99    5.10
  -1   4   2   77.69    4.80
   1   4  -2   78.69    5.10
  -1   4  -3  473.75   15.30
   1  -4  -3  471.85   13.20
  -1   4  -3  457.35   14.70
   1   4   3  468.85   14.10
   1  -4  -3  485.85   15.90
  -1  -4   3  471.85   15.50
   1   4  -3  485.25   15.10
  -1  -4  -3  462.05   12.70
   1  -4   3  452.55   15.30
   1   4  -3  486.55   16.00
  -1   4   3  468.45   14.40
  -1  -4   4   17.10    3.60
  -1   4  -4   10.40    3.50
   1  -4  -4    9.90    3.60
  -1  -4   4    9.10    3.20
   1   4   4   12.60    2.40
   1  -4   4   11.20    3.40
   1   4  -4   16.00    4.00
   1   4  -4   11.10    2.60
  -1   4   4   13.80    2.70
  -1  -4  -4    4.60    3.50
  -1  -4   5    4.40    3.10
  -1   4  -5    5.60    1.90
  -1   4  -5    6.30    3.70
   1  -4  -5    2.60    3.60
   1   4   5    6.50    2.00
  -1  -4   5    3.60    2.90
  -1  -4  -5    5.10    3.90
   1   4  -5    7.10    3.90
  -1   4   5    8.60    2.40
   1   4  -5    9.10    2.40
   1  -4   5    7.30    3.30
  -1  -4   6    2.40    3.10
  -1  -4   6    5.70    3.50
  -1   4  -6    7.70    4.40
   1  -4  -6    5.10    5.10
   1   4   6    3.10    1.80
  -1  -4  -6    7.30    5.00
  -1   4   6    6.00    2.40
   1   4  -6    8.10    4.70
   1  -4   6   14.00    3.80
  -1  -4   7  117.89    7.90
   1   4   7  121.59    5.40
  -1  -4   7  123.59    8.20
  -1   4  -7  124.19   12.00
   1  -4  -7  112.99   11.70
   1  -4   7  121.69    8.00
  -1  -4  -7  118.39   12.00
   1   4  -7  121.59   11.80
  -1   4   7  119.69    6.10
   1   4   8   64.69    3.80
  -1   4  -8   60.59    9.60
  -1  -4   8   62.09    6.90
   1  -4  -8   58.79    9.60
   1   4  -8   73.09   10.30
  -1   4   8   65.49    5.20
  -1  -4  -8   48.20    9.20
   1  -4   8   56.09    6.40
  -1  -4   9  123.09    8.80
  -1   4  -9  105.79   12.90
   1   4   9  110.99    5.40
   1  -4  -9  100.79   12.70
   1   4  -9  113.39   13.40
   1  -4   9  117.49    9.30
  -1  -4  -9  106.89   13.40
  -1   4 -10   20.80    7.70
  -1  -4  10   13.20    4.40
   1  -4 -10   15.70    7.50
   1  -4  10   19.60    4.80
  -1  -4 -10   24.40    8.30
   1   4 -10   17.70    7.10
  -1   4 -11   -1.80    6.10
  -1  -4  11   -3.70    3.40
   1  -4 -11    2.70    6.40
   1  -4  11    3.90    3.80
   1   4 -11    4.20    6.60
  -1  -4  12    2.00    3.90
  -1   4 -12   -6.80    5.80
   1  -4 -12   -0.10    7.10
   1   4 -12    1.50    7.70
   1  -4  12   12.00    4.80
  -1  -4  13    3.30    4.30
  -1   4 -13    3.70    9.10
   1  -4 -13   18.70    9.20
   1   4 -13   -8.00    6.30
   1  -4  13    3.10    4.20
  -1  -4  14   -0.50    4.40
  -1   4 -14  -11.10    5.90
   1   4 -14    9.30    8.10
   1  -4  14    8.30    5.00
   1  -5   0  115.89    6.90
  -1  -5   0  119.29    7.00
  -1   5  -1   68.49    2.90
  -1  -5   1   68.19    6.10
   1  -5  -1   78.19    5.50
  -1   5   1   75.69    3.60
   1  -5   1   84.79    6.00
  -1  -5  -1   86.19    5.70
   1  -5  -2  207.78    8.50
   1  -5  -2  213.88    8.20
  -1   5  -2  189.38    7.30
   1   5   2  209.68    8.90
   1   5   2  216.78   10.30
  -1  -5   2  207.08    9.50
  -1   5   2  206.58    8.00
   1  -5   2  204.18    7.50
   1   5  -2  200.58    8.30
  -1   5   2  202.08    9.00
   1  -5   2  218.88    9.80
  -1  -5  -2  208.38    8.40
   1   5  -2  197.58    9.30
   1   5   3   52.49    4.90
  -1   5  -3   43.80    4.40
   1  -5  -3   37.10    4.40
  -1  -5   3   49.80    5.60
   1   5  -3   48.70    5.10
  -1   5   3   49.70    5.00
   1  -5   3   32.10    4.80
   1   5  -3   55.29    5.50
  -1  -5  -3   41.00    3.70
  -1   5  -4   16.60    4.00
   1  -5  -4   18.10    1.90
   1  -5  -4   18.80    4.30
  -1  -5   4   11.30    3.70
   1   5   4   15.70    3.40
  -1   5  -4    9.30    3.10
   1  -5   4   11.90    4.00
  -1   5   4   17.60    3.40
   1   5  -4   21.80    4.00
   1   5  -4   17.70    4.20
  -1  -5   5   15.30    4.30
  -1   5  -5    9.40    4.10
   1  -5  -5    8.40    4.20
   1   5   5    9.20    2.70
  -1   5  -5   18.60    3.30
   1   5  -5   22.60    5.20
   1  -5   5    8.50    4.00
  -1   5   5    7.20    2.80
   1   5   6   44.80    4.40
   1  -5  -6   48.90    7.70
  -1   5  -6   52.69    7.70
  -1  -5   6   49.30    6.30
  -1   5   6   59.19    5.40
   1   5  -6   64.39    4.70
   1   5  -6   47.90    7.70
  -1  -5  -6   62.89    8.80
   1  -5   6   46.40    6.10
  -1   5  -7    3.70    5.20
   1   5   7    5.10    2.50
  -1  -5   7   -0.30    4.00
   1  -5  -7    4.80    5.70
  -1  -5  -7    2.90    6.10
   1  -5   7    1.90    3.70
  -1   5   7    2.90    2.80
   1   5  -7    4.40    4.60
   1   5   8   63.89    5.00
  -1   5  -8   69.99   10.40
  -1  -5   8   63.09    7.40
   1  -5  -8   70.19   10.20
   1   5  -8   60.29    9.30
   1  -5   8   62.49    7.40
  -1  -5  -8   47.20    8.90
   1  -5  -9   -2.70    5.00
  -1   5  -9    2.50    5.20
  -1  -5   9   -1.60    3.80
   1   5  -9    7.10    6.00
  -1  -5  -9    7.60    6.40
   1  -5   9    6.70    4.20
  -1   5 -10    6.10    5.90
   1  -5 -10   10.90    7.20
  -1  -5  10    7.00    4.40
   1  -5  10    6.50    4.10
   1   5 -10   -1.30    5.00
  -1  -5  11    3.70    4.30
  -1   5 -11    2.60    7.00
   1  -5 -11    2.90    7.20
   1  -5  11   -4.80    3.40
   1   5 -11   -5.00    5.90
  -1   5 -12   -1.10    6.10
   1  -5 -12   -3.90    7.60
  -1  -5  12   -1.10    4.10
   1   5 -12    6.40    8.20
   1  -5  12   -3.00    4.30
  -1   5 -13    4.60    7.80
   1  -5 -13    1.90    7.30
  -1  -5  13   -0.80    4.40
   1   5 -13    5.10    8.80
   1  -5  13    0.30    4.20
  -1  -5  14   -2.20    4.50
   1  -5  14    4.90    5.00
   1   5 -14   -3.30    7.30
  -1  -6   0   12.30    3.80
   1  -6   0   15.10    4.00
  -1  -6   1  144.39    8.50
  -1   6  -1  156.48    4.70
   1  -6  -1  170.48    8.60
  -1  -6  -1  153.78    8.30
  -1   6   1  161.08    5.60
   1  -6   1  145.99    8.60
  -1  -6   2   33.50    5.30
   1  -6  -2   39.30    4.90
  -1   6  -2   37.10    3.20
  -1   6   2   41.10    3.90
   1  -6   2   40.30    5.40
  -1  -6  -2   24.90    3.90
   1   6  -2   37.30    5.40
   1   6  -2   36.60    3.90
  -1  -6   3  719.23   23.60
   1  -6  -3  740.23   22.40
  -1   6  -3  742.63   21.50
   1   6   3  774.72   22.50
   1  -6  -3  719.63   21.40
   1   6  -3  720.93   22.30
  -1   6   3  751.12   22.70
   1  -6   3  703.53   23.40
   1   6  -3  749.62   23.10
   1  -6  -4    9.10    3.90
  -1   6  -4   13.60    3.70
   1   6   4    9.50    3.40
  -1  -6   4    4.10    4.10
   1  -6  -4   10.50    2.40
  -1   6  -4    9.20    3.40
   1   6  -4    6.00    3.60
  -1   6   4   10.70    3.40
   1  -6   4    6.70    4.00
   1   6  -4   12.50    4.00
  -1  -6  -4    7.10    2.20
  -1   6  -5   47.70    6.30
  -1  -6   5   37.90    5.80
   1  -6  -5   38.80    6.60
   1   6   5   38.10    4.90
  -1   6  -5   42.10    5.10
   1  -6   5   45.60    6.40
  -1   6   5   40.40    5.20
   1   6  -5   29.50    5.70
   1   6  -5   40.70    5.20
  -1   6  -6   10.00    2.90
  -1   6  -6   11.50    4.80
   1  -6  -6   11.40    5.50
   1   6   6    6.90    3.20
  -1  -6   6   14.00    4.80
   1   6  -6    0.80    4.00
   1  -6   6    6.40    4.50
   1   6  -6    4.60    3.10
  -1   6   6    9.00    3.40
   1   6   7   -1.80    2.60
   1  -6  -7    0.30    4.70
  -1  -6   7   -3.20    3.70
  -1   6  -7   -2.10    4.00
  -1   6   7   -1.10    3.10
   1  -6   7    2.20    4.20
   1   6  -7    2.90    5.20
   1  -6  -8   23.20    7.10
  -1   6  -8   21.00    6.70
  -1  -6   8   14.90    5.30
   1  -6   8   22.50    5.60
   1   6  -8   23.30    7.00
  -1   6  -9   -4.90    4.60
  -1  -6   9    3.40    4.20
   1  -6  -9   -0.40    6.00
   1  -6   9    3.60    4.20
   1   6  -9    4.70    5.60
   1  -6 -10    0.00    6.70
  -1   6 -10    8.10    6.60
  -1  -6  10    7.10    4.80
   1  -6  10   -1.60    4.00
   1   6 -10    4.00    5.80
  -1   6 -11   -5.30    5.00
  -1  -6  11   -1.60    4.60
   1  -6 -11   -0.70    6.40
   1   6 -11   -3.60    6.00
   1  -6  11   -3.00    3.90
   1  -6 -12   18.30    9.20
  -1   6 -12    8.30    8.00
  -1  -6  12    9.00    5.50
   1   6 -12    9.30    8.20
   1  -6  12    4.90    5.30
  -1  -6  13   -2.00    4.70
  -1   6 -13   -2.90    7.00
   1   6 -13   12.60    8.90
   1  -6  13   10.40    5.50
  -1  -6  14   -2.50    5.40
   1  -6  14    3.00    5.30
   1   6 -14   18.10    9.90
   1  -7   0  168.38    9.30
  -1  -7   0  161.28    9.60
  -1  -7   1  124.89    8.50
   1  -7  -1  124.69    7.90
  -1   7   1  129.09    4.90
   1  -7   1  139.99    8.90
  -1  -7  -1  132.49    8.30
  -1  -7   2  132.39    9.20
  -1   7  -2  121.69    5.50
   1  -7  -2  130.69    8.00
   1   7  -2  130.89    6.70
   1   7  -2  135.89    9.00
  -1   7   2  142.69    6.50
   1  -7   2  128.39    9.30
  -1  -7  -2  136.79    8.00
  -1   7  -3   83.09    5.50
  -1  -7   3   69.89    7.60
   1  -7  -3   81.09    6.70
   1   7  -3   79.19    8.00
   1  -7   3   72.89    7.80
  -1  -7  -3   87.99    6.80
   1   7  -3   68.09    6.00
  -1   7  -4  106.49    7.50
   1  -7  -4  115.39    8.30
   1   7   4  106.19    7.70
   1  -7  -4  112.29    6.40
  -1  -7   4  101.19    9.10
  -1   7  -4  109.99    7.80
  -1  -7  -4  108.19    6.00
  -1   7   4  110.39    8.70
   1   7  -4  110.29    7.90
   1  -7   4  118.59   10.20
   1   7  -4  120.99    9.30
  -1  -7   5   23.70    5.50
   1  -7  -5   26.10    6.00
  -1   7  -5   19.90    4.80
   1   7   5   27.30    4.80
  -1   7  -5   23.20    4.80
   1   7  -5   27.90    5.60
   1  -7   5   42.80    7.00
  -1   7   5   25.00    5.00
   1   7  -5   26.90    5.10
   1   7   6   17.60    4.20
   1  -7  -6   12.20    5.70
  -1   7  -6   10.60    3.10
  -1   7  -6   17.70    5.40
  -1  -7   6    9.60    5.30
   1  -7   6   10.80    5.00
   1   7  -6    5.30    4.90
  -1   7   6   19.60    4.70
  -1  -7   7   -4.20    3.90
  -1   7  -7   -8.90    3.00
   1  -7  -7    4.30    4.80
   1   7  -7    4.80    4.80
   1  -7   7    2.40    4.30
  -1   7  -8   -0.80    4.10
   1  -7  -8    9.00    5.90
  -1  -7   8    0.00    4.10
   1  -7   8    4.90    4.40
   1   7  -8   -4.80    4.80
   1  -7  -9    1.60    5.70
  -1   7  -9    3.40    5.20
  -1  -7   9    3.70    4.80
   1   7  -9    2.80    5.50
   1  -7   9   -1.00    4.20
   1  -7 -10   15.30    8.10
  -1  -7  10    4.50    5.10
  -1   7 -10   11.10    6.70
   1   7 -10   12.00    6.80
   1  -7  10   17.10    5.70
  -1  -7  11    0.50    5.10
  -1   7 -11    3.00    6.70
   1   7 -11   -5.70    5.40
   1  -7  11    3.70    5.20
  -1   7 -12   11.40    8.00
  -1  -7  12   -3.10    4.70
   1  -7  12   -5.00    5.10
   1   7 -12   -1.00    7.20
  -1   7 -13   10.50    8.30
  -1  -7  13   -3.60    5.00
   1  -7  13    2.20    5.10
   1   7 -13   18.40    9.90
   1   7 -14   -2.00    7.00
  -1  -8   0    5.40    3.90
   1  -8   0    6.20    3.90
  -1  -8   1    2.50    3.80
   1  -8  -1   -0.50    3.30
   1   8   1    1.30    2.10
  -1  -8  -1    6.60    3.80
   1  -8   1    9.80    4.50
  -1   8   1    5.50    1.40
  -1   8  -2   65.69    3.70
  -1  -8   2   69.09    8.10
   1  -8  -2   65.39    7.20
   1  -8   2   64.19    8.00
   1   8  -2   66.19    5.30
  -1  -8  -2   57.09    6.60
  -1   8   2   62.19    4.60
   1   8  -2   75.39    8.10
   1  -8  -3  363.96   14.10
  -1  -8   3  306.97   15.10
  -1   8  -3  340.77   11.90
   1  -8   3  350.26   16.10
  -1  -8  -3  349.67   13.70
   1   8  -3  339.97   14.90
   1   8  -3  329.07   13.00
  -1  -8   4   36.50    6.80
  -1   8  -4   23.90    5.20
  -1   8  -4   29.20    4.60
   1   8  -4   22.00    5.70
   1  -8   4   35.00    6.70
   1   8  -4   21.40    4.70
  -1  -8  -4   38.00    4.70
  -1   8  -5  122.89    9.90
  -1   8  -5  151.78    9.50
   1   8   5  133.69    9.30
  -1  -8   5  153.88   10.90
   1   8  -5  150.58    9.90
  -1   8   5  140.69    9.70
   1   8  -5  149.39   10.00
   1  -8   5  147.49   12.30
  -1  -8   6    5.00    5.40
  -1   8  -6    0.20    4.20
  -1   8  -6   10.50    4.40
   1  -8   6    2.20    4.90
   1   8  -6    2.90    4.40
   1   8  -6   -0.90    3.40
   1  -8  -7   26.50    7.10
  -1  -8   7   16.60    5.80
  -1   8  -7   17.30    5.60
   1   8  -7   24.30    6.20
   1  -8   7   17.30    5.80
   1  -8  -8    6.10    6.30
  -1   8  -8   22.20    6.50
  -1  -8   8   16.80    6.20
   1   8  -8   18.90    6.50
   1  -8   8   17.10    6.20
  -1   8  -9    2.60    5.10
  -1  -8   9   -4.10    4.70
   1   8  -9    1.60    5.20
   1  -8   9   14.60    5.90
  -1  -8  10    1.40    4.80
  -1   8 -10    0.20    5.10
   1   8 -10   -5.00    4.60
   1  -8  10    6.00    5.40
  -1   8 -11    1.70    7.20
  -1  -8  11    3.30    5.50
   1  -8  11   -5.40    4.90
   1   8 -11    4.70    6.70
  -1   8 -12    3.50    6.80
  -1  -8  12   -1.70    5.20
   1   8 -12   -2.70    6.60
   1  -8  12    3.90    5.80
  -1  -8  13    0.90    5.70
  -1   8 -13   11.30    8.00
   1   8 -13    5.60    8.10
   1  -8  13    5.80    6.00
   1  -9   0  129.39   10.70
  -1  -9   0  123.09   10.80
   1   9   1  155.28    7.40
  -1  -9   1  160.28   12.80
   1  -9  -1  148.09    9.90
  -1  -9  -1  156.18   10.10
   1  -9   1  170.18   11.40
  -1   9   1  154.98    5.20
  -1  -9   2   14.70    5.60
  -1   9  -2   13.40    2.00
   1  -9  -2    6.10    4.20
  -1  -9  -2   19.90    5.40
   1   9  -2   17.30    3.20
   1   9  -2    5.00    4.90
  -1   9   2   20.00    3.10
   1  -9   2   19.10    5.90
  -1  -9   3    3.30    5.60
  -1   9  -3    5.80    2.40
   1  -9  -3   10.30    4.20
  -1  -9  -3   -2.30    3.30
   1   9  -3    5.30    4.30
   1   9  -3    7.40    3.20
   1  -9   3    2.10    5.20
  -1   9  -4   22.30    4.10
  -1   9  -4   24.40    6.10
   1  -9  -4   18.20    4.20
  -1  -9   4   19.50    6.10
   1  -9   4   18.70    6.40
   1   9  -4   18.00    4.40
   1   9  -4   26.10    6.30
  -1   9  -5  250.77   13.10
  -1  -9   5  254.77   14.70
  -1   9  -5  270.27   12.50
   1   9  -5  253.57   13.00
   1   9  -5  255.67   13.40
   1  -9   5  226.28   14.70
  -1  -9   6   84.59   10.30
  -1   9  -6   84.09    8.80
   1   9  -6   86.69    9.30
   1  -9   6   93.59   10.40
  -1  -9   7   19.30    6.40
  -1   9  -7   17.90    5.60
   1  -9   7   24.60    6.40
   1   9  -7   15.80    5.60
  -1   9  -8    3.40    5.10
  -1  -9   8    6.50    5.60
   1  -9   8    2.40    4.50
   1   9  -8   -1.80    4.00
  -1  -9   9    3.10    5.40
  -1   9  -9   14.10    6.20
   1  -9   9   -2.60    4.80
   1   9  -9   -0.20    4.70
  -1  -9  10    0.40    5.30
  -1   9 -10   -1.90    5.40
   1  -9  10    3.50    5.70
   1   9 -10    8.80    6.10
  -1  -9  11    8.90    6.10
  -1   9 -11    9.90    7.50
   1   9 -11   -4.50    5.40
   1  -9  11    2.50    6.10
  -1  -9  12   -1.40    5.10
  -1   9 -12    5.00    6.70
   1  -9  12   -6.10    5.60
   1   9 -12    9.30    7.90
  -1  -9  13   -0.70    5.80
   1   9 -13   -5.00    7.20
   1  -9  13    5.00    5.70
   1 -10   0   -1.50    4.60
  -1 -10   0    7.70    4.90
   1 -10  -1   -3.30    4.50
  -1 -10   1   -1.30    4.50
   1  10   1    2.00    2.50
  -1 -10  -1    3.10    4.80
   1 -10   1   12.20    6.00
   1  10  -1    2.80    2.20
  -1 -10   2    2.80    5.10
   1 -10  -2    3.80    4.80
   1 -10   2    7.60    5.60
  -1  10   2    3.90    2.30
   1  10  -2    2.50    4.80
   1  10  -2    5.70    2.60
  -1 -10  -2    9.20    5.20
   1 -10  -3   26.10    5.90
  -1 -10   3   27.10    7.30
  -1  10  -3   28.00    3.50
   1  10  -3   31.50    4.40
   1  10  -3   35.00    7.30
  -1 -10  -3   34.50    6.20
   1 -10   3   24.50    6.90
   1 -10  -4   52.19    6.70
  -1  10  -4   56.19    5.70
  -1 -10   4   58.99    9.00
  -1  10  -4   43.30    7.70
   1  10  -4   49.40    6.10
   1  10  -4   41.00    7.40
   1 -10   4   76.69   10.00
  -1 -10  -4   59.39    6.80
  -1  10  -5   31.20    6.40
  -1 -10   5   20.80    6.40
  -1  10  -5   18.30    4.40
   1 -10   5   10.10    6.30
   1  10  -5   27.40    5.30
   1  10  -5   14.00    5.30
  -1  10  -6   12.50    4.70
  -1 -10   6   13.10    6.40
   1 -10   6    8.80    5.60
   1  10  -6    6.60    4.40
  -1 -10   7   87.69   11.20
  -1  10  -7   76.09    9.20
   1 -10   7   68.99   10.20
   1  10  -7   65.19    9.10
  -1 -10   8   11.70    6.70
  -1  10  -8   12.10    5.60
   1  10  -8   24.50    7.10
   1 -10   8   10.50    6.60
  -1  10  -9    8.80    5.50
  -1 -10   9   -8.10    4.70
   1 -10   9   13.60    6.30
   1  10  -9    0.30    4.80
  -1 -10  10    0.30    5.90
  -1  10 -10    7.80    6.30
   1  10 -10   -1.80    6.00
   1 -10  10    1.10    6.10
  -1 -10  11    2.40    5.90
  -1  10 -11   -2.10    6.30
   1  10 -11   -1.60    6.50
   1 -10  11   -0.30    5.90
  -1 -10  12   -7.10    5.10
  -1  10 -12   22.00    8.60
   1  10 -12   -4.10    5.80
   1 -10  12    0.70    6.40
   1  10 -13    5.40    7.90
   1  11   0   10.80    2.60
   1 -11   0   16.00    6.00
  -1 -11   0    7.60    5.90
  -1 -11   1    1.60    5.10
   1 -11  -1    6.70    5.30
   1  11   1    1.00    2.60
  -1 -11  -1  -10.20    4.10
   1 -11   1    7.80    5.70
   1  11  -1    0.80    2.10
   1 -11  -2   44.90    7.60
  -1 -11   2   37.50    8.10
   1  11  -2   53.89    4.80
   1 -11   2   50.39    8.70
   1  11  -2   49.20    8.60
  -1 -11  -2   51.99    8.20
  -1 -11   3    3.40    5.70
   1 -11  -3    3.60    4.60
   1  11  -3    9.40    5.50
   1 -11   3    2.20    5.10
  -1 -11  -3    5.30    4.40
   1  11  -3    4.60    3.00
  -1  11  -4   19.30    5.90
  -1  11  -4   27.00    3.90
  -1 -11   4   27.70    7.90
   1  11  -4   27.30    4.70
   1  11  -4   20.40    6.90
   1 -11   4   26.20    7.10
  -1  11  -5   15.80    3.90
  -1 -11   5    6.40    6.20
  -1  11  -5    6.60    5.40
   1 -11   5    9.90    6.40
   1  11  -5    3.20    3.70
   1  11  -5    2.40    5.00
  -1  11  -6    5.30    3.70
  -1 -11   6    2.30    6.20
   1  11  -6    2.60    4.30
   1 -11   6  -10.30    4.30
  -1  11  -7   26.80    6.20
  -1 -11   7    7.60    6.90
   1 -11   7   23.00    7.10
   1  11  -7   22.70    6.40
  -1  11  -8    0.20    4.70
  -1 -11   8    1.60    5.80
   1 -11   8    0.50    5.60
   1  11  -8    7.30    5.40
  -1  11  -9    4.60    5.10
  -1 -11   9    2.70    5.70
   1 -11   9   -4.30    5.40
   1  11  -9    1.50    5.40
  -1 -11  10    2.70    6.20
  -1  11 -10   11.40    7.00
   1 -11  10    8.30    6.80
   1  11 -10    9.50    6.80
  -1 -11  11    0.80    6.60
   1 -11  11   11.30    7.10
   1  11 -11   -6.20    5.60
  -1 -11  12   -0.50    5.80
   1 -11  12   -8.30    5.10
   1 -12   0    1.50    5.00
  -1 -12   0   -5.50    3.70
   1 -12  -1   -2.00    4.50
  -1 -12   1   11.70    5.60
   1  12  -1    0.20    1.60
   1 -12   1    4.90    5.80
  -1 -12  -1   -0.90    4.70
  -1 -12   2   -4.00    5.50
   1 -12  -2   12.90    5.50
  -1 -12  -2   -1.30    4.70
   1  12  -2   -5.60    4.60
   1  12  -2    1.00    2.00
   1 -12   2    6.90    5.60
   1 -12  -3    1.80    4.30
  -1 -12   3   -3.90    4.60
   1 -12   3    8.70    5.80
   1  12  -3   14.50    6.20
   1  12  -3   -3.00    2.10
  -1 -12  -3   -2.50    4.70
  -1  12  -4   -4.90    5.20
  -1 -12   4   -0.60    5.30
   1  12  -4   -5.30    5.30
   1 -12   4    5.50    5.60
   1  12  -4   -0.60    2.70
  -1 -12   5    0.30    5.70
   1  12  -5    0.30    3.30
   1 -12   5   -2.30    4.60
   1  12  -5    5.60    6.80
  -1 -12   6   -1.20    6.50
   1 -12   6    3.80    6.40
   1  12  -6    5.90    4.20
  -1 -12   7    1.90    6.40
   1 -12   7    3.90    6.50
   1  12  -7   -7.30    3.80
  -1 -12   8   -0.50    5.90
   1 -12   8    2.10    6.70
   1  12  -8   10.50    6.80
  -1 -12   9    1.20    6.90
   1 -12   9   -4.20    6.10
  -1 -12  10    3.50    6.10
   1 -12  10    1.30    6.80
  -1 -12  11    2.80    7.20
   1 -12  11   -2.30    6.40
  -1 -12  12    0.40    7.00
   1 -12  12   13.70    7.20
   1 -13   0   -3.30    4.80
  -1 -13   0    2.90    5.20
  -1 -13   1   17.60    7.60
   1 -13  -1   31.70    7.80
   1  13  -1   23.00    7.10
  -1 -13  -1   29.20    7.80
   1 -13   1   33.10    8.20
  -1 -13   2   27.70    7.80
   1 -13  -2    9.40    6.00
  -1 -13  -2   14.20    6.40
   1 -13   2    7.50    6.30
   1  13  -2   14.90    7.20
  -1 -13   3  -10.40    5.00
  -1  13  -3   -0.90    5.40
   1  13  -3    6.70    5.80
   1 -13   3    4.80    5.90
  -1  13  -4    2.80    4.90
  -1 -13   4    7.20    7.10
   1 -13   4   -8.90    4.80
   1  13  -4   -2.90    5.40
  -1 -13   5    9.80    6.80
   1 -13   5    7.90    6.30
  -1 -13   6    7.20    6.40
   1 -13   6   -0.40    5.40
  -1 -13   7   21.90    9.00
   1 -13   7   17.00    8.20
  -1 -13   8   12.50    7.20
   1 -13   8   28.50    9.40
  -1 -13   9    7.10    7.60
   1 -13   9   12.70    7.60
  -1 -13  10   -3.10    6.50
   1 -13  10    3.30    7.60
  -1 -13  11    9.50    7.50
   1 -13  11   12.10    8.00
   1 -14   0   12.20    7.30
  -1 -14   0   -0.80    5.40
  -1 -14   1    3.50    6.50
   1 -14  -1    8.40    5.90
   1 -14   1   10.40    6.50
   1  14  -1    8.60    7.00
  -1 -14  -1   13.60    6.30
  -1 -14   2   14.70    7.90
   1  14  -2   11.70    7.40
   1 -14   2   19.60    7.80
  -1  14  -3    0.30    5.70
  -1 -14   3    7.20    6.30
   1  14  -3    4.70    6.10
   1 -14   3   14.50    7.20
  -1 -14   4    1.70    6.10
  -1  14  -4   -2.60    4.60
   1  14  -4   -1.30    6.10
   1 -14   4   -0.60    6.40
  -1 -14   5    3.00    6.70
   1 -14   5   -0.60    6.70
  -1 -14   6    1.10    6.30
   1 -14   6   -2.70    5.90
  -1 -14   7   15.30    8.70
   1 -14   7   13.90    8.00
  -1 -14   8   -4.20    6.10
   1 -14   8    2.20    7.40
  -1 -14   9   20.20    8.40
   1 -14   9   14.70    9.20
  -1 -14  10   -0.60    7.10
   1 -14  10    8.60    8.40
   1 -15   0   27.20    8.60
  -1 -15   0   16.00    7.60
   1  15   0   11.50    6.70
   1 -15  -1    7.40    5.90
  -1 -15   1    1.10    6.60
   1 -15   1   -2.10    6.10
  -1 -15  -1   -1.80    5.80
   1  15  -1   -6.10    4.90
  -1 -15   2    5.00    6.30
   1  15  -2   -3.70    5.70
   1 -15   2    8.00    6.90
  -1 -15   3   17.20    8.00
  -1  15  -3   20.30    7.40
   1  15  -3   11.80    7.00
   1 -15   3    5.80    7.00
  -1 -15   4   -5.20    6.10
   1 -15   4   -2.60    6.30
  -1 -15   5   16.40    7.90
   1 -15   5    6.90    7.40
  -1 -15   6   12.20    8.70
   1 -15   6   -1.70    7.80
  -1 -15   7    2.40    6.60
   1 -15   7   -5.30    6.40
  -1 -15   8   17.50    8.80
   1 -15   8    9.40    8.70
  -1 -15   9   -2.80    6.80
   1 -15   9   -6.80    7.00
  -1 -15  10    1.80    8.10
   1 -15  10    2.70    8.00
  -1 -16   0    2.50    6.30
   1  16   0   -7.50    5.60
   1 -16   0   -8.30    5.40
  -1 -16   1   -8.20    5.80
   1 -16   1    5.50    6.30
   1  16  -1   -2.60    5.90
  -1  16  -2   -2.30    6.40
  -1 -16   2    1.90    7.50
   1 -16   2   14.30    8.10
   1  16  -2   -0.20    5.70
  -1  16  -3    1.50    7.10
  -1 -16   3   -5.10    5.90
   1  16  -3   -0.40    6.70
   1 -16   3    5.80    8.00
  -1 -16   4   -4.00    6.40
   1 -16   4    6.70    8.80
  -1 -16   5   -6.80    6.80
   1 -16   5    2.40    7.20
  -1 -16   6   19.60    9.00
   1 -16   6   16.00    9.00
  -1 -16   7    8.70    9.10
   1 -16   7   17.50   10.20
  -1 -16   8  -10.70    7.60
   1 -16   8    4.20    8.80
  -1 -16   9    1.00    7.00
   1 -16   9   11.90    9.10
   1  17   0    1.80    7.10
  -1  17  -1   -4.60    6.00
   1  17   1    3.90    7.70
  -1 -17   1    6.90    7.50
   1  17  -1    6.50    7.20
   1 -17   1   -1.60    7.20
  -1 -17   2   -0.50    6.70
  -1  17  -2   13.50    7.90
   1 -17   2   -2.80    6.80
   1  17  -2   -8.80    7.00
  -1 -17   3   -8.70    6.40
   1 -17   3   -0.30    7.20
  -1 -17   4    0.40    7.70
   1 -17   4  -12.00    6.60
  -1 -17   5    4.10    9.30
   1 -17   5   -1.00    7.70
  -1 -17   6    0.80    8.50
   1 -17   6    7.40    8.30
  -1 -17   7   -1.60    7.30
   1 -17   7    8.50    8.50
  -1 -17   8    8.30    8.90
   1 -17   8    2.60    8.70
   1  18   0   -4.10    8.00
   1  18   1   20.60    9.40
  -1  18  -1  -15.90    5.80
   1  18  -1    1.20    6.40
  -1  18  -2  -11.70    5.50
   1  18   2   -6.70    7.70
  -1 -18   2  -11.70    6.20
   1  18  -2   -5.10    7.80
   1 -18   2    2.10    7.80
   1  18   3    8.40    8.00
  -1 -18   3    9.40    9.20
   1 -18   3   17.10   10.10
  -1 -18   4    6.40    9.10
   1 -18   4   11.90    8.40
  -1 -18   5   16.10    9.00
   1 -18   5   11.60    9.10
  -1 -18   6    0.20    8.70
   1 -18   6   -4.80    8.60
  -1 -18   7    4.60    9.30
   1 -18   7    5.50   10.00
  -1  19   0  -13.20    5.80
   1  19   0   13.20    8.20
  -1  19  -1    1.30    8.40
   1  19   1    1.20    7.50
   1  19  -1  -16.00    7.00
   1  19   2   -6.20    6.20
   1  19   3   12.70    8.30
  -1 -19   3  -11.30    7.80
   1 -19   3   -3.10    7.70
   1  19   4   -1.60    8.40
  -1 -19   4   -1.30    9.30
   1 -19   4    2.50    9.10
   1  19   5  -10.00    7.40
  -1 -19   5    5.10    8.80
   1 -19   5    0.50    9.30
  -1  20   0   -0.60    7.60
   1  20   0  -15.90    7.70
   1  20   1    7.10    7.90
   1  20  -1   23.40   12.90
  -1  20   1   -6.50    6.50
   1  20   2   -0.50    7.40
  -1  20   2    3.60    7.90
   1  20   3   -3.80    7.90
   2   0   0  449.46   12.50
  -2   0   0  458.25   12.50
   2   0  -1 6819.72  162.48
   2   0  -1 6830.72  162.48
   2   0   1 6907.41  162.08
  -2   0   1 7008.30  162.58
  -2   0   1 6889.11  162.58
   2   0   2  319.37    9.30
   2   0  -2  332.87   11.70
  -2   0  -2  343.27    8.50
  -2   0   2  317.77    9.90
   2   0   2  349.87   11.60
  -2   0   2  324.07   10.00
  -2   0   3 1365.46   34.00
   2   0  -3 1381.16   37.20
  -2   0  -3 1371.06   37.00
   2   0  -3 1322.67   32.60
  -2   0   3 1334.67   34.00
   2   0   3 1388.56   32.80
  -2   0   4    7.40    2.00
  -2   0   4    8.30    1.90
   2   0  -4    8.40    3.40
  -2   0  -4    3.40    3.20
   2   0   4    9.80    1.20
  -2   0   5   93.69    4.70
  -2   0  -5   81.49    8.20
   2   0   5   93.49    3.00
  -2   0   5   95.59    4.80
   2   0  -5   95.69    8.50
  -2   0   6   34.50    3.50
   2   0  -6   31.10    6.30
  -2   0  -6   35.80    6.50
  -2   0   6   35.80    3.60
   2   0   6   34.70    2.00
  -2   0  -7    9.80    5.50
  -2   0   7    2.50    2.40
  -2   0   7    7.20    2.50
   2   0   7    7.10    1.70
   2   0  -7    9.30    5.30
  -2   0   8   23.80    3.70
   2   0  -8    9.90    6.00
   2   0   8   19.20    2.50
  -2   0  -8   25.50    7.40
  -2   0   8   21.80    3.60
   2   0  -9   11.20    6.30
   2   0   9    0.90    1.90
  -2   0  -9    5.90    5.80
  -2   0   9    3.40    2.50
   2   0 -10   20.30    8.00
   2   0  10   19.90    2.80
  -2   0  10   15.00    3.50
  -2   0 -10   16.70    7.60
  -2   0 -11    5.20    6.50
   2   0 -11   -7.00    5.20
  -2   0  11    3.80    2.90
   2   0  11   -0.10    2.10
  -2   0  12    7.90    3.70
   2   0 -12   34.60   10.20
   2   0 -13   17.40    9.20
   2   0 -14    2.10    8.00
  -2   1   0    0.30    1.50
   2   1   0   -0.40    1.50
  -2  -1   0    0.00    1.40
   2  -1   0   -1.70    1.50
   2   1   0   -1.80    1.30
  -2  -1   0   -1.30    1.40
   2  -1  -1  422.56   12.20
  -2  -1   1  429.16   12.50
  -2  -1   1  430.66   12.40
  -2   1  -1  439.96   12.30
   2   1   1  437.06   12.00
   2   1  -1  434.66   12.40
   2  -1   1  433.36   12.40
  -2  -1  -1  438.86   11.80
  -2   1   1  430.96   12.40
   2  -1  -2  155.08    7.30
  -2  -1   2  153.08    6.20
   2   1   2  150.18    5.20
  -2   1  -2  167.08    7.50
   2   1   2  152.68    7.30
  -2  -1   2  145.39    6.10
   2  -1   2  157.08    7.10
  -2   1   2  155.98    7.20
  -2   1   2  140.29    6.10
   2   1  -2  149.69    6.00
   2  -1   2  139.29    5.90
   2   1  -2  157.78    7.40
   2  -1  -3  187.58    8.90
  -2  -1   3  185.88    7.00
  -2  -1   3  187.88    7.10
  -2   1  -3  176.18    8.60
   2  -1  -3  185.98    5.00
   2  -1   3  193.88    6.60
  -2   1   3  189.48    6.70
   2   1  -3  189.08    6.40
   2   1  -3  183.38    8.90
  -2   1   3  194.08    6.60
  -2   1  -4  119.19    7.80
  -2  -1   4  122.79    5.50
   2  -1  -4  103.69    7.50
  -2  -1   4  127.89    5.60
   2  -1   4  117.79    4.90
   2   1  -4  115.49    7.80
  -2   1   4  113.39    4.90
  -2   1   4  118.79    5.10
  -2  -1  -4  117.99    8.00
  -2   1  -5   19.20    4.60
  -2  -1   5   19.00    2.80
   2  -1  -5   16.70    4.60
  -2  -1   5   13.30    2.70
   2  -1   5   19.90    2.60
  -2  -1  -5   17.90    4.80
   2   1  -5   13.10    4.20
  -2   1   5   19.80    2.50
  -2   1   5   16.60    2.50
   2  -1  -6  125.19   10.80
  -2  -1   6  127.59    6.20
  -2   1  -6  124.89   10.80
  -2  -1   6  124.89    6.20
   2   1  -6  108.79   10.00
  -2   1   6  124.49    5.50
  -2  -1  -6  109.29   10.20
  -2   1   6  118.69    5.50
   2  -1   6  128.59    5.50
  -2   1  -7   30.90    6.80
   2  -1  -7   28.40    7.00
  -2  -1   7   35.90    4.30
  -2  -1   7   40.40    4.40
  -2  -1  -7   26.00    6.80
   2  -1   7   38.80    3.70
   2   1  -7   26.10    6.90
  -2   1   7   37.70    3.90
  -2   1   7   34.70    3.60
  -2  -1   8   68.29    5.80
  -2  -1   8   61.69    5.60
  -2   1  -8   77.19   10.70
   2  -1  -8   61.79    9.80
  -2  -1  -8   72.99   10.20
   2   1  -8   51.99    9.50
  -2   1   8   63.39    5.00
   2  -1   8   70.19    4.80
  -2   1   8   63.29    5.10
   2  -1  -9  196.48   17.40
  -2   1  -9  215.78   15.90
  -2  -1   9  204.98    9.60
  -2   1   9  221.58    8.90
  -2  -1  -9  215.48   18.50
   2  -1   9  212.88    8.50
   2   1  -9  234.58   16.30
  -2  -1  10   18.70    4.10
   2  -1 -10    7.80    6.00
  -2   1 -10   16.40    7.30
   2  -1  10   11.10    3.00
  -2  -1 -10   14.00    7.00
   2   1 -10   24.00    8.20
  -2   1  10   11.40    3.20
  -2   1 -11    4.00    6.40
  -2  -1  11   -0.40    3.10
   2  -1 -11   -1.60    6.40
   2  -1  11   -0.10    2.50
   2   1 -11    5.90    6.90
  -2  -1 -11   -6.10    5.40
  -2   1 -12   14.00    8.40
  -2  -1  12    3.90    3.70
   2  -1 -12    4.60    7.10
   2  -1  12    7.10    3.00
   2   1 -12    0.60    6.60
  -2  -1  13    7.30    4.40
   2  -1 -13   -4.20    6.80
   2   1 -13   -1.60    6.90
   2  -1 -14    0.70    7.50
   2   1 -14   27.80   11.70
  -2   2   0  896.31   23.70
   2   2   0  884.11   23.50
   2   2   0  888.81   23.60
  -2  -2   0  898.71   23.60
   2  -2   0  890.31   23.60
  -2  -2   0  880.41   23.50
   2  -2  -1 4303.37  102.19
  -2  -2   1 4297.57  102.89
   2   2   1 4284.37  102.29
   2   2   1 4347.56  102.39
   2  -2  -1 4268.97  102.49
  -2  -2   1 4380.96  102.79
  -2  -2  -1 4260.67  102.19
   2   2  -1 4173.78  102.69
   2  -2   1 4208.68  102.79
  -2   2   1 4361.26  102.69
  -2  -2   2  679.73   19.00
   2  -2  -2  630.04   19.20
   2   2   2  657.03   17.80
  -2  -2   2  676.63   18.80
  -2   2   2  688.63   18.50
   2  -2   2  682.23   19.00
   2   2  -2  662.33   18.60
   2  -2   2  666.83   18.70
  -2   2   2  681.03   19.30
  -2   2  -3  339.87   12.60
  -2  -2   3  355.16   11.50
   2  -2  -3  343.47   12.80
   2  -2  -3  347.07    9.30
  -2   2   3  335.97   10.60
   2   2  -3  351.26   13.20
   2  -2   3  351.26   11.20
  -2  -2   4  620.04   17.60
  -2  -2   4  598.24   17.60
  -2   2  -4  601.14   20.10
   2  -2  -4  609.34   20.60
   2  -2   4  564.24   17.00
  -2   2   4  624.04   16.70
   2   2  -4  597.24   16.10
   2   2  -4  586.94   20.40
  -2  -2   5   41.40    4.30
   2  -2  -5   38.20    5.90
  -2   2  -5   42.30    5.90
  -2  -2   5   49.80    4.60
  -2   2   5   47.90    3.80
   2   2  -5   34.70    5.80
   2  -2   5   42.70    4.10
  -2  -2  -5   39.30    6.20
   2  -2  -6   35.60    6.50
  -2  -2   6   30.00    4.00
  -2   2  -6   27.40    5.90
  -2  -2   6   38.60    4.40
  -2  -2  -6   33.30    6.60
   2  -2   6   28.60    3.70
   2   2  -6   31.40    6.40
  -2   2   6   34.60    3.50
   2  -2  -7  135.19   12.50
  -2  -2   7  150.98    7.80
  -2  -2   7  144.69    7.60
  -2   2  -7  137.79   12.50
  -2   2   7  145.09    6.60
   2  -2   7  151.38    7.20
   2   2  -7  156.78   13.40
  -2  -2  -7  141.49   12.80
   2  -2  -8   -0.60    5.10
  -2  -2   8    3.70    3.00
  -2   2  -8    3.10    5.20
  -2  -2   8   -1.20    2.80
   2  -2   8    4.70    2.90
  -2   2   8    4.40    2.60
  -2  -2  -8    2.30    5.20
   2   2  -8    2.50    5.80
   2  -2  -9   11.50    6.40
  -2   2  -9   27.30    8.00
  -2  -2   9   19.10    4.20
   2  -2   9   14.60    3.50
   2   2  -9    5.00    5.70
  -2  -2  -9    9.20    6.30
   2  -2 -10   10.20    6.60
  -2  -2  10   13.40    4.20
  -2   2 -10    6.70    6.80
   2   2 -10   30.30    8.60
  -2  -2 -10   14.80    7.70
   2  -2  10   18.40    3.90
  -2  -2  11    6.20    3.90
  -2   2 -11    2.40    6.60
   2  -2 -11    7.30    6.90
   2   2 -11   11.40    7.60
   2  -2  11    9.20    3.60
  -2   2 -12    4.20    6.80
  -2  -2  12    1.10    3.80
   2  -2 -12    1.70    7.40
   2   2 -12    5.30    7.40
   2  -2  12   -3.60    2.70
   2  -2 -13    1.30    7.60
  -2  -2  13    4.00    4.20
   2  -2  13    4.20    3.40
   2   2 -13   -8.30    7.40
   2  -2 -14   -8.40    6.00
   2   2 -14    0.80    8.50
   2   3   0   14.70    3.20
   2   3   0   11.30    3.20
  -2  -3   0   16.50    3.20
   2  -3   0   11.20    3.30
  -2  -3   1  247.18    9.80
   2  -3  -1  263.27    8.50
   2   3   1  257.07    9.60
  -2  -3   1  291.47   10.90
   2   3   1  276.17    9.60
   2  -3  -1  292.47    9.80
   2   3  -1  264.37   10.00
  -2  -3  -1  251.27    9.20
   2  -3   1  266.67    8.10
   2  -3   1  261.27   10.10
  -2   3   1  274.27    9.80
   2  -3  -2  513.35   14.80
   2  -3  -2  500.65   15.40
   2   3   2  499.85   14.80
  -2  -3   2  506.85   15.60
  -2  -3   2  499.65   15.80
  -2   3   2  514.95   15.20
   2  -3   2  514.95   15.00
   2   3  -2  508.35   15.50
   2  -3   2  523.65   15.70
  -2   3   2  512.15   15.40
   2  -3  -3   20.70    3.80
  -2  -3   3   24.20    3.80
   2   3   3   21.40    2.80
  -2  -3   3   18.30    3.40
  -2   3  -3   16.80    3.30
   2  -3  -3   24.80    2.50
   2   3  -3   17.50    3.10
  -2   3   3   25.20    3.30
   2   3  -3   26.90    4.30
   2  -3   3   21.70    3.50
  -2   3  -4   21.20    4.20
   2  -3  -4   28.90    4.70
   2   3   4   22.30    2.60
  -2  -3   4   31.90    4.10
  -2  -3   4   27.00    4.00
  -2   3  -4   28.50    2.70
   2   3  -4   16.20    4.10
   2  -3   4   26.80    3.80
  -2   3   4   25.70    3.30
  -2  -3   5   -0.30    2.40
   2   3   5    2.70    1.50
   2  -3  -5   -2.20    3.00
  -2   3  -5    2.20    3.30
  -2  -3   5    2.60    2.80
  -2   3   5    0.60    2.00
   2   3  -5    4.50    3.60
   2  -3   5    2.10    2.70
   2   3  -5    2.00    1.70
   2  -3  -6   79.29    8.90
  -2   3  -6   91.99    9.30
  -2  -3   6   97.09    6.60
   2   3   6   95.59    4.00
  -2  -3   6   92.29    6.70
  -2   3   6   88.89    5.30
   2  -3   6   92.09    6.40
   2   3  -6   92.59    9.60
   2   3   7   62.79    3.20
   2  -3  -7   62.09    9.10
  -2   3  -7   70.49    9.10
  -2  -3   7   80.89    7.20
  -2  -3   7   70.79    6.60
   2   3  -7   77.89   10.10
   2  -3   7   65.19    6.00
  -2   3   7   77.29    5.50
  -2  -3   8    2.40    3.40
   2   3   8    1.10    1.40
   2  -3  -8    0.10    5.20
  -2   3  -8   -3.90    4.50
  -2   3   8    0.80    2.50
   2   3  -8    0.40    5.00
   2  -3   8   -2.10    3.10
  -2  -3  -8    2.70    5.60
  -2   3  -9   21.90    7.50
   2  -3  -9   17.80    7.00
  -2  -3   9   10.40    4.20
   2   3  -9   23.90    7.50
  -2  -3  -9   15.20    6.60
   2  -3   9   21.90    4.40
  -2   3 -10   11.40    6.80
   2  -3 -10   12.80    7.40
  -2  -3  10   11.70    4.20
   2   3 -10   21.80    8.20
   2  -3  10    1.20    3.50
   2  -3 -11   -2.10    5.60
  -2   3 -11    1.40    6.00
  -2  -3  11   -1.00    3.40
   2   3 -11    1.20    6.60
   2  -3  11   -4.60    3.10
   2  -3 -12    0.70    6.70
  -2   3 -12    2.10    7.30
  -2  -3  12    4.10    4.00
   2  -3  12    3.30    3.60
   2   3 -12    7.20    7.70
  -2  -3  13    4.40    4.60
   2  -3 -13    3.10    8.40
   2  -3  13    6.80    4.40
   2   3 -13   -0.10    6.90
  -2  -3  14   -0.20    4.40
   2  -3 -14    6.80    8.20
   2   3 -14    2.20    8.00
   2  -4   0 3470.55   86.49
  -2  -4   0 3535.45   86.59
   2  -4   0 3566.24   82.69
   2  -4  -1  825.82   24.20
   2  -4  -1  882.71   22.50
   2   4   1  881.61   24.50
  -2  -4   1  867.61   24.80
  -2  -4  -1  861.31   24.10
   2   4  -1  874.21   24.80
   2  -4   1  858.21   24.90
   2  -4   1  887.41   21.80
  -2   4   1  909.71   24.90
   2  -4  -2  895.51   24.30
   2  -4  -2  834.72   24.00
   2   4   2  855.11   24.30
  -2  -4   2  852.51   25.20
   2   4  -2  902.31   25.10
   2  -4   2  848.62   25.30
   2  -4   2  938.81   23.80
  -2  -4  -2  899.71   23.80
  -2   4   2  890.71   24.80
  -2   4   2  889.21   24.20
  -2  -4   3  142.29    7.80
  -2  -4   3  137.39    7.20
  -2   4  -3  131.69    6.90
   2   4   3  128.89    6.20
   2  -4  -3  128.09    7.40
   2   4  -3  146.09    7.20
  -2   4   3  138.49    6.80
   2  -4   3  144.19    7.60
   2   4  -3  136.49    7.70
   2  -4  -4   26.50    3.00
  -2  -4   4   23.90    4.20
   2  -4  -4   23.80    4.40
   2   4   4   21.70    3.00
  -2  -4   4   17.70    3.90
  -2   4  -4   25.80    4.50
   2   4  -4   17.60    3.40
   2   4  -4   24.40    4.40
   2  -4   4   18.90    4.10
  -2   4   4   22.40    3.50
  -2  -4   5  747.23   22.50
   2   4   5  727.03   19.90
  -2   4  -5  716.23   19.20
  -2  -4   5  721.53   22.60
   2  -4  -5  744.03   24.90
  -2   4  -5  737.53   24.40
  -2   4   5  723.43   20.80
   2   4  -5  678.33   20.30
   2   4  -5  743.53   25.20
   2  -4   5  710.33   22.10
   2  -4  -6   11.80    5.20
  -2  -4   6   19.10    4.50
  -2   4  -6   17.70    5.00
  -2  -4   6   11.30    4.20
   2   4   6   13.50    2.50
  -2   4   6   17.30    3.40
   2  -4   6   11.70    4.00
   2   4  -6   15.50    5.30
  -2  -4   7   47.50    6.00
   2  -4  -7   36.80    7.70
  -2   4  -7   30.60    6.90
   2   4   7   36.00    3.50
  -2  -4   7   30.40    5.60
   2  -4   7   50.39    6.10
  -2   4   7   39.80    4.60
   2   4  -7   30.70    7.20
   2   4   8   83.69    4.50
  -2  -4   8   84.79    8.00
  -2   4  -8   94.99   11.00
   2  -4  -8   83.49   11.00
   2   4  -8  109.19   12.00
   2  -4   8   88.09    7.80
  -2   4   8   87.99    6.50
   2  -4  -9    1.30    5.90
  -2  -4   9    4.90    4.10
  -2   4  -9    6.80    5.80
   2  -4   9   16.00    4.40
   2   4  -9   22.40    7.10
   2  -4 -10    2.20    5.70
  -2  -4  10    2.00    3.80
  -2   4 -10   -3.30    5.90
   2   4 -10   11.20    7.00
   2  -4  10    3.70    3.90
   2   4  11    6.20    2.00
  -2   4 -11    5.60    6.70
   2  -4 -11    9.90    7.40
  -2  -4  11   10.30    4.30
   2  -4  11    6.50    4.10
   2   4 -11   -3.00    5.70
  -2  -4  12   -0.90    4.00
  -2   4 -12   -3.70    6.50
   2  -4 -12    4.00    7.10
   2   4 -12   -0.90    6.60
   2  -4  12   -1.20    3.50
  -2  -4  13    2.40    4.60
   2  -4 -13   11.50    9.60
   2  -4  13    5.50    4.60
   2   4 -13    8.20    8.50
  -2  -4  14   -0.30    4.60
   2  -4 -14    0.20    7.70
   2   4 -14   -3.50    7.10
   2  -4  14   10.00    5.10
   2  -5   0   15.90    3.90
   2   5   0    7.80    3.20
  -2  -5   0    8.60    3.30
   2  -5  -1  173.48    8.40
  -2  -5   1  152.58    8.20
   2  -5  -1  162.38    5.80
  -2  -5  -1  172.68    8.00
   2  -5   1  167.48    8.50
   2  -5   1  169.58    5.00
   2   5  -1  173.38    8.40
   2  -5  -2  112.99    5.90
  -2  -5   2  136.19    7.80
   2   5   2  123.99    6.90
   2  -5  -2  119.49    6.70
  -2   5   2  118.49    7.30
  -2  -5  -2  141.29    6.70
   2   5  -2  119.59    7.30
  -2   5   2  125.19    6.00
   2  -5   2  133.09    7.60
   2  -5   2  132.69    5.70
   2  -5  -3  259.77   10.20
  -2  -5   3  272.27   12.20
   2   5   3  298.57   11.10
  -2   5  -3  301.27   11.10
   2  -5  -3  314.57   11.90
   2   5  -3  315.77   12.10
  -2  -5  -3  324.47   10.20
   2   5  -3  299.47   12.20
   2  -5   3  296.37   12.20
  -2   5   3  343.77   12.00
  -2   5  -4   45.00    4.90
   2   5   4   44.90    4.60
  -2  -5   4   43.70    5.90
   2  -5  -4   53.49    6.30
   2  -5  -4   47.80    3.70
  -2   5  -4   51.09    5.60
  -2   5   4   49.90    5.30
   2   5  -4   46.70    5.20
   2   5  -4   45.90    5.90
   2  -5   4   38.20    5.50
   2   5   5  141.19    7.00
  -2  -5   5  150.08    9.10
  -2   5  -5  135.39    8.90
  -2   5  -5  136.89    6.90
   2  -5  -5  149.39   10.30
  -2   5   5  138.29    7.60
   2  -5   5  150.28    8.90
   2   5  -5  132.89    9.40
  -2  -5   6   89.39    8.30
  -2   5  -6   85.79    8.90
   2   5   6   77.49    5.40
  -2  -5   6   85.59    8.20
   2  -5  -6   99.19    9.90
   2   5  -6   76.99    5.30
   2  -5   6   76.69    7.60
  -2   5   6   85.19    6.20
   2   5  -6   87.19    9.70
  -2  -5   7   52.59    7.30
   2   5   7   67.39    5.30
  -2   5  -7   54.69    8.50
   2  -5  -7   48.40    8.50
  -2   5   7   60.19    6.00
   2  -5   7   67.39    7.70
   2   5  -7   42.40    7.70
   2   5   8   26.20    4.20
   2  -5  -8   28.00    7.60
  -2  -5   8   33.00    6.00
  -2   5  -8   31.40    7.20
   2  -5   8   22.70    5.20
   2   5  -8   33.30    7.60
   2  -5  -9   26.10    8.00
  -2  -5   9   20.80    5.70
  -2   5  -9   25.90    7.30
   2  -5   9    9.80    4.40
   2   5  -9   11.30    6.50
  -2   5 -10   -9.00    4.70
  -2  -5  10    0.40    4.00
   2  -5 -10   -0.10    6.20
   2   5 -10   -0.70    5.30
   2  -5  10   -2.60    3.60
  -2  -5  11   -2.20    4.10
  -2   5 -11   13.70    7.60
   2  -5 -11   -8.00    5.40
   2   5 -11    9.40    7.10
   2  -5  11    4.60    4.00
   2  -5 -12  -11.40    5.60
  -2   5 -12   -9.00    5.80
  -2  -5  12    2.30    4.60
   2   5 -12  -10.40    5.80
   2  -5  12    2.40    4.30
   2  -5 -13   11.40    8.70
  -2  -5  13    9.90    5.70
   2   5 -13    5.50    8.10
   2  -5  13    6.50    5.00
   2  -5 -14    5.60    8.20
  -2  -5  14    2.50    5.00
   2  -5  14    1.60    4.70
   2   5 -14   -6.20    8.00
  -2  -6   0  110.59    8.40
   2  -6   0   86.49    7.70
  -2  -6   1  394.86   15.20
   2  -6  -1  410.66   15.00
   2   6  -1  410.46   15.30
   2  -6   1  407.76   15.30
  -2  -6  -1  385.96   14.40
   2  -6  -2   45.80    4.00
   2  -6  -2   39.90    4.90
  -2  -6  -2   40.20    4.90
  -2   6   2   41.20    3.90
   2  -6   2   37.30    5.70
   2  -6   2   51.69    3.50
   2   6  -2   43.30    5.60
   2  -6  -3   20.50    3.60
   2   6   3   17.10    4.00
   2  -6  -3   20.40    3.80
  -2   6  -3   26.40    3.60
  -2  -6   3   19.80    4.70
   2   6  -3   17.50    4.10
   2  -6   3   23.60    3.60
   2  -6   3   20.50    4.70
  -2   6   3   20.00    4.40
   2   6  -3   15.70    4.30
  -2   6  -4    5.90    3.20
   2  -6  -4    9.80    2.60
   2   6   4    1.60    2.90
   2  -6  -4   -1.10    3.20
  -2  -6   4    4.50    3.80
   2   6  -4   -2.90    3.20
  -2   6   4    9.70    3.60
   2  -6   4    3.20    3.60
   2   6  -4    7.50    3.50
  -2   6  -5  110.29    8.00
  -2  -6   5  108.49    9.60
  -2   6  -5  101.79    6.70
   2   6   5   99.19    6.80
   2  -6  -5  112.39   10.00
   2   6  -5  106.19    7.20
   2  -6   5   91.49    8.60
   2   6  -5  104.49    9.40
  -2   6   5  114.29    7.60
   2  -6  -6   -2.10    4.70
  -2   6  -6   -3.80    4.20
  -2   6  -6    1.90    2.60
   2   6   6    2.90    2.80
  -2  -6   6    2.90    4.20
   2   6  -6   -1.60    3.90
   2   6  -6    7.00    3.30
   2  -6   6   -1.50    4.10
  -2   6   6    1.10    3.30
   2   6   7   20.20    4.10
  -2  -6   7   18.40    5.40
  -2   6  -7   15.60    5.90
   2  -6  -7   31.60    7.10
   2   6  -7   13.70    5.80
   2  -6   7   12.40    5.20
  -2  -6   8   29.50    6.10
   2  -6  -8   36.10    8.50
  -2   6  -8   36.50    7.60
   2   6  -8   42.40    8.40
   2  -6   8   38.10    6.40
  -2   6  -9    5.30    5.60
   2  -6  -9    1.90    5.90
  -2  -6   9    6.60    5.00
   2   6  -9    1.10    5.80
   2  -6   9   11.70    5.20
  -2   6 -10   -7.90    4.30
   2  -6 -10    3.10    6.20
  -2  -6  10   -2.50    3.90
   2  -6  10   -0.20    4.50
   2   6 -10    4.30    6.50
   2  -6 -11   -5.90    6.20
  -2  -6  11    8.90    5.10
  -2   6 -11    6.60    6.50
   2  -6  11    0.90    4.20
   2   6 -11    3.90    6.40
   2  -6 -12    7.70    7.90
  -2  -6  12   11.40    5.90
  -2   6 -12   -3.20    6.00
   2  -6  12    1.20    4.60
   2   6 -12    9.20    9.10
   2  -6 -13    7.20    8.50
  -2  -6  13   -8.70    4.20
   2   6 -13    6.00    9.20
   2  -6  13   -3.90    4.60
  -2  -6  14   -0.40    5.30
   2  -6  14    3.60    5.20
   2   6 -14    0.60    7.90
   2  -7   0    4.20    3.60
  -2  -7   0    0.80    3.10
  -2  -7   1    8.90    3.90
   2  -7  -1    6.30    3.40
  -2  -7  -1    7.00    3.80
   2   7  -1    9.40    4.40
   2  -7   1    8.40    4.00
  -2  -7   2   11.30    4.30
   2  -7  -2   12.10    3.80
  -2  -7  -2   11.50    3.50
   2   7  -2   12.70    4.90
   2  -7   2    8.90    4.20
  -2   7   2    6.70    2.30
  -2  -7   3   32.80    6.20
  -2   7  -3   38.00    4.00
   2  -7  -3   32.30    4.40
   2  -7  -3   37.80    5.10
   2  -7   3   45.20    6.50
   2  -7   3   32.90    3.90
   2   7  -3   35.60    6.10
   2   7  -3   28.40    4.70
  -2  -7  -3   45.20    5.10
  -2   7  -4   99.39    7.10
   2  -7  -4  108.59    8.00
  -2  -7   4  117.19   10.30
   2   7   4  104.99    8.40
   2  -7   4  103.59    9.20
   2   7  -4  118.39    8.60
   2   7  -4  125.49    9.90
  -2  -7  -4  101.99    5.90
  -2   7   4  141.99   11.70
   2  -7  -5    4.60    4.30
  -2   7  -5    8.00    3.60
  -2   7  -5    0.90    3.40
   2   7   5    0.40    3.20
  -2  -7   5    1.70    4.70
   2   7  -5   11.10    4.50
  -2   7   5    7.60    4.10
   2  -7   5    3.30    4.50
   2   7  -5    5.80    4.00
   2   7   6   43.60    6.20
   2  -7  -6   30.00    6.70
  -2  -7   6   28.80    6.70
  -2   7  -6   33.80    4.70
  -2   7  -6   34.70    6.50
   2  -7   6   30.20    6.50
   2   7  -6   33.80    7.30
   2   7  -6   49.10    6.10
  -2   7  -7    3.30    4.60
  -2  -7   7   -5.80    4.00
   2  -7  -7   -4.70    4.90
   2   7  -7    9.10    4.70
   2  -7   7    0.20    4.10
  -2   7  -8    0.80    4.30
   2  -7  -8    5.40    5.30
  -2  -7   8    7.10    4.70
   2   7  -8   -4.50    4.10
   2  -7   8    3.50    4.30
  -2   7  -9   10.80    5.90
  -2  -7   9    5.90    4.90
   2  -7  -9    8.70    6.80
   2  -7   9   -5.60    4.20
   2   7  -9    4.40    5.30
  -2  -7  10   -2.70    4.20
   2  -7 -10    3.90    6.20
  -2   7 -10    6.50    6.50
   2  -7  10   -2.50    4.20
   2   7 -10    6.20    6.30
  -2  -7  11    3.40    5.10
   2  -7 -11    4.50    7.00
  -2   7 -11   -0.60    5.90
   2  -7  11    6.30    5.30
   2   7 -11    6.80    6.90
  -2  -7  12   10.00    5.50
   2   7  12    5.40    3.70
   2  -7 -12   -7.80    6.20
  -2   7 -12    3.20    6.70
   2   7 -12    0.50    7.30
   2  -7  12   -2.40    4.90
  -2  -7  13    9.50    6.60
   2  -7  13   -5.50    5.30
   2   7 -13   -7.20    7.70
  -2  -8   0  135.49   10.60
   2  -8   0  124.89   10.30
   2  -8  -1   -0.40    3.80
  -2  -8   1    0.20    3.60
  -2  -8  -1    8.10    3.80
   2   8  -1    1.10    3.80
   2  -8   1    4.70    4.20
  -2  -8   2    3.70    4.00
   2  -8  -2    5.90    4.00
   2   8  -2    4.10    3.90
  -2  -8  -2    0.60    3.40
  -2   8   2    2.30    2.00
   2  -8   2    7.60    4.60
   2  -8  -3  134.79    8.40
  -2   8  -3  109.69    6.10
  -2  -8   3  112.29   10.30
   2   8  -3  135.39   11.20
  -2  -8  -3  107.29    7.80
   2   8  -3  123.49    8.00
   2  -8   3  115.09   10.40
  -2  -8   4   27.50    6.30
   2  -8  -4   30.00    5.30
   2  -8  -4   10.70    2.80
  -2   8  -4   27.70    4.50
   2   8  -4   12.60    4.40
   2  -8   4   13.50    5.60
   2   8  -4   31.30    6.20
  -2  -8  -4   29.50    4.30
  -2   8  -5    3.30    3.60
   2  -8  -5    5.90    2.70
   2  -8  -5   -5.40    3.70
  -2   8  -5    6.50    4.10
  -2  -8   5    3.10    4.80
   2  -8   5    2.60    4.40
   2   8  -5    4.80    4.30
   2   8  -5    3.90    4.30
  -2  -8   6   41.00    7.40
  -2   8  -6   29.50    6.00
   2  -8  -6   33.50    7.00
   2   8  -6   35.00    6.70
   2  -8   6   32.50    7.20
   2   8  -6   41.10    6.20
  -2   8  -7    1.20    4.10
  -2  -8   7   17.30    6.10
   2  -8  -7   27.90    7.40
   2   8  -7    7.70    4.60
   2  -8   7    9.70    5.20
  -2  -8   8    5.90    5.10
   2  -8  -8    2.00    5.80
  -2   8  -8    1.40    4.70
   2  -8   8    4.20    5.30
   2   8  -8   -1.60    4.60
  -2  -8   9   -4.70    4.20
  -2   8  -9    1.60    4.60
   2  -8  -9   -2.70    5.10
   2  -8   9   -2.30    4.60
   2   8  -9    3.70    5.90
  -2  -8  10   -1.60    4.90
   2  -8 -10    9.20    7.40
  -2   8 -10    8.70    6.20
   2  -8  10    6.30    5.10
   2   8 -10    1.80    6.50
  -2  -8  11   -4.70    4.80
  -2   8 -11    7.80    7.10
   2  -8 -11   12.30    8.00
   2   8 -11   -0.30    5.70
   2  -8  11    0.80    4.80
  -2  -8  12    1.30    5.60
   2   8  12    3.30    3.80
   2  -8  12    7.80    6.00
   2   8 -12   -1.80    7.60
  -2  -8  13   -3.50    5.30
   2  -8  13   -5.40    4.90
   2   8 -13   -4.20    8.20
   2  -9   0   -1.90    4.20
  -2  -9   0   -2.80    3.70
   2  -9  -1    4.90    4.70
  -2  -9   1    3.70    4.50
  -2  -9  -1   -4.70    3.80
   2  -9   1    3.40    4.80
   2   9  -1   -4.90    4.50
   2  -9  -2   26.20    5.80
  -2  -9   2   33.80    6.90
   2   9  -2   19.50    3.90
   2  -9   2   19.60    6.10
  -2  -9  -2   25.40    5.80
   2   9  -2   24.40    5.90
  -2  -9   3    1.30    4.60
   2  -9  -3   -3.90    3.50
   2   9  -3    0.00    4.10
   2  -9   3    8.80    5.30
   2   9  -3    5.60    3.30
  -2  -9  -3    0.90    3.60
  -2   9  -4    0.60    2.80
   2  -9  -4    3.80    3.80
  -2  -9   4    8.30    5.50
  -2  -9  -4    0.60    1.30
   2   9  -4    4.80    3.80
   2   9  -4    2.30    4.50
   2  -9   4   19.40    6.30
  -2   9  -5   17.70    4.50
  -2   9  -5   23.00    5.40
  -2  -9   5   11.00    5.80
   2   9  -5   15.50    5.60
   2  -9   5   27.80    7.30
   2   9  -5    9.10    4.50
  -2  -9   6    1.30    5.10
  -2   9  -6    2.20    3.70
   2  -9  -6   -2.60    4.40
   2   9  -6    3.00    4.60
   2  -9   6    0.50    4.90
   2  -9  -7   -4.50    4.70
  -2  -9   7    5.50    5.30
  -2   9  -7    4.20    4.30
   2  -9   7    3.30    5.20
   2   9  -7   -4.00    4.40
  -2  -9   8    4.00    5.00
   2  -9  -8   -1.90    4.50
  -2   9  -8   -4.40    3.80
   2  -9   8   -0.40    4.70
   2   9  -8    0.50    4.90
  -2   9  -9   12.60    6.40
  -2  -9   9   12.30    5.90
   2  -9   9   14.40    5.90
   2   9  -9   -7.20    4.70
  -2   9 -10   -4.30    5.10
  -2  -9  10    3.00    5.50
   2  -9  10    2.80    5.10
   2   9 -10    3.90    6.80
  -2   9 -11   10.00    6.80
  -2  -9  11    1.00    5.70
   2  -9  11   -1.10    5.20
   2   9 -11   -7.60    6.10
  -2  -9  12   15.10    6.90
   2   9  12   -0.50    4.00
   2   9 -12    7.80    7.10
   2  -9  12   -6.00    5.30
  -2  -9  13   -3.40    5.90
   2   9 -13    4.00    7.50
   2  -9  13    1.10    6.10
   2 -10   0  121.59   11.20
  -2 -10   0  103.39   10.60
  -2 -10   1   28.50    6.70
   2 -10  -1   24.70    6.30
   2 -10   1   23.60    6.60
   2  10  -1   26.80    6.80
  -2 -10  -1   25.80    6.70
  -2 -10   2   31.60    7.50
   2 -10  -2   30.00    6.50
   2  10  -2   30.30    4.50
   2 -10   2   25.50    7.10
   2  10  -2   32.70    7.40
  -2 -10  -2   25.20    6.30
  -2 -10   3    6.60    5.50
   2 -10  -3    3.30    4.50
   2 -10   3   10.30    6.30
   2  10  -3    5.00    3.40
  -2 -10  -3    3.20    4.10
   2  10  -3    1.90    5.80
  -2 -10   4   25.40    7.20
   2 -10  -4   25.10    5.40
   2  10  -4   24.60    7.20
   2 -10   4   28.90    7.40
  -2 -10  -4   31.30    6.20
   2  10  -4   19.00    4.90
  -2 -10   5    2.90    5.20
  -2  10  -5    8.60    3.60
  -2  10  -5   16.20    5.10
   2  10  -5    8.50    4.70
   2  10  -5   11.00    4.50
   2 -10   5   10.90    5.90
  -2  10  -6   10.90    4.10
  -2 -10   6   10.20    6.30
   2  10  -6    3.00    4.40
   2 -10   6   13.30    6.70
  -2 -10   7   -4.20    4.80
  -2  10  -7   -2.20    3.90
   2 -10   7    3.50    5.80
   2  10  -7   -4.00    3.90
  -2 -10   8   -1.80    5.10
  -2  10  -8   -7.00    4.00
   2 -10   8    3.10    5.00
   2  10  -8    4.30    4.80
  -2  10  -9   -0.40    4.60
  -2 -10   9   -1.00    5.40
   2 -10   9   -4.30    4.80
   2  10  -9   -6.10    4.30
  -2 -10  10   14.70    7.10
  -2  10 -10    4.00    5.70
   2 -10  10   -7.60    5.20
   2  10 -10   -0.30    5.60
  -2 -10  11   -9.10    5.30
   2  10 -11   -1.20    5.40
   2 -10  11   -2.00    5.50
  -2 -10  12    9.60    6.60
   2  10  12    5.90    4.80
   2  10 -12    5.60    8.00
   2 -10  12   -4.90    5.80
   2 -11   0    1.20    4.80
  -2 -11   0   -0.80    4.50
   2 -11  -1   14.80    6.40
  -2 -11   1   -1.60    5.00
  -2 -11  -1   10.80    6.00
   2  11  -1   15.70    6.90
   2 -11   1   14.80    6.20
   2 -11  -2   20.30    6.20
  -2 -11   2   31.80    7.20
   2  11  -2   30.90    7.50
   2  11  -2   22.40    4.10
  -2 -11  -2   15.90    5.60
   2 -11   2   29.50    8.30
   2 -11  -3    0.70    4.60
  -2 -11   3    4.20    5.30
   2  11  -3    3.20    3.00
  -2 -11  -3    2.30    3.90
   2 -11   3    0.50    5.30
   2  11  -3    2.10    5.00
  -2 -11   4   48.40    9.10
   2  11  -4   48.40    8.30
   2 -11   4   25.50    7.20
   2  11  -4   25.70    5.10
  -2  11  -5    4.60    4.80
  -2 -11   5   16.10    6.40
   2 -11   5    5.30    6.40
   2  11  -5   -4.90    4.30
   2  11  -5    7.40    3.90
  -2 -11   6   12.70    6.50
   2 -11   6    9.50    5.90
   2  11  -6    5.40    4.60
  -2 -11   7   -4.30    5.20
  -2  11  -7    0.30    4.00
   2 -11   7    2.20    5.70
   2  11  -7    4.50    4.70
  -2 -11   8    2.10    5.80
  -2  11  -8    1.40    4.20
   2 -11   8    4.20    5.70
   2  11  -8    2.00    5.10
  -2 -11   9   -2.00    5.10
   2 -11   9   -7.20    4.90
   2  11  -9   -2.40    5.00
  -2 -11  10   -7.80    5.40
   2 -11  10    3.60    6.10
   2  11 -10    1.80    6.10
  -2 -11  11    6.10    6.70
   2 -11  11    7.00    6.20
   2  11 -11   -1.80    6.60
  -2 -11  12   12.30    7.60
   2  11  12   -2.50    4.60
   2  11 -12   -1.80    9.30
   2 -11  12   -0.60    6.10
  -2 -12   0   11.90    5.80
   2 -12   0    5.50    5.80
   2  12   0    9.90    6.10
  -2 -12   1   56.79    9.20
   2 -12  -1   54.09    9.20
   2 -12   1   69.59   10.00
   2  12  -1   51.79    8.70
  -2 -12  -1   46.30    8.40
   2  12  -1   54.39    5.20
   2 -12  -2   44.40    8.00
  -2 -12   2   54.99    9.40
   2 -12   2   43.80    8.50
  -2 -12  -2   41.90    8.10
   2  12  -2   33.60    4.60
   2  12  -2   40.40    8.00
   2 -12  -3    1.80    4.70
  -2 -12   3   -0.30    5.70
   2  12  -3   13.40    6.20
   2 -12   3    6.10    5.60
   2  12  -3    7.70    3.40
  -2 -12   4   37.40    8.60
  -2  12  -4   34.00    7.70
   2  12  -4   24.90    8.10
   2  12  -4   43.10    5.90
   2 -12   4   28.00    8.30
  -2 -12   5    7.10    6.10
   2 -12   5   -1.90    5.20
   2  12  -5   -1.80    8.70
   2  12  -5    2.20    3.70
  -2 -12   6    4.20    6.70
   2  12  -6    3.00    4.20
   2 -12   6    5.40    5.80
  -2 -12   7    1.00    5.70
   2  12  -7    2.90    4.50
   2 -12   7    5.10    6.80
  -2 -12   8   16.70    7.80
   2 -12   8   -4.20    5.80
   2  12  -8    6.30    5.60
  -2 -12   9    2.40    6.60
   2 -12   9    4.50    6.60
   2  12  -9   -1.20    5.30
  -2 -12  10   -4.50    4.90
   2 -12  10    1.30    6.50
  -2 -12  11    4.10    7.20
   2 -12  11    7.70    7.20
  -2 -12  12   15.30    8.50
   2  12  12    3.10    5.50
   2 -12  12   -2.20    6.10
   2  13   0   -1.10    5.10
   2 -13   0    2.80    5.90
  -2 -13   0   -3.00    5.50
  -2 -13   1    8.50    6.80
   2 -13  -1    6.30    5.30
   2  13  -1    6.40    6.40
  -2 -13  -1   15.30    6.40
   2 -13   1   13.60    6.70
   2 -13  -2    2.60    5.80
  -2 -13   2    5.30    6.40
   2  13  -2   -3.80    5.70
  -2 -13  -2   11.50    5.40
   2 -13   2    2.90    6.30
  -2 -13   3   11.50    7.30
   2 -13   3   11.30    6.60
   2  13  -3   -4.40    5.80
  -2  13  -4    3.70    5.80
  -2 -13   4    2.60    5.80
   2  13  -4    4.70    6.70
   2 -13   4   -5.20    4.90
  -2 -13   5    9.30    7.10
   2 -13   5    1.70    5.60
  -2 -13   6   21.00    7.50
   2 -13   6    5.60    6.40
  -2 -13   7   16.00    7.80
   2 -13   7   -0.90    6.50
  -2 -13   8    0.50    6.50
   2 -13   8    0.70    5.70
  -2 -13   9    3.90    6.70
   2 -13   9    8.20    7.40
  -2 -13  10    5.00    7.70
   2 -13  10   -2.00    6.90
   2  13  11    0.40    5.40
  -2 -13  11    2.40    7.40
   2 -13  11    4.90    7.60
   2 -14   0   -3.70    6.00
  -2 -14   0    3.40    5.60
   2  14   0   10.20    6.80
  -2 -14   1   -2.90    5.50
   2  14   1    4.60    5.90
   2 -14  -1   -1.70    4.80
   2 -14   1   -5.30    5.50
  -2 -14  -1    6.40    5.80
   2  14  -1    1.50    6.30
  -2 -14   2   14.20    7.50
   2 -14   2    6.50    6.30
   2  14  -2   -4.20    5.60
  -2 -14   3   -1.40    5.30
   2 -14   3    0.40    6.00
   2  14  -3    6.60    6.80
  -2  14  -4    6.40    6.50
  -2 -14   4   -0.20    5.70
   2  14  -4  -11.80    5.20
   2 -14   4   -1.70    5.60
  -2 -14   5    0.20    6.80
   2 -14   5   14.00    7.30
  -2 -14   6   -9.10    5.60
   2 -14   6   -4.60    6.00
  -2 -14   7   -5.40    6.80
   2 -14   7   -2.00    6.00
  -2 -14   8   -7.00    6.90
   2 -14   8    3.80    8.20
  -2 -14   9    2.40    7.10
   2 -14   9    2.40    7.00
  -2 -14  10   -2.20    5.90
   2 -14  10    7.90    7.90
   2  15   0   -6.30    5.10
   2 -15   0   10.20    7.60
  -2 -15   0   -4.90    5.60
   2  15   1   -6.90    6.30
   2 -15  -1    1.40    6.60
  -2 -15   1    1.70    5.90
   2 -15   1   -0.70    6.30
   2  15  -1   -3.80    5.80
   2  15   2   -6.40    5.20
  -2 -15   2   -8.20    5.30
   2  15  -2    0.00    6.90
   2 -15   2    6.90    7.30
  -2  15  -3    3.40    5.40
  -2 -15   3  -12.60    5.80
   2  15  -3   11.80    7.10
   2 -15   3    4.50    6.80
  -2 -15   4   -2.60    6.00
   2 -15   4   -2.20    6.50
  -2 -15   5   11.00    8.10
   2 -15   5   12.40    7.50
  -2 -15   6    0.40    7.30
   2 -15   6   -4.80    7.00
  -2 -15   7    2.60    7.30
   2 -15   7   -4.30    7.80
  -2 -15   8   -5.30    6.10
   2 -15   8    8.70    7.20
  -2 -15   9    0.50    7.70
   2 -15   9    2.80    7.60
   2  15  10   -8.30    5.60
  -2 -15  10   -0.80    7.80
   2 -15  10   -0.40    7.90
   2 -16   0   12.60    7.30
   2  16   0   -2.40    5.70
  -2 -16   0   -6.50    6.40
   2  16   1   23.40    9.00
  -2 -16   1    6.90    7.40
   2  16  -1   20.40    8.20
   2 -16   1    6.00    8.00
   2  16   2    9.20    7.40
  -2 -16   2   13.00    7.90
   2  16  -2   -5.60    6.10
   2 -16   2    5.10    8.10
  -2 -16   3   -3.50    7.70
   2  16   3    4.60    7.20
  -2  16  -3   -6.80    6.60
   2 -16   3    4.80    7.50
   2  16  -3    4.50    8.10
  -2 -16   4   25.50    9.60
   2 -16   4   38.20   10.40
  -2 -16   5   -5.20    7.80
   2 -16   5    3.70    7.60
  -2 -16   6    9.80    7.30
   2 -16   6   11.10    9.20
  -2 -16   7    9.80    8.30
   2 -16   7    3.10    7.90
  -2 -16   8   -1.10    7.50
   2 -16   8    5.40    8.50
  -2 -16   9   -0.20    8.70
   2  16   9    7.40    7.10
   2 -16   9    6.90    9.00
   2  17   0   21.00    9.00
  -2 -17   1    6.30    8.10
   2  17   1    9.90    9.00
   2 -17   1    1.50    7.80
   2  17  -1   -9.90    7.60
   2  17   2    9.70    8.00
  -2 -17   2    4.40    7.40
  -2  17  -2   -2.60    6.10
   2  17  -2   -2.80    7.20
   2 -17   2   15.30    9.50
  -2 -17   3   15.90    8.90
   2  17   3    1.20    7.10
   2 -17   3   15.10   10.00
   2  17   4   -1.50    5.90
  -2 -17   4    0.10    8.20
   2 -17   4   10.70    9.70
  -2 -17   5    5.50    8.10
   2  17   5   -5.10    6.70
   2 -17   5  -15.90    7.10
  -2 -17   6    1.30    8.00
   2  17   6    0.20    6.40
   2 -17   6    5.30    8.50
  -2 -17   7    0.10    7.80
   2  17   7   -0.20    6.60
   2 -17   7   15.70    9.80
   2  17   8    2.50    7.50
  -2 -17   8   -1.50    7.50
   2 -17   8    7.80    9.10
   2  18   0   30.00   10.40
   2  18   1    1.20    7.00
   2  18  -1   -7.60    6.60
  -2  18  -2   -2.10    7.60
   2  18   2  -10.10    6.20
  -2 -18   2    0.30    8.70
   2 -18   2    1.80    8.60
   2  18  -2    5.60    8.80
  -2 -18   3   10.70    9.40
   2  18   3    7.90    8.70
   2 -18   3   14.90   10.20
   2  18   4    9.70    8.90
  -2 -18   4    1.30    8.30
   2 -18   4   11.30    9.90
  -2 -18   5   10.00   10.30
   2  18   5   10.00    7.30
   2 -18   5   -1.80    8.60
  -2 -18   6   10.70   10.20
   2  18   6    4.30    7.10
   2 -18   6   -4.00    8.20
  -2 -18   7   11.20   10.70
   2  18   7   -2.70    6.60
   2 -18   7   -0.40    9.00
   2  19   0    6.60    9.70
   2  19   1   -4.30    6.80
  -2  19  -1   -2.10    8.50
   2  19  -1   -7.30    6.60
   2  19   2    9.00    8.80
   2  19   3    4.10    7.20
  -2 -19   3    9.50   10.90
   2 -19   3    0.50    7.90
   2  19   4   -6.10    7.80
  -2 -19   4   15.20   10.90
   2 -19   4    5.00    8.00
  -2 -19   5    8.00    9.60
   2  19   5   13.40    9.30
   2 -19   5    6.10    7.80
  -2  20   0   -2.10    7.00
   2  20   0   -5.50    7.40
   2  20   1   -6.40    8.90
   2  20  -1  -13.60    8.80
   2  20   2   -4.40    7.80
   2  20   3    7.20    9.10
   3   0   0   -1.20    2.00
  -3   0   0    2.10    2.40
   3   0   1   -0.10    2.20
  -3   0   1    2.30    2.50
   3   0  -1    5.50    2.90
  -3   0   2    4.60    2.40
   3   0   2    5.70    2.30
  -3   0   2    4.70    2.50
   3   0  -2    1.20    2.30
  -3   0   3   -1.50    1.80
  -3   0   3   -0.60    1.90
   3   0  -3   -4.20    2.30
   3   0   3    0.60    1.70
   3   0  -3    0.30    0.60
   3   0  -4    1.10    1.20
  -3   0   4   -2.10    1.90
  -3   0   4   -0.70    1.90
   3   0   4    0.20    1.60
   3   0  -4   -4.80    2.60
  -3   0   5   -0.50    2.00
  -3   0   5    2.20    2.20
   3   0   5    0.80    1.60
   3   0  -5   -4.10    2.20
  -3   0   6    6.60    2.70
  -3   0  -6    4.70    4.40
   3   0   6   -4.50    1.60
   3   0  -6    4.80    4.30
  -3   0   6   -2.80    2.20
   3   0   7   -1.10    2.00
  -3   0   7    0.40    2.70
   3   0  -7   -0.70    4.50
  -3   0   7    1.10    2.60
  -3   0  -7   -3.60    5.00
  -3   0   8    0.00    2.70
   3   0  -8   -5.20    4.40
  -3   0  -8   -5.70    4.50
  -3   0   8   -5.80    2.40
   3   0   8   -1.40    2.10
   3   0  -9    0.40    4.80
   3   0   9   -1.60    2.00
  -3   0   9   -0.20    2.90
   3   0 -10    4.30    6.10
   3   0  10    0.00    2.20
  -3   0  10   -2.50    2.90
   3   0 -11   13.90    7.60
  -3   0  11   -0.40    3.10
   3   0  11   -1.50    2.10
   3   0  12    0.40    2.80
   3   0 -12   -4.20    6.20
   3   0 -13    1.50    7.60
   3   0 -14   -7.30    7.00
  -3  -1   0  534.75   15.20
   3   1   0  532.05   15.40
   3   1   0  513.85   15.10
  -3   1   0  519.55   15.50
   3  -1   0  495.55   15.20
  -3  -1   1 1804.02   45.30
   3   1   1 1787.12   44.70
   3  -1  -1 1781.42   45.10
  -3  -1   1 1731.33   45.20
   3   1  -1 1809.12   45.20
  -3   1   1 1907.51   45.50
   3  -1   1 1786.12   45.10
   3  -1  -2   39.70    3.80
  -3  -1   2   34.30    3.70
  -3  -1   2   40.10    4.10
   3   1   2   34.90    3.40
   3  -1  -2   41.50    4.50
   3  -1   2   40.20    4.00
   3   1  -2   41.00    4.10
  -3   1   2   45.40    4.40
   3   1   3   25.10    2.60
  -3  -1   3   31.60    3.80
   3  -1  -3   27.10    4.30
   3  -1  -3   13.10    2.00
  -3  -1   3   24.50    3.30
  -3   1   3   27.70    3.50
   3  -1   3   20.60    3.00
   3   1  -3   17.30    2.70
   3   1  -3   24.00    4.30
   3  -1  -4  331.67   14.00
  -3  -1   4  327.17   11.40
   3  -1  -4  325.67    8.60
   3   1   4  333.17    9.70
  -3  -1   4  331.17   11.50
   3  -1   4  344.37   10.80
   3   1  -4  321.17   14.00
   3   1  -4  331.77   10.00
  -3   1   4  330.17   11.10
  -3   1   4  335.47   11.10
  -3  -1   5   24.10    3.60
   3   1   5   23.90    2.30
  -3   1  -5   25.70    5.20
   3  -1  -5   26.30    5.40
  -3  -1   5   16.40    3.20
  -3   1   5   16.90    3.30
  -3   1   5   23.80    3.40
   3   1  -5   20.40    4.90
   3  -1   5   22.20    3.10
  -3  -1   6  309.67   11.10
   3   1   6  274.17    8.30
  -3   1  -6  292.57   15.10
  -3  -1   6  301.47   11.00
   3  -1  -6  242.98   14.20
   3  -1   6  271.07    9.70
   3   1  -6  267.67   14.80
  -3   1   6  288.87   10.50
  -3   1   6  280.77   10.50
   3  -1  -7   23.10    6.60
  -3   1  -7   15.20    6.70
   3   1   7   20.80    2.30
  -3  -1   7   24.70    4.10
  -3  -1   7   21.60    4.00
   3  -1   7   23.20    3.50
  -3   1   7   22.50    3.80
   3   1  -7   27.60    6.80
  -3   1   7   23.70    4.00
  -3  -1   8   14.70    4.20
  -3  -1   8   10.50    3.50
   3   1   8   12.10    2.20
  -3   1  -8    7.40    6.10
   3  -1  -8   20.50    6.60
   3   1  -8    8.50    6.10
   3  -1   8    9.50    3.20
  -3   1   8   17.90    3.90
  -3   1   8   22.40    4.00
   3  -1  -9    3.30    5.40
  -3   1  -9    3.00    5.60
  -3  -1   9   10.90    3.70
   3   1   9    3.40    2.00
   3   1  -9    8.90    6.10
  -3   1   9    3.50    3.00
   3  -1   9    5.80    2.80
  -3  -1  10   14.30    4.10
   3   1  10    8.10    2.30
   3  -1 -10   12.00    7.60
   3  -1  10   10.60    3.30
   3   1 -10   15.60    7.30
   3   1  11   14.30    2.60
  -3  -1  11   12.60    4.50
   3  -1 -11   19.60    8.50
   3   1 -11    3.50    7.40
   3  -1  11   15.10    3.50
  -3  -1  12   -2.20    3.70
   3  -1 -12   13.70    8.30
   3   1 -12   -8.40    5.80
   3  -1  12    1.40    2.90
  -3  -1  13    7.80    4.60
   3  -1 -13   -2.00    7.30
   3   1 -13    9.80    8.20
   3  -1 -14    1.20    8.70
   3   1 -14   -3.80    8.10
  -3  -2   0   16.10    3.20
   3   2   0   16.40    3.50
   3   2   0   17.80    3.70
   3  -2   0   13.80    3.90
   3   2   1  881.51   24.30
   3   2   1  889.51   24.40
   3  -2  -1  893.11   24.50
  -3  -2   1  893.51   24.70
  -3  -2   1  895.51   24.80
   3   2  -1  919.81   24.70
  -3   2   1  926.41   24.80
   3  -2   1  913.21   24.80
   3  -2  -2   58.89    5.10
   3   2   2   58.19    4.30
   3  -2  -2   62.59    4.40
   3   2   2   68.09    4.40
  -3  -2   2   62.59    5.30
   3  -2   2   67.29    5.10
   3  -2   2   55.39    4.90
  -3   2   2   64.99    5.20
   3   2  -2   73.99    5.50
   3   2   3    1.00    1.70
  -3  -2   3   -0.20    2.30
  -3  -2   3    0.70    2.00
   3  -2  -3    1.60    2.40
   3  -2  -3    0.60    0.90
   3   2  -3   -0.90    2.50
  -3   2   3    3.40    2.30
   3   2  -3    2.50    2.10
   3  -2   3    1.60    2.40
  -3  -2   4  658.73   20.30
   3   2   4  720.73   18.40
  -3  -2   4  667.23   20.20
  -3   2  -4  664.93   17.00
   3  -2  -4  710.13   17.20
   3  -2  -4  694.23   22.80
   3  -2   4  683.53   19.90
   3   2  -4  707.03   23.30
  -3   2   4  693.93   19.80
   3   2   5  126.09    4.80
   3  -2  -5  120.79    9.00
  -3   2  -5  116.59    9.80
  -3  -2   5  120.59    6.70
  -3  -2   5  113.39    6.50
   3   2  -5  103.29    9.40
  -3   2   5  116.19    6.20
   3  -2   5  103.59    6.20
   3   2  -5  112.69    4.60
  -3  -2   6    7.10    3.20
   3  -2  -6    4.20    4.50
  -3  -2   6    4.80    3.00
   3   2   6    9.20    1.80
  -3   2  -6   10.80    5.00
   3   2  -6   13.10    5.20
  -3   2   6    7.20    3.00
   3  -2   6    8.60    3.20
  -3  -2   7   27.60    4.80
  -3   2  -7   13.50    6.10
   3  -2  -7   26.10    6.80
  -3  -2   7   28.80    4.70
   3   2   7   35.20    2.80
  -3   2   7   28.00    4.20
   3  -2   7   21.90    4.10
   3   2  -7   43.40    8.00
   3   2   8   16.10    2.20
   3  -2  -8   18.50    6.70
  -3  -2   8   17.90    4.40
  -3   2  -8    5.80    6.40
   3   2  -8   12.40    6.20
  -3   2   8   15.80    3.80
   3  -2   8   16.80    3.70
  -3  -2   9   53.59    6.30
   3   2   9   52.29    3.20
   3  -2  -9   47.30    9.90
  -3   2  -9   52.19    9.70
   3   2  -9   70.99   11.10
   3  -2   9   54.79    5.40
   3  -2 -10    5.30    6.60
  -3   2 -10    4.60    6.30
   3   2  10    0.30    1.70
  -3  -2  10    5.80    4.00
   3  -2  10    3.20    3.30
   3   2 -10    9.20    6.40
  -3  -2  11   -2.40    3.30
   3  -2 -11   14.40    7.00
   3   2 -11   -8.30    5.10
   3  -2  11    0.10    3.00
   3  -2 -12   -4.30    5.80
  -3  -2  12    4.20    4.20
   3  -2  12    3.80    3.40
   3   2 -12   16.30    8.40
   3  -2 -13    0.50    7.00
  -3  -2  13    3.10    4.60
   3  -2  13    3.10    3.50
   3   2 -13   10.30    8.70
   3  -2 -14   11.30    9.20
  -3  -2  14    0.10    4.50
   3   2 -14   -5.40    6.40
   3  -3   0 2898.41   71.79
  -3  -3   0 2876.81   71.79
   3   3   0 2932.11   71.89
   3   3   1  489.95   15.10
  -3  -3   1  478.25   15.50
   3  -3  -1  475.85   15.10
   3   3  -1  480.25   15.40
  -3   3   1  494.55   15.60
  -3  -3  -1  490.25   15.00
   3  -3   1  488.25   15.70
   3  -3  -2   12.40    2.80
   3  -3  -2   14.80    3.10
  -3  -3   2   15.70    3.20
   3   3   2   13.10    2.80
   3   3   2    9.70    2.70
   3   3  -2   10.00    3.00
   3  -3   2   11.00    3.30
   3  -3   2   14.90    2.70
  -3   3   2   19.50    3.40
   3  -3  -3   13.40    3.50
  -3  -3   3    8.60    3.20
   3   3   3   15.20    2.70
   3   3   3    8.70    2.40
  -3  -3   3   11.20    3.30
  -3   3   3   12.90    3.10
   3  -3   3   13.80    3.20
   3   3  -3   21.50    3.50
   3   3  -3   14.20    3.60
   3   3   4   81.89    4.70
  -3  -3   4   86.19    6.10
  -3  -3   4   88.39    6.90
   3  -3  -4   87.39    3.90
   3  -3  -4  102.99    7.40
   3   3  -4   81.19    7.70
   3  -3   4   85.59    6.60
   3   3  -4   82.39    5.30
  -3   3   4   93.79    5.60
  -3   3  -5  182.28   11.00
   3   3   5  183.38    7.10
  -3  -3   5  183.18    9.10
   3  -3  -5  196.98   11.20
  -3  -3   5  186.48    9.20
  -3   3   5  195.28    8.50
   3   3  -5  173.58   11.10
   3   3  -5  190.98    7.50
   3  -3   5  191.38    8.90
   3  -3  -6   30.30    6.40
  -3  -3   6   26.70    4.80
  -3  -3   6   21.30    4.40
  -3   3  -6   19.70    6.20
   3  -3   6   28.20    4.50
  -3   3   6   23.20    4.00
   3   3  -6   25.90    6.30
   3  -3  -7    8.50    5.70
  -3  -3   7    3.60    3.50
  -3  -3   7    2.70    3.50
  -3   3  -7    6.00    5.20
  -3   3   7    7.80    3.30
   3  -3   7    7.50    3.70
   3   3  -7    6.50    5.40
  -3  -3   8   90.29    8.10
   3  -3  -8   80.69   10.80
   3   3   8   84.19    4.30
  -3   3  -8   86.39   11.30
  -3   3   8   83.69    7.60
   3   3  -8   76.19   10.80
   3  -3   8   78.79    7.00
   3   3   9    4.90    2.00
   3   3   9    8.90    2.00
   3  -3  -9   -4.00    5.00
  -3  -3   9    3.10    3.90
  -3   3  -9    5.20    5.60
   3   3  -9    1.60    5.60
   3  -3   9    9.80    3.90
  -3   3 -10    9.20    6.70
   3   3  10    2.40    1.70
  -3  -3  10   -3.50    3.30
   3  -3 -10   -3.60    5.40
   3  -3  10    0.10    3.50
   3   3 -10   -5.80    5.20
  -3  -3  11    0.50    4.10
   3  -3 -11    8.80    7.10
   3   3 -11    3.60    6.90
   3  -3  11   -3.30    3.20
  -3  -3  12    8.00    5.10
   3  -3 -12   -3.90    6.40
   3  -3  12    9.60    4.30
   3   3 -12    3.40    7.60
  -3  -3  13    7.50    5.10
   3  -3 -13    3.10    8.10
   3   3 -13    5.30    8.50
   3  -3  13    9.50    4.20
  -3  -3  14    7.20    5.20
   3  -3 -14   12.90    9.60
   3   3 -14    9.50   10.60
   3   4   0   16.90    3.80
  -3  -4   0   17.60    3.50
   3  -4   0   19.60    3.90
   3  -4  -1   13.30    2.20
   3   4   1   13.60    3.70
   3  -4  -1   19.40    3.80
   3   4   1    9.80    3.30
  -3  -4   1   15.00    3.50
  -3  -4  -1   16.50    3.30
   3   4  -1   12.60    3.40
   3  -4   1   17.10    3.80
   3  -4  -2  487.25   15.00
   3   4   2  462.15   15.00
   3  -4  -2  462.35   14.60
   3   4   2  467.35   15.00
  -3  -4   2  438.76   15.70
  -3  -4  -2  452.45   14.30
   3  -4   2  454.15   14.00
  -3   4   2  472.05   15.40
   3   4  -2  467.55   15.50
   3  -4   2  433.56   15.40
   3   4   3  416.06   13.30
   3  -4  -3  402.86   14.40
   3  -4  -3  397.36   12.80
  -3  -4   3  384.96   14.60
  -3   4   3  395.06   13.90
   3   4  -3  365.16   14.70
   3   4  -3  437.06   14.40
   3  -4   3  389.66   14.40
   3  -4  -4   10.30    3.60
   3  -4  -4    8.80    2.20
   3   4   4    7.70    2.50
  -3  -4   4    9.80    3.60
   3  -4   4    6.20    3.50
  -3   4   4    7.20    3.10
   3   4  -4   12.80    4.10
   3   4  -4    9.30    3.20
   3   4   5  195.28    7.90
  -3  -4   5  181.88    9.70
  -3   4  -5  175.38   10.50
   3  -4  -5  195.18   11.30
  -3   4  -5  190.48    7.00
  -3  -4   5  185.98    9.70
   3  -4   5  188.68    9.70
  -3   4   5  179.98    8.80
   3   4  -5  181.28   11.30
  -3   4  -6   13.80    5.20
   3   4   6    7.00    2.50
  -3  -4   6    5.90    3.80
   3  -4  -6    5.70    4.70
  -3  -4   6    6.50    3.90
   3  -4   6    6.60    3.70
  -3   4   6    9.00    3.50
   3   4  -6    6.20    2.60
   3   4  -6    7.20    4.60
   3  -4  -7    8.10    5.60
   3   4   7    5.90    2.60
  -3   4  -7    3.90    5.30
  -3  -4   7    7.00    4.30
   3   4  -7   10.60    5.60
  -3   4   7    8.50    3.90
   3  -4   7    3.90    4.00
  -3   4  -8   42.00    8.40
  -3  -4   8   52.89    6.70
   3   4   8   37.60    3.80
   3  -4  -8   37.20    8.30
   3   4  -8   44.40    8.50
   3  -4   8   33.40    5.50
   3  -4  -9   29.00    8.30
  -3   4  -9   18.40    7.00
   3   4   9   17.10    3.00
  -3  -4   9   32.80    5.90
   3   4  -9   16.00    7.20
   3  -4   9   17.50    4.70
  -3   4 -10    4.70    6.20
   3   4  10   11.30    2.70
  -3  -4  10    4.30    4.70
   3  -4 -10   34.50    8.70
   3  -4  10   12.40    4.50
   3   4 -10   -5.20    5.90
  -3  -4  11    0.40    4.00
   3  -4 -11    5.90    6.70
   3   4  11   -3.90    1.70
   3  -4  11    0.90    3.90
   3   4 -11    1.50    6.60
  -3  -4  12   -0.90    4.30
   3  -4 -12    5.80    8.20
   3   4 -12   -3.00    6.50
   3  -4  12    2.60    4.20
   3  -4 -13   15.10    8.50
  -3  -4  13   -4.00    4.50
   3   4 -13   12.90    9.40
   3  -4  13    7.70    4.30
  -3  -4  14    0.70    5.10
   3  -4 -14    3.70    8.70
   3   4 -14   -0.40    7.80
   3  -4  14    6.00    4.90
   3  -5   0  605.24   19.40
   3   5   0  602.14   19.60
  -3  -5   0  602.94   19.40
   3   5   1   96.89    6.40
   3  -5  -1   88.89    4.40
   3  -5  -1   93.89    6.60
  -3  -5   1   84.99    7.10
   3  -5   1   97.29    7.70
  -3  -5  -1   96.49    6.40
   3  -5   1   93.79    3.90
   3   5  -1   96.79    7.80
   3  -5  -2  337.57   11.70
   3  -5  -2  330.87   12.60
  -3  -5   2  338.87   13.60
   3   5   2  367.06   13.20
   3   5   2  351.66   12.90
   3  -5   2  332.87   13.50
  -3  -5  -2  333.37   12.20
   3   5  -2  360.26   13.60
   3  -5   2  340.77   11.00
  -3  -5   3    2.60    3.20
   3   5   3    7.40    2.90
   3  -5  -3   11.40    3.00
   3  -5  -3    5.40    2.90
   3   5  -3    0.70    3.30
   3   5  -3    6.30    3.20
  -3  -5  -3   -0.60    1.20
   3  -5   3    4.60    3.70
  -3   5   3    1.90    3.00
  -3  -5   4   78.79    7.50
   3  -5  -4   85.59    7.90
   3  -5  -4   89.89    5.20
   3   5   4   86.29    5.90
   3  -5   4   77.69    7.50
  -3   5   4   80.59    7.00
   3   5  -4   92.89    7.50
   3   5  -4   82.89    8.10
   3   5   5    1.20    2.50
  -3  -5   5   -1.70    3.40
  -3   5  -5   -0.30    3.50
  -3   5  -5   -0.90    2.00
   3  -5  -5   -3.30    3.80
   3  -5   5    0.40    3.70
  -3   5   5    3.10    3.40
   3   5  -5    6.40    3.30
   3   5  -5   -2.90    3.60
   3  -5  -6   28.70    6.30
  -3  -5   6   22.20    5.10
   3   5   6   36.50    4.40
  -3   5  -6   28.80    6.30
   3   5  -6   38.30    6.80
  -3   5   6   29.20    5.00
   3  -5   6   36.70    5.90
   3   5  -6   29.60    4.30
   3   5   7   38.20    4.50
  -3  -5   7   37.00    6.40
  -3   5  -7   37.20    7.50
   3  -5  -7   35.10    7.70
  -3   5   7   43.00    6.50
   3  -5   7   32.40    6.00
   3   5  -7   34.80    7.60
  -3  -5   8   24.50    5.50
  -3   5  -8    8.90    5.50
   3  -5  -8   24.50    7.00
   3   5  -8   17.60    6.70
   3  -5   8   15.70    4.80
  -3  -5   9   -2.20    3.70
  -3   5  -9    5.50    5.40
   3  -5  -9   -9.30    4.20
   3   5  -9    0.10    5.20
   3  -5   9   -0.90    3.70
  -3   5 -10    7.50    6.20
  -3  -5  10   -1.70    3.90
   3   5  10    5.40    2.60
   3  -5 -10   -4.00    5.30
   3   5 -10   -4.90    5.20
   3  -5  10    8.00    4.30
   3  -5 -11   10.50    7.10
   3   5  11    5.10    2.70
  -3  -5  11    1.40    4.40
   3   5 -11    6.90    6.70
   3  -5  11   15.00    5.20
  -3  -5  12    1.30    4.80
   3  -5 -12    1.00    6.90
   3   5 -12   -6.10    5.90
   3  -5  12   -3.70    3.80
   3  -5 -13   -0.10    7.60
  -3  -5  13    0.70    5.00
   3  -5  13    5.80    4.50
   3   5 -13   12.80    9.10
   3  -5 -14   -4.30    7.30
  -3  -5  14    3.20    5.60
   3  -5  14   -0.10    5.20
   3   5 -14   -3.50    7.50
   3  -6   0    0.20    3.40
  -3  -6   0    0.10    2.80
   3   6   0    3.90    3.10
   3  -6  -1    2.30    1.40
   3   6   1    1.30    3.10
   3  -6  -1   -2.20    2.70
  -3  -6   1    5.00    3.40
   3  -6   1    0.90    0.90
  -3  -6  -1    5.50    3.30
   3   6  -1   -3.80    3.00
   3  -6   1    5.00    3.70
   3  -6  -2   22.70    4.20
  -3  -6   2   19.00    4.60
   3  -6  -2   20.10    3.00
  -3  -6  -2   23.50    4.20
   3  -6   2   23.00    2.80
   3   6  -2   27.00    5.30
   3  -6   2   19.90    4.70
   3  -6  -3   42.90    4.90
  -3  -6   3   36.20    6.10
   3  -6  -3   47.30    5.20
   3   6   3   49.90    5.60
   3   6  -3   42.50    5.70
  -3  -6  -3   36.10    4.20
   3  -6   3   43.10    6.10
   3   6  -3   39.90    5.30
   3  -6  -4    6.10    2.20
  -3  -6   4   11.40    4.30
   3  -6  -4    8.30    3.80
   3   6   4    8.00    3.20
   3  -6   4   10.00    4.70
   3   6  -4    4.50    3.70
  -3   6   4   17.90    4.40
   3   6  -4   12.40    4.10
   3   6   5    4.50    2.90
  -3   6  -5    2.80    2.80
  -3   6  -5    5.20    3.70
   3  -6  -5    5.40    4.50
  -3  -6   5   -3.80    3.70
   3   6  -5    0.60    3.20
  -3   6   5    8.70    4.00
   3  -6   5   -4.30    4.00
   3   6  -5    3.30    4.00
   3  -6  -6  119.49   11.20
  -3  -6   6  125.79   10.50
   3   6   6  119.29    7.50
  -3   6  -6  138.29   11.40
  -3   6  -6  123.69    6.70
  -3   6   6  128.89    8.60
   3  -6   6  126.99   10.50
   3   6  -6  128.89   11.60
  -3  -6   7    3.10    4.20
   3  -6  -7   -4.70    3.90
  -3   6  -7    1.00    4.20
   3   6  -7    7.00    5.20
   3  -6   7    1.20    4.40
  -3   6  -8   28.70    6.60
  -3  -6   8   20.00    5.80
   3  -6  -8   20.70    6.90
   3  -6   8   33.60    6.40
   3   6  -8   29.30    7.70
  -3  -6   9   16.00    6.00
  -3   6  -9   34.30    8.20
   3  -6  -9   23.60    8.30
   3  -6   9   21.90    5.80
   3   6  -9   15.10    6.80
  -3  -6  10   -0.90    4.30
   3   6  10    3.20    3.00
  -3   6 -10    8.30    6.30
   3  -6 -10    0.50    5.50
   3  -6  10   -3.50    4.00
   3   6 -10    0.00    6.10
   3  -6 -11    3.10    7.30
  -3  -6  11    0.80    5.00
   3   6  11    2.00    3.30
   3   6 -11    3.70    7.40
   3  -6  11   11.10    5.40
  -3  -6  12    2.40    5.20
   3  -6 -12   11.80    7.80
   3  -6  12    0.90    4.60
   3   6 -12    1.70    8.00
   3  -6 -13    0.40    7.80
  -3  -6  13    6.50    5.20
   3  -6  13   12.10    5.70
   3   6 -13   -5.20    7.00
  -3  -6  14   -1.00    5.80
   3  -6 -14    6.70    8.70
   3  -6  14   -2.70    4.80
   3   6 -14   -9.90    8.10
   3  -7   0   68.79    7.60
  -3  -7   0   65.59    7.40
   3   7   0   73.69    7.60
  -3  -7   1  167.48    9.80
   3  -7  -1  143.39    4.90
   3  -7  -1  137.79    9.20
   3   7   1  134.19    9.00
   3  -7   1  138.59    9.40
   3   7  -1  130.09    9.10
  -3  -7  -1  173.58    9.50
  -3  -7   2    1.20    4.00
   3  -7  -2    9.00    4.10
   3  -7  -2    0.20    1.90
  -3  -7  -2   -1.00    2.70
   3  -7   2    5.40    1.80
   3  -7   2   -2.00    4.20
   3   7  -2   -0.10    4.10
  -3  -7   3    1.50    4.20
   3  -7  -3    2.10    3.00
   3  -7  -3   -0.50    2.40
   3   7  -3    0.90    3.30
   3   7  -3    0.90    3.50
   3  -7   3    5.80    2.60
   3  -7   3   -4.60    3.80
  -3  -7  -3    1.10    2.80
   3   7   4  169.68    9.70
   3  -7  -4  175.08    9.90
  -3  -7   4  167.08   10.70
  -3  -7  -4  176.78    7.90
   3   7  -4  177.48   10.60
   3  -7   4  174.08   11.00
   3   7  -4  165.08   10.40
  -3  -7   5    7.20    5.20
   3   7   5   10.60    4.00
   3  -7  -5   11.40    4.90
   3  -7  -5    6.30    2.70
  -3   7  -5    4.50    3.60
  -3   7   5   12.30    4.60
   3   7  -5    1.30    4.40
   3   7  -5    6.90    4.20
   3  -7   5    3.90    5.00
  -3   7  -6   62.99    6.60
  -3  -7   6   64.29    8.80
  -3   7  -6   69.89    8.40
   3  -7  -6   58.89    8.50
   3  -7   6   64.49    8.70
   3   7  -6   60.59    8.30
   3   7  -6   82.59    7.70
  -3  -7   7    4.60    4.70
   3  -7  -7   -6.70    4.20
  -3   7  -7    2.90    4.40
   3   7  -7   -0.70    4.20
   3  -7   7   -2.90    4.10
  -3  -7   8    5.80    4.80
   3  -7  -8    1.60    5.70
  -3   7  -8    3.50    5.30
   3   7  -8    8.90    5.50
   3  -7   8   10.90    5.10
  -3   7  -9    3.20    4.80
   3  -7  -9    2.30    6.80
  -3  -7   9    4.80    5.10
   3  -7   9   10.90    5.30
   3   7  -9    3.20    5.70
  -3  -7  10   -1.30    4.60
   3  -7 -10    9.50    6.80
   3   7 -10   -3.10    5.20
   3  -7  10   -4.70    4.60
  -3  -7  11    2.60    5.40
   3  -7 -11    7.00    8.00
   3   7  11    1.00    3.00
   3  -7  11    2.70    4.60
   3   7 -11    8.90    7.00
   3   7  12    5.50    4.20
   3  -7 -12   18.20    8.90
  -3  -7  12    3.60    5.70
   3  -7  12    3.60    5.30
   3   7 -12    9.60    7.30
  -3  -7  13    0.90    6.00
   3  -7 -13    4.40    8.10
   3   7 -13    6.80    8.40
   3  -7  13   -3.80    4.70
  -3  -8   0    5.30    4.50
   3  -8   0    8.30    4.50
   3   8   0    8.70    4.60
   3   8   1    3.20    4.10
   3  -8  -1   -0.20    4.20
  -3  -8   1    6.40    4.30
   3  -8   1   -1.50    4.20
   3   8  -1    4.30    4.40
  -3  -8  -1    1.00    4.00
   3  -8  -2  329.97   10.90
   3  -8  -2  334.27   14.60
  -3  -8   2  338.27   15.60
   3   8  -2  321.97   15.10
   3  -8   2  323.57   15.50
  -3  -8  -2  323.77   14.00
   3  -8  -3   21.10    4.00
   3  -8  -3    9.20    4.30
  -3  -8   3   37.50    6.70
   3   8  -3   20.20    5.50
   3  -8   3   17.60    3.30
   3   8  -3   22.00    4.60
  -3  -8  -3   26.20    4.90
   3  -8   3   22.30    6.10
  -3  -8   4  139.79   12.00
   3  -8  -4  130.39    8.40
   3  -8  -4  153.88    9.30
  -3  -8  -4  135.19    7.60
   3   8  -4  130.09    9.30
   3  -8   4  121.29   11.20
   3   8  -4  137.99   11.40
   3  -8  -5    8.40    4.80
  -3   8  -5   12.80    4.80
  -3  -8   5   11.60    6.10
   3  -8  -5    7.10    3.10
   3   8  -5    7.00    4.60
   3  -8   5    6.10    5.10
   3   8  -5   12.50    4.90
   3  -8  -6   71.29    9.20
  -3  -8   6   62.89    8.90
   3  -8   6   59.09    8.70
   3   8  -6   49.70    7.80
   3   8  -6   58.99    7.40
  -3  -8   7   53.29    8.70
  -3   8  -7   62.69    8.60
   3  -8  -7   62.49    9.40
   3   8  -7   64.99    9.40
   3  -8   7   63.69    8.80
  -3   8  -8   13.10    6.00
   3  -8  -8   17.30    7.00
  -3  -8   8   21.80    6.90
   3  -8   8   24.40    6.30
   3   8  -8   33.60    7.90
   3  -8  -9   17.70    7.70
  -3  -8   9   32.50    7.80
   3   8  -9   22.60    7.80
   3  -8   9   29.70    7.50
   3  -8 -10   -9.40    4.90
  -3  -8  10    1.60    4.70
   3  -8  10    5.70    5.00
   3   8 -10    0.60    5.20
   3   8  11    7.50    4.00
  -3  -8  11    5.80    5.80
   3  -8 -11    5.40    7.80
   3  -8  11   -5.90    4.10
   3   8 -11   -3.80    6.80
   3  -8 -12    2.40    8.00
  -3  -8  12   -9.40    5.30
   3   8  12    0.80    3.70
   3  -8  12    0.90    5.10
   3   8 -12   -4.00    6.30
  -3  -8  13   -6.70    5.70
   3   8 -13    1.90    7.30
   3  -8  13   23.00    7.10
   3   9   0  472.25   19.90
  -3  -9   0  514.95   20.50
   3  -9   0  489.45   20.40
   3  -9  -1   85.49    9.20
  -3  -9   1   91.89    9.70
  -3  -9  -1   95.39    9.80
   3   9  -1   82.49    9.30
   3  -9   1   70.69    9.00
  -3  -9   2  213.28   13.20
   3  -9  -2  216.48   12.40
   3  -9   2  248.28   13.90
  -3  -9  -2  238.38   12.50
   3   9  -2  236.98   13.30
   3  -9  -3   42.20    6.70
  -3  -9   3   36.60    7.40
   3   9  -3   22.00    6.70
   3   9  -3   43.10    5.80
   3  -9   3   41.10    7.60
  -3  -9  -3   46.90    6.60
  -3  -9   4    2.90    4.80
   3  -9  -4  -11.50    2.70
   3  -9  -4    3.50    3.90
   3   9  -4   -4.50    3.40
  -3  -9  -4    1.90    1.50
   3   9  -4    3.00    4.60
   3  -9   4   -3.00    4.80
  -3  -9   5   30.80    7.50
  -3   9  -5   39.90    6.70
   3  -9  -5   43.80    6.80
   3  -9   5   36.00    7.90
   3   9  -5   20.50    5.80
   3   9  -5   44.30    7.20
  -3  -9   6   -1.50    4.40
   3  -9  -6    1.90    4.50
   3  -9   6   -3.10    4.00
   3   9  -6    2.90    4.40
   3  -9  -7   19.20    6.30
  -3  -9   7    8.90    5.50
   3  -9   7   14.20    5.90
   3   9  -7   17.80    6.50
  -3  -9   8    3.30    5.50
   3  -9  -8   15.60    6.90
   3  -9   8    4.30    5.50
   3   9  -8    1.10    5.20
  -3  -9   9    3.60    5.30
   3  -9  -9    3.10    6.70
   3   9  -9   -3.90    4.90
   3  -9   9   11.00    6.10
   3  -9 -10   -2.60    6.70
  -3  -9  10    3.00    5.30
   3  -9  10    3.30    5.40
   3   9 -10   -3.20    5.00
   3   9  11    2.40    4.10
   3  -9 -11   -0.70    7.20
  -3  -9  11    3.50    6.20
   3  -9  11   10.50    6.30
   3   9 -11   -7.70    5.50
   3   9  12   -0.80    4.20
  -3  -9  12    4.60    6.40
   3  -9  12   -1.00    5.60
   3   9 -12    7.50    7.50
  -3  -9  13   -4.50    5.60
   3  -9  13   12.00    6.70
   3   9 -13    8.10    9.00
  -3 -10   0  -10.10    4.30
   3 -10   0   -0.20    4.60
   3  10   0    2.70    5.20
  -3 -10   1   38.20    8.20
   3 -10  -1   63.99    8.90
   3  10   1   30.90    7.40
   3 -10   1   32.30    7.40
   3  10  -1   46.70    8.10
  -3 -10  -1   46.90    7.90
   3 -10  -2   -2.00    4.70
  -3 -10   2   -4.10    4.60
   3  10  -2    5.70    5.60
  -3 -10  -2   -5.30    3.70
   3 -10   2    4.10    5.30
   3 -10  -3   -3.30    4.00
  -3 -10   3   -7.20    4.70
  -3 -10  -3    3.60    4.20
   3  10  -3   -1.50    3.50
   3 -10   3   -2.90    5.20
   3  10  -3    7.10    5.20
   3 -10  -4    2.90    4.20
  -3 -10   4    3.70    5.00
   3  10  -4   10.50    5.70
   3  10  -4    6.60    4.10
   3 -10   4    0.50    5.10
  -3  10  -5   42.90    7.20
  -3 -10   5   11.30    6.40
   3  10  -5   26.20    6.50
   3 -10   5   18.40    6.90
   3  10  -5   22.50    5.40
  -3 -10   6   42.60    8.40
   3 -10   6   44.70    9.10
   3  10  -6   41.40    7.50
   3 -10  -7    3.60    5.10
  -3 -10   7    6.20    6.00
   3  10  -7    1.10    4.70
   3 -10   7   -2.90    5.80
   3 -10  -8   21.80    7.00
  -3 -10   8    3.00    5.80
   3 -10   8   13.40    6.70
   3  10  -8   13.50    6.40
  -3 -10   9   -8.30    4.30
   3  10  -9   -0.80    5.30
   3 -10   9    7.40    6.30
  -3 -10  10   -2.90    5.40
   3  10  10   -3.60    4.20
   3  10 -10    0.70    5.30
   3 -10  10   -2.60    5.50
  -3 -10  11   10.30    6.90
   3  10  11   -0.80    4.30
   3  10 -11   -0.10    6.50
   3 -10  11    1.40    6.10
   3  10  12   -1.20    4.90
  -3 -10  12    0.00    6.60
   3  10 -12    2.90    7.70
   3 -10  12    2.50    6.10
   3 -11   0   14.00    6.30
  -3 -11   0    6.40    5.00
   3  11   0    3.30    6.30
   3 -11  -1   25.30    7.20
  -3 -11   1   33.60    7.90
   3  11   1   27.80    7.80
   3 -11   1   25.70    7.70
   3  11  -1   17.30    6.90
  -3 -11  -1   35.80    7.90
   3 -11  -2   14.90    5.30
  -3 -11   2    5.60    5.40
   3  11  -2    3.60    5.60
  -3 -11  -2   11.10    4.80
   3  11  -2    2.20    3.30
   3 -11   2    9.90    6.10
   3 -11  -3   19.30    5.80
  -3 -11   3    7.60    5.50
   3 -11   3   14.30    6.40
   3  11  -3   14.70    4.40
   3  11  -3   20.60    6.90
  -3 -11  -3   14.80    5.10
  -3 -11   4   26.70    7.90
   3 -11   4   26.00    8.00
   3  11  -4   22.60    5.20
   3  11  -4   17.50    6.60
  -3  11  -5    7.10    6.30
  -3 -11   5   13.10    6.60
   3 -11   5   -5.60    4.50
   3  11  -5    3.10    5.00
   3  11  -5   11.00    4.50
  -3 -11   6    7.00    6.50
   3 -11   6   -2.60    5.60
   3  11  -6   -4.10    3.60
  -3 -11   7   -8.50    4.30
   3 -11   7    6.40    6.60
   3  11  -7    0.40    4.50
  -3 -11   8   -1.80    5.80
   3 -11   8    4.30    5.80
   3  11  -8    3.50    4.80
  -3 -11   9  -11.00    4.60
   3  11  -9    6.70    6.30
   3 -11   9    7.20    6.50
  -3 -11  10    9.70    7.10
   3  11  10    3.70    5.10
   3  11 -10   -5.20    5.50
   3 -11  10   -1.80    5.80
  -3 -11  11   -0.70    6.30
   3  11  11    2.40    5.00
   3  11 -11    2.40    7.20
   3 -11  11    2.00    5.90
   3  11  12    3.50    5.50
  -3 -11  12    2.30    7.30
   3 -11  12   10.20    7.40
   3  11 -12    1.40    8.40
  -3 -12   0   -1.40    4.70
   3  12   0   11.70    6.20
   3 -12   0   -0.10    4.60
  -3 -12   1    1.90    5.00
   3  12   1   -4.80    4.40
   3 -12  -1   -2.60    5.10
   3 -12   1   -1.70    5.10
  -3 -12  -1    0.20    4.50
   3  12  -1    6.90    5.60
  -3 -12   2   50.09    9.00
   3 -12  -2   57.49    9.30
   3  12   2   45.00    8.90
  -3 -12  -2   37.80    7.70
   3 -12   2   60.79   10.00
   3  12  -2   32.60    8.00
   3  12  -2   53.39    5.90
   3 -12  -3    5.00    4.90
  -3 -12   3    6.80    5.90
   3  12  -3    5.20    3.50
   3 -12   3   -4.90    4.80
   3  12  -3    2.10    5.50
  -3 -12   4    1.10    6.10
   3  12  -4    1.20    5.40
   3 -12   4   13.50    6.90
   3  12  -4    0.40    3.60
  -3 -12   5   -3.70    5.30
   3 -12   5    4.00    5.90
   3  12  -5    2.10    3.70
  -3 -12   6    8.40    7.30
   3 -12   6    0.90    6.30
   3  12  -6    7.00    4.70
  -3 -12   7   -5.20    4.90
   3 -12   7   -3.80    5.80
   3  12  -7    4.90    4.90
  -3 -12   8   -2.00    5.90
   3  12  -8    7.90    5.60
   3 -12   8   -0.10    5.30
  -3 -12   9    3.80    6.70
   3  12  -9    0.90    5.80
   3 -12   9   -7.10    5.80
   3  12  10   -3.10    4.80
  -3 -12  10    0.30    6.70
   3 -12  10    7.80    7.00
   3  12  11    5.90    5.30
  -3 -12  11   -7.50    6.00
   3 -12  11    4.40    6.80
   3  13   0  142.49   14.30
   3 -13   0  182.18   16.40
  -3 -13   0  143.79   14.40
  -3 -13   1    2.30    6.00
   3 -13  -1   10.10    5.80
   3  13   1   -6.50    4.70
  -3 -13  -1   -0.50    5.40
   3  13  -1   -0.90    5.70
   3 -13   1    2.10    6.30
   3  13   2   31.60    8.00
  -3 -13   2   22.70    7.60
   3 -13  -2   37.50    8.40
   3  13  -2   38.90    5.50
  -3 -13  -2   48.40    8.60
   3 -13   2   43.90    9.30
   3  13  -2   24.50    8.50
  -3 -13   3   17.20    7.40
   3 -13   3   20.00    7.30
   3  13  -3   13.20    6.80
   3  13  -3   26.20    5.30
  -3 -13   4    3.30    6.70
   3 -13   4   -6.70    5.60
   3  13  -4   -0.10    5.60
   3  13  -4   -4.20    4.70
  -3 -13   5    6.90    6.30
   3 -13   5    1.90    6.10
  -3 -13   6    1.90    7.00
   3 -13   6    5.40    6.40
  -3 -13   7   19.80    8.50
   3 -13   7   -2.70    5.90
  -3 -13   8   -4.70    6.30
   3 -13   8    5.80    6.80
   3  13   9    3.80    5.90
  -3 -13   9    0.90    6.70
   3 -13   9    2.60    6.00
   3  13  10   -3.80    5.60
  -3 -13  10    9.10    8.20
   3 -13  10    4.90    7.30
  -3 -13  11    4.20    7.30
   3  13  11    1.70    5.30
   3 -13  11   -7.80    6.40
  -3 -14   0   15.90    7.20
   3  14   0   -0.10    5.60
   3 -14   0   -3.10    4.90
  -3 -14   1   32.00    9.00
   3 -14  -1   16.30    6.80
   3  14   1    7.60    6.60
   3 -14   1   32.40    8.40
   3  14  -1   36.20    9.20
  -3 -14  -1   16.70    7.20
   3  14   2   21.20    7.50
  -3 -14   2   40.60    9.30
   3 -14   2    9.40    7.30
   3  14  -2   13.90    7.50
  -3 -14   3   17.20    8.50
   3  14   3   20.60    7.70
   3  14  -3   10.20    7.20
   3 -14   3   10.30    7.20
  -3 -14   4   -8.20    5.30
   3  14   4    3.20    6.00
   3  14  -4   -3.00    5.20
   3 -14   4   10.70    7.10
  -3 -14   5   11.20    8.00
   3 -14   5   -6.40    6.40
  -3 -14   6   -4.10    5.90
   3 -14   6    6.90    7.90
  -3 -14   7    3.10    7.10
   3 -14   7    1.80    7.30
   3  14   8   12.60    6.70
  -3 -14   8   -2.80    6.60
   3 -14   8    3.80    6.50
   3  14   9   12.50    7.00
  -3 -14   9   11.20    8.70
   3 -14   9   -2.40    7.40
   3  14  10   11.80    6.70
  -3 -14  10    0.00    7.50
   3 -14  10   12.60    8.10
   3  15   0    2.20    6.10
   3 -15   0    4.30    7.10
  -3 -15   0    5.70    7.10
   3  15   1   -2.30    6.50
  -3 -15   1    3.00    6.30
   3 -15  -1    4.50    7.20
   3 -15   1   -7.40    6.00
   3  15  -1   -7.80    5.70
   3  15   2   21.10    8.00
  -3 -15   2   22.20    8.80
   3  15  -2   12.00    6.70
   3 -15   2   16.80    8.10
  -3 -15   3    8.60    7.10
   3  15   3   15.20    7.40
   3  15  -3   -7.30    5.10
   3 -15   3    7.40    7.00
   3  15   4    6.60    6.50
  -3 -15   4    4.90    7.50
   3 -15   4    6.10    8.50
   3  15   5   -4.50    5.00
  -3 -15   5   -1.60    6.40
   3 -15   5    1.30    6.90
   3  15   6    2.70    5.70
  -3 -15   6   -9.80    7.30
   3 -15   6   -0.50    7.70
  -3 -15   7    3.10    8.00
   3  15   7   -6.60    5.60
   3 -15   7   -7.20    7.10
  -3 -15   8   -3.10    8.10
   3  15   8    1.40    6.40
   3 -15   8   -6.60    5.90
  -3 -15   9  -12.10    6.10
   3  15   9   -8.10    5.90
   3 -15   9   12.80    8.10
   3 -16   0    0.30    7.50
   3  16   0   12.00    7.60
   3  16   1    1.30    6.30
  -3 -16   1   15.70    8.90
   3 -16   1    5.20    6.80
   3  16  -1    4.50    7.20
   3  16   2    9.10    8.00
  -3 -16   2    8.60    7.20
   3 -16   2   -6.60    5.30
   3  16  -2   -6.00    7.20
  -3 -16   3    7.40    8.10
   3  16   3   -3.80    6.00
   3  16  -3   -2.20    6.40
   3 -16   3    1.30    8.00
  -3 -16   4    2.50    8.00
   3  16   4   10.20    7.30
   3 -16   4   -6.90    6.10
  -3 -16   5    2.50    7.20
   3  16   5   13.90    7.80
   3 -16   5   -8.80    6.10
  -3 -16   6   -3.00    7.00
   3  16   6    5.00    6.50
   3 -16   6    2.30    8.60
   3  16   7    1.50    6.40
  -3 -16   7   -4.20    7.20
   3 -16   7   -9.10    6.10
  -3 -16   8   -0.60    8.60
   3  16   8   -1.30    6.90
   3 -16   8   13.70    9.10
  -3 -16   9   12.60    9.70
   3  16   9   15.90    7.80
   3 -16   9    5.30    8.80
   3  17   0    1.80    9.10
   3  17   1    1.70    7.80
   3 -17   1    8.00    8.00
   3  17  -1    8.60    8.40
  -3 -17   2   15.10    8.60
   3  17   2   -4.60    6.60
   3 -17   2    8.70    9.40
   3  17  -2  -16.20    7.30
  -3 -17   3    9.50    8.20
   3  17   3   -7.60    5.70
   3 -17   3    5.40    8.80
   3  17   4   -1.40    7.10
  -3 -17   4    5.10    8.60
   3 -17   4   -4.30    6.70
  -3 -17   5   11.40    9.10
   3  17   5    1.50    7.50
   3 -17   5   -1.40    7.50
  -3 -17   6    2.20    8.10
   3  17   6   -0.40    7.30
   3 -17   6   -0.20    9.00
  -3 -17   7   12.40   10.00
   3  17   7    1.80    7.10
   3 -17   7    7.20    8.50
  -3 -17   8    3.90    9.40
   3  17   8    3.40    6.70
   3 -17   8   -9.10    7.50
   3  18   0  -11.60    6.10
   3  18   1  -15.10    7.00
   3  18  -1  -11.00    7.30
  -3 -18   2    6.70   13.80
   3  18   2    2.90    8.00
   3 -18   2   -2.20    8.60
   3  18  -2    3.10    8.60
   3  18   3    6.00    7.40
  -3 -18   3  -10.90    7.20
   3 -18   3    6.00    8.30
  -3 -18   4   23.00   10.00
   3  18   4    9.50    8.20
   3 -18   4    4.40    9.00
   3  18   5   21.70    8.20
  -3 -18   5    6.00    7.90
   3 -18   5    7.10    8.90
  -3 -18   6    0.70    8.70
   3  18   6   -3.20    6.00
   3 -18   6   -4.10    9.40
   3  19   0   -0.90    7.90
   3  19   1    8.20    9.20
   3  19  -1   10.10    9.60
   3  19   2  -11.60    7.90
   3  19   3   -0.10    8.20
   3 -19   3   -2.20    8.40
  -3 -19   4    7.60   10.30
   3  19   4   -3.40    6.90
   3 -19   4    2.80    9.20
   3  19   5   -2.80    7.10
  -3 -19   5    1.40    9.90
   3 -19   5   -3.30    9.10
   3  20   0  -11.50    7.50
   3  20   1  -12.60    8.80
   3  20  -1    1.30    8.80
   3  20   2  -20.60    7.30
   4   0   0   60.39    5.20
   4   0   1  163.98    7.60
   4   0  -1  171.48    7.70
  -4   0   2  278.87   10.70
   4   0   2  289.57   10.10
   4   0  -2  271.97   10.30
   4   0  -3 1308.37   36.90
  -4   0   3 1309.47   34.80
  -4   0   3 1296.37   34.80
   4   0   3 1269.87   33.80
   4   0  -3 1332.57   34.10
  -4   0   4  345.07   12.30
   4   0   4  324.47   11.10
  -4   0   4  352.76   12.40
   4   0  -4  333.97   14.70
   4   0  -4  328.67   10.80
   4   0  -5  299.87   14.50
   4   0   5  265.27    9.50
  -4   0   5  264.87   10.60
  -4   0   5  261.97   10.70
   4   0  -6   58.49    8.10
   4   0   6   74.19    5.00
  -4   0   6   69.69    6.30
  -4   0   6   67.99    6.10
  -4   0   7    9.80    3.70
   4   0   7    6.30    2.90
   4   0  -7   20.20    6.40
  -4   0   7    7.20    3.40
   4   0  -8    1.10    5.00
   4   0   8   -0.30    2.70
  -4   0   8   -1.10    3.10
  -4   0   9   27.90    5.20
   4   0   9   46.30    4.60
   4   0  -9   35.00    8.80
   4   0 -10    9.20    6.90
   4   0  10    5.40    3.00
  -4   0  10   11.00    4.30
   4   0  11   14.80    3.50
   4   0 -11   11.20    7.30
   4   0 -12   -5.30    6.10
   4   0  12   -0.50    2.70
   4   0 -13   18.50    9.60
   4   0 -14   -6.50    6.30
   4   1   0    1.50    3.10
   4  -1   0   -0.60    2.80
   4  -1  -1  233.28    9.50
  -4  -1   1  254.77    9.80
   4  -1   1  243.58    9.60
   4   1   2  458.35   14.50
  -4  -1   2  498.75   15.40
  -4  -1   2  464.75   15.40
   4  -1  -2  467.05   14.90
   4   1  -2  495.85   15.10
   4  -1   2  466.25   15.10
  -4   1   2  479.75   15.40
   4   1   3  387.86   12.40
   4  -1  -3  410.46   15.00
   4  -1  -3  393.76   12.70
  -4  -1   3  411.56   13.80
  -4  -1   3  389.86   13.60
   4  -1   3  381.56   12.90
   4   1  -3  390.16   13.10
  -4   1   3  395.46   13.60
  -4  -1   4  236.08    9.70
   4   1   4  229.58    8.20
  -4  -1   4  215.58    9.40
   4  -1  -4  204.98   11.20
   4  -1  -4  207.18    7.70
  -4   1   4  227.18    9.60
   4   1  -4  208.78   11.60
   4  -1   4  203.08    8.70
  -4  -1   5    5.50    2.90
   4  -1  -5    6.90    4.20
   4   1   5   -0.60    1.90
  -4  -1   5    6.70    2.80
   4   1  -5    2.10    1.90
   4   1  -5    2.50    3.60
  -4   1   5    0.80    2.70
   4  -1   5    3.40    2.70
   4   1   6  180.48    7.10
  -4  -1   6  167.98    8.90
   4  -1  -6  171.18   12.20
  -4  -1   6  178.08    9.00
   4  -1   6  179.58    8.00
  -4   1   6  168.88    8.50
  -4   1   6  174.78    8.70
  -4  -1   7    7.00    3.50
  -4  -1   7    3.70    3.50
   4   1   7   -0.10    2.40
   4  -1  -7    1.40    5.10
  -4   1   7    1.70    3.00
  -4   1   7    4.90    3.20
   4  -1   7    3.20    3.10
   4   1  -7    2.80    5.00
  -4  -1   8   62.79    6.80
   4   1   8   55.99    4.60
   4  -1  -8   52.19    9.20
   4  -1   8   62.29    5.70
   4   1  -8   64.29   10.20
   4  -1  -9   17.30    7.20
  -4  -1   9   27.80    5.30
   4   1   9   22.00    3.40
   4   1  -9   19.20    7.30
   4  -1   9   18.40    3.90
  -4  -1  10   30.80    5.60
   4   1  10   25.40    3.70
   4  -1 -10   18.20    7.40
   4  -1  10   28.10    4.40
   4   1 -10   29.40    8.60
  -4  -1  11    3.80    3.90
   4   1  11    1.20    2.50
   4  -1 -11   -3.20    5.70
   4  -1  11    9.70    3.50
   4   1 -11    7.60    7.20
   4  -1 -12   11.80    8.90
  -4  -1  12    5.30    4.50
   4  -1  12    8.90    3.50
   4   1 -12   11.50    9.10
   4  -1 -13    2.90    8.60
   4   1 -13   10.20    9.20
   4  -1 -14   -2.80    7.70
   4   1 -14   -3.60    7.20
   4   2   0 2141.29   53.89
   4  -2   0 2054.29   53.99
  -4  -2   0 2188.28   53.99
   4   2   1   19.40    3.60
  -4  -2   1   22.10    3.70
   4   2   1   19.20    3.70
   4  -2  -1   14.30    3.50
   4  -2   1   11.70    3.40
   4   2  -1   19.60    3.70
   4  -2  -2  111.79    6.40
   4   2   2   99.49    6.00
   4   2   2  112.39    6.00
  -4  -2   2  113.89    6.60
   4   2  -2  115.29    6.50
  -4   2   2  116.59    6.70
   4  -2   2  105.79    6.30
  -4  -2   3    6.60    3.00
   4  -2  -3    2.40    2.30
   4   2   3    2.10    2.20
  -4  -2   3    6.20    3.00
   4  -2  -3    5.60    3.00
  -4   2   3    2.80    2.90
   4   2  -3    2.90    2.70
   4  -2   3    1.70    2.70
   4  -2  -4  352.16   10.90
  -4  -2   4  351.16   12.90
   4  -2  -4  340.17   14.50
   4   2   4  343.87   11.30
  -4  -2   4  322.67   12.60
   4   2  -4  339.27   11.90
   4  -2   4  339.87   12.30
   4   2  -4  360.36   15.30
  -4   2   4  336.57   12.50
  -4  -2   5   19.80    4.00
   4   2   5   17.90    2.90
   4  -2  -5    9.70    4.20
  -4  -2   5   13.20    3.60
   4   2  -5   18.20    5.30
   4   2  -5   14.10    2.90
  -4   2   5   17.70    3.80
   4  -2   5   14.30    3.60
   4  -2  -6    1.00    4.40
  -4  -2   6    9.10    3.70
  -4  -2   6    3.90    3.30
   4   2   6    2.90    2.30
  -4   2   6    1.30    3.10
   4  -2   6    1.30    3.20
   4   2  -6    0.00    4.30
  -4  -2   7   12.00    4.10
  -4  -2   7    9.00    4.00
   4  -2  -7   10.80    5.60
   4   2   7   11.00    2.70
  -4   2   7   14.90    3.90
   4  -2   7    8.50    3.80
   4   2  -7   12.50    6.10
   4   2   8   53.89    4.20
   4  -2  -8   46.00    8.80
  -4  -2   8   45.30    6.30
   4   2  -8   68.79   10.40
   4  -2   8   45.50    5.70
   4  -2  -9   11.80    7.10
   4   2   9    5.00    2.50
  -4  -2   9    7.20    4.20
   4  -2   9    5.40    3.40
   4   2  -9   10.00    6.50
  -4  -2  10    4.00    3.80
   4   2  10   -1.70    2.10
   4  -2 -10   -1.10    5.60
   4  -2  10   -3.60    3.00
   4   2 -10   -1.00    5.70
   4   2  11   12.30    2.90
  -4  -2  11    9.80    4.60
   4  -2 -11   16.80    8.30
   4  -2  11    4.50    3.60
   4   2 -11   25.90    9.00
  -4  -2  12   11.60    5.10
   4  -2 -12    2.10    7.60
   4  -2  12    7.90    3.90
   4   2 -12    5.50    7.90
   4  -2 -13    9.70    8.00
  -4  -2  13   -1.50    4.50
   4  -2  13    1.60    3.60
   4   2 -13    0.50    7.80
   4  -2 -14   -1.80    7.80
   4   2 -14    3.20    9.50
   4   3   0    8.60    3.40
   4  -3   0    9.80    3.50
  -4  -3   0    6.90    3.00
   4  -3  -1   65.19    5.80
  -4  -3   1   81.19    6.50
   4   3   1   66.79    5.60
   4   3   1   74.49    7.00
   4  -3   1   73.19    6.40
  -4  -3  -1   66.79    5.60
   4   3  -1   73.59    6.30
  -4  -3   2   26.00    4.20
   4   3   2   21.20    3.60
   4  -3  -2   26.90    4.10
   4  -3  -2   18.40    3.30
   4   3   2   22.30    3.70
   4  -3   2   21.30    4.10
  -4   3   2   32.90    4.90
   4   3  -2   18.60    4.10
   4   3   3   29.10    3.80
   4   3   3   18.60    3.30
   4  -3  -3   35.70    4.10
   4  -3  -3   24.50    4.20
  -4  -3   3   18.40    3.90
   4   3  -3   26.70    4.30
   4  -3   3   20.80    4.20
  -4   3   3   35.20    4.90
  -4  -3   4   24.80    4.50
   4  -3  -4   17.90    4.40
   4  -3  -4   27.00    3.30
   4   3   4   23.00    3.40
   4   3   4   25.70    3.60
  -4  -3   4   22.40    4.40
   4   3  -4   25.00    3.90
  -4   3   4   26.20    4.50
   4   3  -4   18.00    4.80
   4  -3   4   21.00    4.40
   4  -3  -5    4.90    4.10
   4   3   5    3.90    2.30
   4   3   5    5.60    2.60
  -4  -3   5    3.10    3.10
  -4  -3   5   -3.90    2.80
   4   3  -5    2.30    3.90
   4  -3   5    3.30    3.40
  -4   3   5   12.30    3.50
   4   3  -5    1.00    1.50
   4  -3  -6    5.20    4.60
   4   3   6    6.00    2.80
  -4  -3   6    3.60    3.70
  -4  -3   6   15.10    4.30
   4   3  -6    8.80    2.60
   4  -3   6    3.90    3.70
   4   3  -6    5.80    4.80
  -4   3   6   11.30    3.70
  -4  -3   7   13.30    4.60
   4  -3  -7    6.80    5.70
  -4  -3   7   10.00    5.00
   4   3   7   17.00    3.20
  -4   3   7   14.00    4.20
   4   3  -7   19.30    6.60
   4  -3   7    6.40    4.00
   4   3   8   63.99    5.00
   4  -3  -8   64.79   10.00
  -4  -3   8   64.09    7.30
   4  -3   8   53.69    6.30
   4   3  -8   71.99   10.40
   4   3   9   41.70    4.10
  -4  -3   9   42.00    6.60
   4  -3  -9   34.40    8.50
   4   3  -9   49.00    9.70
   4  -3   9   36.20    5.40
   4   3  10   13.20    2.90
   4  -3 -10   19.70    8.00
  -4  -3  10    9.30    4.50
   4   3 -10   10.80    6.80
   4  -3  10   11.00    4.30
   4  -3 -11   -2.00    6.00
  -4  -3  11    0.20    4.10
   4   3  11    0.40    2.30
   4  -3  11    3.50    3.60
   4   3 -11    1.90    6.60
   4  -3 -12   -4.00    7.20
  -4  -3  12    6.80    5.00
   4   3 -12   10.10    8.90
   4  -3  12   -4.60    3.40
  -4  -3  13    0.10    4.90
   4  -3 -13   -1.20    7.80
   4   3 -13    4.30    8.20
   4  -3  13    2.30    4.10
   4  -3 -14    3.90    8.40
  -4  -3  14    2.70    5.30
   4   3 -14   -9.80    6.90
   4   4   0 1663.93   44.70
   4  -4   0 1694.93   44.90
  -4  -4   0 1685.63   44.70
  -4  -4   1   98.29    6.80
   4   4   1  100.59    6.50
   4  -4  -1  106.59    6.70
   4  -4   1  108.79    7.10
  -4  -4  -1  102.79    6.30
   4   4  -1  107.59    6.90
   4  -4  -2  262.07   10.90
   4   4   2  290.57   10.90
   4  -4  -2  265.47   10.50
  -4  -4   2  262.97   11.50
   4   4  -2  257.97   11.20
  -4  -4  -2  270.57   10.30
   4  -4   2  275.77   11.80
   4  -4   2  257.57    9.80
   4  -4  -3   13.30    3.60
   4  -4  -3   11.70    3.30
   4   4   3   18.50    3.40
  -4  -4   3   20.60    4.40
   4   4   3    7.70    3.10
  -4   4   3   18.00    4.30
   4  -4   3    9.90    4.00
   4   4  -3   17.00    3.90
  -4  -4   4  289.97   12.50
   4  -4  -4  286.17   12.70
   4  -4  -4  279.77    9.90
   4   4   4  266.57   10.60
   4   4   4  264.77   10.70
   4   4  -4  275.17   11.40
   4  -4   4  269.67   12.00
   4   4  -4  271.27   13.30
  -4   4   4  283.77   11.90
   4   4   5   13.60    3.20
  -4   4  -5   16.10    2.80
   4  -4  -5   17.50    4.90
  -4  -4   5   10.10    4.10
   4   4   5   19.80    3.60
   4  -4   5   12.90    4.50
  -4   4   5   14.20    4.30
   4   4  -5   13.10    3.70
   4   4  -5   17.10    5.20
   4   4   6    0.40    2.40
   4   4   6   -0.50    2.60
  -4  -4   6    2.50    3.90
  -4  -4   6    1.80    4.10
   4  -4  -6    1.60    4.40
   4  -4   6    5.30    4.30
   4   4  -6    3.50    2.90
   4   4  -6    6.80    5.40
  -4   4   6    3.20    3.70
   4   4   7    6.80    3.10
   4  -4  -7   11.00    6.50
   4   4   7   12.90    3.40
  -4  -4   7   15.40    4.80
   4  -4   7   10.00    4.60
   4   4  -7   19.00    6.50
  -4   4   7   11.20    4.80
   4  -4  -8   12.60    6.00
  -4  -4   8   21.80    5.50
   4   4   8   18.50    3.50
   4  -4   8    9.00    4.20
   4   4  -8   18.40    6.80
  -4  -4   9   -0.50    3.80
   4   4   9    4.70    2.70
   4  -4  -9   -0.10    5.30
   4  -4   9    0.20    3.80
   4   4  -9   12.10    6.50
   4   4  10   -2.30    2.30
  -4  -4  10    2.40    3.90
   4  -4 -10    2.00    5.70
   4   4 -10    5.90    6.60
   4  -4  10    2.30    3.90
  -4  -4  11   -1.00    4.00
   4   4  11   -0.40    2.30
   4  -4 -11   -0.30    6.60
   4  -4  11   -2.10    3.80
   4   4 -11   -7.50    5.70
   4  -4 -12   19.50    9.10
  -4  -4  12   -2.60    4.50
   4   4 -12   -1.00    7.00
   4  -4  12   -1.40    4.20
  -4  -4  13   -2.00    4.60
   4  -4 -13   -7.20    6.70
   4   4 -13    6.80    8.70
   4  -4  13    4.10    4.00
   4  -4 -14   -9.10    7.60
  -4  -4  14    4.00    5.80
   4   4 -14   -4.60    6.90
   4  -4  14    3.50    4.80
  -4  -5   0   14.70    3.80
   4   5   0    7.10    3.50
   4  -5   0    7.30    4.00
   4  -5  -1   18.90    4.40
   4  -5  -1   23.80    2.90
  -4  -5   1   22.10    4.60
   4   5   1   18.90    4.10
   4  -5   1   28.80    5.10
   4   5  -1   22.80    4.60
  -4  -5  -1   31.70    4.70
   4  -5  -2  109.59    7.40
  -4  -5   2  106.69    8.70
   4  -5  -2  118.79    6.60
   4   5   2  123.29    7.80
   4  -5   2  115.09    8.00
   4  -5   2  119.79    6.00
  -4  -5  -2  132.39    7.20
   4   5  -2  115.69    7.80
   4   5   3    5.50    3.10
  -4  -5   3    4.60    3.40
   4   5   3    7.70    3.20
   4  -5  -3    6.90    3.00
   4  -5  -3    5.90    3.00
   4  -5   3    5.70    3.70
   4   5  -3    6.90    3.50
   4  -5  -4    8.90    3.80
   4   5   4   14.40    3.60
   4   5   4   11.90    3.50
  -4  -5   4   12.80    4.30
   4   5  -4   20.80    4.50
  -4   5   4   14.10    4.20
   4   5  -4    3.40    3.70
   4  -5   4   20.20    5.10
  -4  -5   5   56.49    7.30
   4   5   5   54.69    5.60
   4  -5  -5   56.19    4.20
   4   5   5   49.80    5.50
   4  -5  -5   44.70    7.10
  -4   5   5   59.49    6.60
   4   5  -5   38.80    7.30
   4   5  -5   47.00    5.90
   4  -5   5   49.30    6.70
   4  -5  -6   17.70    5.60
   4   5   6   12.40    3.60
   4   5   6   11.70    3.70
  -4  -5   6   19.60    5.30
   4   5  -6   12.10    3.40
   4   5  -6    9.80    5.80
   4  -5   6    7.20    4.60
  -4   5   6   10.70    4.70
   4  -5  -7    9.10    6.10
  -4  -5   7   12.90    5.20
   4   5   7   16.30    3.70
   4   5   7   18.60    3.90
   4  -5   7   22.00    5.50
   4   5  -7   24.70    6.80
  -4  -5   8  116.89   10.50
   4   5   8  118.79    7.20
   4  -5  -8  121.59   13.20
   4  -5   8  118.89   10.00
   4   5  -8  106.89   12.60
   4  -5  -9   -2.70    4.90
  -4  -5   9    7.50    4.60
   4   5   9   -2.10    2.80
   4  -5   9   -4.70    3.80
   4   5  -9   -5.20    5.40
   4   5  10   35.50    4.50
   4  -5 -10   44.40    9.90
  -4  -5  10   47.60    7.60
   4   5 -10   30.90    9.20
   4  -5  10   39.90    6.90
   4   5  11    1.60    2.70
  -4  -5  11    3.40    4.80
   4  -5 -11    5.50    7.70
   4   5 -11   -5.50    5.50
   4  -5  11    1.20    4.40
  -4  -5  12    1.20    5.50
   4  -5 -12   -6.70    6.50
   4  -5  12   -0.40    4.50
   4   5 -12    0.90    8.30
  -4  -5  13    2.20    5.30
   4  -5 -13    0.20    7.70
   4  -5  13    1.50    4.20
   4   5 -13    8.40    9.10
  -4  -5  14   -0.10    5.40
   4  -5 -14   -0.80    8.70
   4  -5  14    6.80    5.20
   4   5 -14   13.40   10.30
   4   6   0  824.82   25.70
   4  -6   0  784.32   25.20
  -4  -6   0  778.92   25.10
  -4  -6   1  164.68    9.80
   4   6   1  195.08   10.50
   4  -6  -1  180.28    6.90
   4  -6  -1  175.28    9.60
  -4  -6  -1  174.38    9.70
   4   6  -1  196.98   10.30
   4  -6   1  181.58    6.30
   4  -6   1  160.78    9.90
   4  -6  -2  248.68    9.80
   4  -6  -2  278.77   12.00
  -4  -6   2  240.38   12.20
   4   6   2  249.48   11.60
   4  -6   2  259.07    9.20
   4  -6   2  246.68   12.30
   4   6  -2  280.47   12.60
  -4  -6  -2  252.47   11.10
  -4  -6   3   48.10    6.50
   4  -6  -3   49.30    5.50
   4  -6  -3   62.09    6.40
   4   6   3   44.50    5.80
  -4  -6  -3   56.79    5.50
   4   6  -3   37.90    5.90
   4  -6   3   61.79    7.70
   4   6   4   21.30    4.40
   4  -6  -4   14.90    4.40
   4   6   4   17.80    4.40
   4  -6  -4   13.40    3.10
  -4  -6   4   20.80    5.20
   4   6  -4   22.70    5.20
   4  -6   4   13.70    4.90
   4   6  -4    9.50    4.40
   4  -6  -5   17.70    5.10
   4   6   5    6.90    3.90
   4   6   5   13.70    3.90
  -4  -6   5   11.80    4.70
   4  -6  -5   14.30    3.20
   4   6  -5   10.20    5.50
  -4   6   5   16.40    5.10
   4   6  -5   16.50    4.80
   4  -6   5    7.50    4.70
   4   6   6    7.30    3.60
   4   6   6    0.80    3.60
   4  -6  -6    6.60    5.30
  -4  -6   6   -5.10    4.40
  -4   6  -6    5.60    2.90
   4   6  -6    3.40    3.50
   4   6  -6    6.70    5.70
   4  -6   6    4.70    4.90
  -4  -6   7   11.80    5.10
   4  -6  -7    0.10    4.70
   4   6   7    7.60    3.60
   4  -6   7    7.30    4.50
   4   6  -7    3.90    4.90
   4   6   8    7.00    3.40
   4  -6  -8   -4.70    5.50
  -4  -6   8   -0.20    4.30
   4  -6   8    1.70    4.30
   4   6  -8    7.60    5.70
  -4  -6   9   -1.50    4.20
   4  -6  -9    3.80    5.60
   4   6   9   -5.90    2.90
   4  -6   9    3.90    4.80
   4   6  -9   -1.90    5.80
   4   6  10   -4.10    2.90
   4  -6 -10   -0.60    6.00
  -4  -6  10    0.30    4.80
   4  -6  10   -3.70    4.10
   4   6 -10    5.50    6.60
   4   6  11   -0.70    3.10
   4  -6 -11   12.90    8.10
  -4  -6  11   -6.30    4.60
   4  -6  11   -4.20    4.40
   4   6 -11   -6.10    6.80
   4  -6 -12    0.30    7.40
  -4  -6  12    2.80    5.40
   4  -6  12   -5.90    4.40
   4   6 -12   -6.90    6.20
   4  -6 -13    8.30    8.10
  -4  -6  13    3.50    6.20
   4   6 -13   -8.50    6.00
   4  -6  13    1.50    5.00
   4  -6 -14    8.30    9.60
   4   6 -14    4.30    9.90
   4  -7   0   10.00    4.40
   4  -7   0   13.30    1.10
   4  -7  -1  192.58   10.90
  -4  -7   1  174.88   10.60
   4  -7  -1  172.58    6.50
   4   7   1  175.08   10.80
   4  -7   1  184.88    5.50
  -4  -7  -1  180.08   10.00
   4  -7   1  191.18   11.00
   4   7  -1  193.48   11.10
  -4  -7   2   90.69    8.80
   4  -7  -2   90.09    5.50
   4   7   2   82.19    8.10
   4  -7  -2   94.19    8.60
  -4  -7  -2   82.49    7.80
   4   7  -2   70.49    8.00
   4  -7   2   80.29    8.50
   4  -7   2   85.59    4.70
   4   7   3    9.50    4.30
  -4  -7   3    8.10    5.00
   4  -7  -3   10.40    4.30
   4  -7  -3    5.10    3.10
   4  -7   3   11.20    5.00
   4   7  -3    3.40    4.70
  -4  -7  -3    4.70    3.20
   4  -7  -4   12.20    4.10
   4   7   4    2.50    3.90
   4  -7  -4    6.30    3.40
  -4  -7   4    3.70    4.50
   4   7   4    9.40    4.50
   4   7  -4    5.60    4.10
   4  -7   4    8.90    4.80
   4   7  -4   13.60    4.70
   4  -7  -5   -0.40    4.00
   4   7   5    1.60    4.10
   4  -7  -5    1.20    2.80
  -4  -7   5   -0.30    4.20
   4   7   5    3.60    3.50
   4   7  -5    4.80    4.50
   4   7  -5    7.00    5.00
   4  -7   5   -6.10    3.90
   4   7   6   10.30    4.40
  -4  -7   6   10.80    5.50
   4  -7  -6   21.50    5.90
   4   7  -6    6.50    5.60
   4   7  -6   10.70    4.50
   4  -7   6    1.50    4.50
   4  -7  -7   40.10    8.10
   4   7   7   45.40    6.30
  -4  -7   7   50.09    8.00
   4   7  -7   30.20    7.40
   4  -7   7   45.10    7.70
   4  -7  -8   13.50    6.10
  -4  -7   8    0.80    4.40
   4   7   8    0.30    3.50
   4  -7   8   -0.80    5.00
   4   7  -8  -10.70    3.70
  -4  -7   9    1.90    5.10
   4  -7  -9    7.80    7.00
   4   7   9    3.00    3.30
   4   7  -9   -9.00    3.90
   4  -7   9   -0.40    4.40
   4  -7 -10   18.70    7.60
   4   7  10    0.60    3.50
  -4  -7  10    3.60    5.30
   4   7 -10    3.70    6.60
   4  -7  10   -4.60    4.50
  -4  -7  11   -3.10    5.00
   4  -7 -11   -0.20    7.10
   4   7  11    2.00    3.60
   4   7 -11   -2.20    5.40
   4  -7  11   -1.90    4.80
   4  -7 -12   -3.00    8.10
   4   7  12    2.10    3.90
  -4  -7  12    2.20    5.30
   4   7 -12    9.00    8.10
   4  -7  12    1.40    5.10
   4  -7 -13    9.40    9.70
  -4  -7  13    2.30    6.10
   4   7 -13    5.20    8.10
   4  -7  13    2.90    5.30
   4   8   0    7.80    5.00
   4  -8   0    6.70    5.20
  -4  -8   0    6.80    4.50
   4  -8  -1    7.00    4.60
  -4  -8   1   14.40    5.70
   4   8   1   18.50    5.30
   4  -8  -1   17.90    1.80
   4  -8   1   15.30    5.60
  -4  -8  -1   13.50    4.70
   4   8  -1   16.10    5.60
   4   8   2   36.30    6.40
   4  -8  -2   41.50    4.00
   4  -8  -2   51.99    7.00
  -4  -8   2   50.09    7.60
   4  -8   2   48.40    3.20
   4   8  -2   43.40    7.10
   4  -8   2   40.00    7.20
  -4  -8  -2   54.89    6.90
  -4  -8   3   27.60    6.60
   4  -8  -3   28.70    4.60
   4   8   3   22.10    5.90
   4  -8  -3   37.70    6.10
  -4  -8  -3   24.90    5.00
   4   8  -3   32.60    7.00
   4  -8   3   32.20    4.00
   4  -8   3   28.30    6.90
   4   8   4   12.10    4.70
   4  -8  -4   14.20    4.60
   4  -8  -4    7.40    4.00
  -4  -8   4   15.50    5.70
  -4  -8  -4   10.40    3.60
   4   8  -4   10.10    5.50
   4  -8   4   13.10    5.90
   4   8  -4    7.00    4.20
   4  -8  -5   55.19    7.50
  -4  -8   5   47.20    8.00
   4   8   5   49.20    7.00
   4   8  -5   55.49    7.90
   4   8  -5   50.69    7.50
   4  -8   5   49.99    8.50
  -4  -8   6   -6.10    4.50
   4  -8  -6   -2.30    4.10
   4  -8   6    7.50    5.00
   4   8  -6   -0.90    6.40
   4   8  -6    4.60    4.90
   4  -8  -7    1.40    5.20
  -4  -8   7    5.60    4.80
   4   8   7   -3.10    3.80
   4   8  -7    3.50    4.50
   4  -8   7   -0.90    4.60
   4   8   8   -2.80    3.50
  -4  -8   8    1.60    5.10
   4  -8  -8    1.30    5.00
   4  -8   8    2.10    4.90
   4   8  -8    1.90    5.50
  -4  -8   9   -3.30    4.80
   4   8   9   -1.90    3.50
   4  -8  -9    1.90    5.50
   4   8  -9    2.50    5.90
   4  -8   9   -1.30    4.60
   4  -8 -10    1.20    6.60
   4   8  10    3.40    4.40
  -4  -8  10    1.00    5.40
   4  -8  10    3.20    5.10
   4   8 -10   -8.10    5.90
   4   8  11    2.70    4.20
  -4  -8  11   -1.60    5.40
   4  -8 -11    0.70    6.80
   4  -8  11    9.10    6.20
   4   8 -11   -2.10    6.20
   4   8  12    3.20    4.50
   4  -8 -12    2.80    8.20
  -4  -8  12   -3.40    5.60
   4  -8  12    9.20    5.60
   4   8 -12    0.20    7.70
   4  -8 -13   13.50    8.70
  -4  -8  13   12.50    6.90
   4  -8  13   -1.20    4.60
   4   8 -13   -5.00    7.40
   4  -9   0   -5.80    4.20
   4   9   0  -11.20    3.80
  -4  -9   0   10.60    5.10
   4   9   1    0.30    4.90
  -4  -9   1    1.10    4.30
   4  -9  -1   -0.80    4.00
  -4  -9  -1   -3.30    3.60
   4  -9   1   -8.00    4.30
   4   9  -1   10.70    5.40
   4  -9  -2   28.20    6.20
  -4  -9   2   27.00    6.80
   4   9   2   15.70    5.80
   4  -9   2   14.90    6.30
   4   9  -2   27.80    6.70
  -4  -9  -2   22.10    5.60
   4   9   3   18.70    5.60
  -4  -9   3   17.50    6.90
   4  -9  -3   25.40    5.90
   4  -9  -3   22.60    4.10
   4   9  -3   22.60    6.80
   4  -9   3   19.40    6.80
  -4  -9  -3   21.50    5.20
   4   9   4    3.60    4.80
   4  -9  -4    0.20    3.40
   4  -9  -4    1.10    3.70
  -4  -9   4    3.60    5.50
   4   9  -4    1.00    4.00
   4   9  -4    6.80    5.40
  -4  -9  -4    0.70    1.50
   4  -9   4   -5.10    5.50
   4   9   5    0.10    4.10
   4  -9  -5    6.10    4.10
  -4  -9   5    6.50    5.50
   4  -9   5    4.00    5.40
   4   9  -5    2.60    4.40
   4   9  -5    6.10    4.50
   4  -9  -6   33.50    6.80
  -4  -9   6   16.40    5.80
   4  -9   6    7.50    5.30
   4   9  -6   20.20    6.30
   4   9   7    8.60    4.60
  -4  -9   7    1.90    5.70
   4  -9  -7    5.30    5.50
   4  -9   7    5.70    5.80
   4   9  -7    4.20    5.20
   4   9   8   11.50    4.80
  -4  -9   8    8.20    5.40
   4  -9  -8    2.50    5.60
   4  -9   8    8.30    5.60
   4   9  -8    0.90    5.60
   4   9   9    4.30    4.40
  -4  -9   9   -1.20    5.10
   4  -9  -9    4.10    5.90
   4  -9   9    2.20    5.20
   4   9  -9   -1.80    5.00
   4  -9 -10   -0.40    6.20
  -4  -9  10   -2.90    5.30
   4   9  10    4.80    4.50
   4   9 -10    0.60    6.10
   4  -9  10   -4.10    4.80
   4   9  11   -5.00    3.80
  -4  -9  11   -3.10    5.60
   4  -9 -11   -3.50    6.00
   4  -9  11    3.10    5.80
   4   9 -11   -3.20    6.40
   4  -9 -12   10.80    8.40
   4   9  12   -2.40    4.20
  -4  -9  12    2.30    6.20
   4   9 -12   -3.90    6.60
   4  -9  12   15.20    7.10
  -4  -9  13    1.90    6.70
   4   9 -13    9.80    8.30
   4  -9  13    4.30    5.90
   4  10   0   -6.60    4.50
   4 -10   0    6.40    5.70
  -4 -10   0   -7.40    4.10
   4 -10  -1    2.40    5.50
   4  10   1    2.40    4.80
  -4 -10   1   -1.80    4.80
   4  10  -1   -8.00    4.10
   4 -10   1    4.30    5.20
  -4 -10  -1   -6.00    3.80
  -4 -10   2   10.00    5.70
   4 -10  -2   14.30    5.60
   4  10   2   12.20    5.60
   4 -10   2   15.60    6.40
   4  10  -2   12.90    6.20
  -4 -10  -2   22.40    6.10
  -4 -10   3   12.90    6.20
   4  10   3   14.50    5.70
   4 -10  -3   19.00    6.00
   4  10  -3   13.00    4.90
   4  10  -3   23.80    7.00
   4 -10   3   15.50    7.10
  -4 -10  -3   17.40    5.10
   4 -10  -4   40.40    7.20
   4 -10  -4   26.00    5.10
   4  10   4   38.20    7.50
  -4 -10   4   46.00    8.30
   4  10  -4   33.50    6.40
   4  10  -4   39.70    7.90
   4 -10   4   39.90    8.70
   4 -10  -5   22.10    5.40
   4  10   5    7.70    4.80
  -4 -10   5   19.40    6.40
   4  10  -5   14.60    6.10
   4 -10   5   12.80    5.90
   4  10  -5    9.30    5.00
  -4 -10   6   -9.10    4.60
   4  10   6   -0.70    4.10
   4 -10  -6    3.90    4.50
   4 -10   6    4.40    5.20
   4  10  -6    0.50    4.40
  -4 -10   7    0.60    5.50
   4 -10  -7    9.40    5.20
   4  10   7    6.00    4.70
   4 -10   7    5.90    5.70
   4  10  -7   -3.10    4.40
  -4 -10   8    0.10    4.80
   4 -10  -8    8.20    6.20
   4  10   8   -1.40    4.10
   4  10  -8    5.20    5.90
   4 -10   8   -0.90    5.20
  -4 -10   9    2.90    5.80
   4 -10  -9   -2.30    6.00
   4  10   9    4.20    4.90
   4 -10   9   -2.50    5.50
   4  10  -9   -3.20    4.50
   4 -10 -10    0.00    5.90
  -4 -10  10    6.40    7.30
   4  10  10    3.50    4.40
   4 -10  10   -2.20    5.80
   4  10 -10   -3.80    5.20
   4  10  11    1.80    5.00
  -4 -10  11    0.20    6.80
   4  10 -11    0.30    7.00
   4 -10  11    6.60    6.70
   4  10  12   -2.00    4.50
  -4 -10  12    5.80    7.10
   4  10 -12    5.50    6.90
   4 -10  12    5.10    6.80
  -4 -11   0   -5.20    4.40
   4 -11   0   -6.90    4.50
   4  11   0   -5.50    5.80
   4  11   1    8.00    5.60
  -4 -11   1   11.30    6.00
   4 -11  -1   19.50    7.10
   4 -11   1   11.90    6.60
  -4 -11  -1   15.80    6.40
   4  11  -1   13.00    6.60
  -4 -11   2    2.50    5.80
   4 -11  -2   15.80    6.20
   4  11   2   20.00    6.90
  -4 -11  -2   21.90    6.10
   4  11  -2   17.40    7.40
   4 -11   2   12.80    6.20
   4  11   3   24.90    6.80
   4 -11  -3   28.10    6.60
  -4 -11   3   32.70    7.80
   4  11  -3   34.60    5.90
   4 -11   3   15.20    6.70
  -4 -11  -3   28.60    6.50
   4  11  -3   32.60    7.30
   4  11   4   25.20    7.00
  -4 -11   4   23.40    7.60
   4 -11   4   14.60    6.90
   4  11  -4   11.10    4.50
   4  11  -4   19.10    6.50
  -4 -11   5   -0.20    5.50
   4  11   5    5.70    5.40
   4 -11   5    5.90    5.80
   4  11  -5    0.50    4.20
   4  11  -5    2.70    5.40
  -4 -11   6    0.50    5.10
   4  11   6    7.50    5.40
   4  11  -6    4.60    4.40
   4 -11   6    2.30    5.30
  -4 -11   7    5.80    6.70
   4  11   7   15.50    5.80
   4 -11   7   16.20    7.10
   4  11  -7   13.90    6.00
  -4 -11   8   -3.80    5.90
   4  11   8    3.50    4.80
   4 -11   8    1.90    6.40
   4  11  -8   -2.40    5.30
   4  11   9   -5.10    4.70
  -4 -11   9   -0.80    6.20
   4 -11   9    2.30    6.50
   4  11  -9    6.20    5.80
  -4 -11  10    7.50    7.40
   4  11  10    0.10    4.20
   4 -11  10    5.70    6.80
   4  11 -10   11.30    7.00
  -4 -11  11   -1.50    6.70
   4  11  11    8.60    5.70
   4 -11  11    2.60    6.30
   4  11 -11   -2.40    7.00
  -4 -11  12    6.60    7.80
   4  11  12    4.80    5.40
   4 -11  12   -3.80    5.90
   4  11 -12   -1.80    7.40
   4 -12   0    7.60    6.60
  -4 -12   0    4.80    5.20
   4  12   0    9.20    6.30
  -4 -12   1   -6.20    5.20
   4  12   1    3.20    4.90
   4 -12  -1   -0.50    4.30
  -4 -12  -1   -6.50    3.70
   4  12  -1   -1.50    5.50
   4 -12   1   -1.60    5.10
   4  12   2   17.50    6.90
  -4 -12   2   -6.30    5.70
   4 -12  -2   15.60    6.10
  -4 -12  -2   20.70    6.80
   4 -12   2   14.70    6.60
   4  12  -2    9.80    6.50
  -4 -12   3   51.09   10.10
   4  12   3   43.10    8.90
   4 -12  -3   70.89   13.00
   4 -12   3   47.40    9.90
   4  12  -3   43.90    6.50
   4  12  -3   43.40    9.20
   4  12   4    6.00    5.10
  -4 -12   4    7.20    6.10
   4 -12   4   11.40    6.50
   4  12  -4    6.20    4.40
   4  12  -4    5.30    6.00
   4  12   5    4.20    5.20
  -4 -12   5    1.40    5.60
   4 -12   5    0.30    5.90
   4  12  -5    4.50    4.30
  -4 -12   6    2.30    6.50
   4  12   6    4.60    5.40
   4 -12   6    7.90    7.00
   4  12  -6   -9.20    3.50
   4  12   7   -0.80    5.30
  -4 -12   7    3.00    7.10
   4 -12   7   -4.30    6.10
   4  12  -7   -4.10    4.30
   4  12   8    3.20    5.60
  -4 -12   8    4.00    7.10
   4  12  -8   -4.10    5.00
   4 -12   8    5.90    6.60
  -4 -12   9    3.40    7.30
   4  12   9    3.20    5.40
   4 -12   9    0.40    6.50
   4  12  -9    1.30    5.70
   4  12  10    6.60    5.50
  -4 -12  10   -1.00    6.80
   4 -12  10    0.20    7.00
   4  12 -10    0.00    6.20
   4  12  11   -1.60    5.30
  -4 -12  11    0.50    7.20
   4 -12  11   -1.20    6.30
   4 -13   0    2.70    5.70
  -4 -13   0   -0.50    5.10
   4  13   0    2.70    6.70
   4  13   1   31.90    8.00
  -4 -13   1   23.40    7.50
   4 -13  -1   28.20    7.80
   4  13  -1   38.20    8.50
  -4 -13  -1   21.00    7.30
   4 -13   1   26.30    8.10
  -4 -13   2   20.10    7.20
   4 -13  -2    7.20    5.90
   4  13   2   12.50    6.30
   4 -13   2   12.40    7.60
   4  13  -2    5.60    3.90
   4  13  -2   18.60    7.70
  -4 -13   3   11.70    7.10
   4  13   3   16.30    7.00
   4  13  -3   14.60    6.90
   4 -13   3   30.40    8.50
   4  13  -3   10.90    4.40
   4  13   4    5.80    5.90
  -4 -13   4    0.40    6.70
   4  13  -4    0.20    3.90
   4  13  -4   -9.60    4.90
   4 -13   4   17.30    8.20
   4  13   5   -1.90    4.70
  -4 -13   5    3.10    6.90
   4 -13   5   -7.30    5.30
   4  13  -5    1.70    4.00
   4  13   6   -0.60    5.10
  -4 -13   6   -6.20    5.80
   4 -13   6    6.20    7.40
   4  13  -6    8.30    4.90
  -4 -13   7    2.60    6.30
   4  13   7    2.60    5.70
   4 -13   7    4.00    7.40
  -4 -13   8    4.90    6.60
   4  13   8    7.50    6.10
   4 -13   8   11.50    8.50
  -4 -13   9  -14.90    5.80
   4  13   9    3.20    5.80
   4 -13   9   -4.90    6.70
  -4 -13  10    6.50    8.30
   4  13  10   -4.10    5.20
   4 -13  10    0.80    7.10
  -4 -13  11   15.30    9.20
   4  13  11   -3.70    6.20
   4 -13  11    2.40    7.20
   4  14   0   -6.60    5.60
   4 -14   0   -4.00    5.20
  -4 -14   0    3.80    6.30
  -4 -14   1   10.60    6.60
   4 -14  -1    6.60    6.40
   4  14   1   -4.30    6.10
   4  14  -1    9.00    6.80
  -4 -14  -1   -1.20    5.80
   4 -14   1    5.20    6.80
   4  14   2    2.70    5.70
  -4 -14   2    4.50    6.90
   4  14  -2    1.90    6.80
   4 -14   2   -2.00    5.70
  -4 -14   3  -10.10    4.50
   4  14   3    4.20    5.80
   4  14  -3   -5.20    5.10
   4 -14   3    8.20    6.80
  -4 -14   4   -7.50    5.10
   4  14   4    4.30    5.70
   4  14  -4   -1.80    6.70
   4 -14   4   -2.10    6.40
   4  14   5   -8.30    5.30
  -4 -14   5    9.30    8.00
   4 -14   5    2.10    6.50
  -4 -14   6   14.40    9.10
   4  14   6   14.90    7.30
   4 -14   6   11.30    7.50
  -4 -14   7    0.20    7.10
   4  14   7   10.10    6.50
   4 -14   7   -1.30    5.70
  -4 -14   8    4.20    7.50
   4  14   8   -2.80    5.30
   4 -14   8    6.60    7.60
  -4 -14   9    5.60    8.50
   4  14   9    9.00    5.80
   4 -14   9   -7.50    6.80
   4  14  10    3.70    6.30
  -4 -14  10   -2.60    8.00
   4 -14  10   -4.10    6.20
   4 -15   0    4.60    6.40
  -4 -15   0    4.30    6.60
   4  15   0   -2.90    6.70
  -4 -15   1   -5.10    5.40
   4  15   1   -2.40    6.70
   4 -15  -1    9.10    8.30
   4  15  -1   -6.10    6.30
   4 -15   1    8.00    6.70
  -4 -15   2    3.70    7.10
   4  15   2    5.80    6.20
   4 -15   2    3.60    7.70
   4  15  -2   -3.90    6.30
  -4 -15   3   -1.50    6.30
   4  15   3   10.30    6.60
   4  15  -3    6.40    7.10
   4 -15   3   -8.00    6.10
  -4 -15   4   -1.80    7.20
   4  15   4   -7.60    5.80
   4 -15   4    0.80    7.20
  -4 -15   5    2.20    8.30
   4  15   5   -4.30    6.20
   4 -15   5    1.30    7.80
   4  15   6    2.60    6.70
  -4 -15   6    3.80    7.30
   4 -15   6   -7.90    6.90
  -4 -15   7    3.20    7.90
   4  15   7   -1.60    5.90
   4 -15   7   10.40    8.80
   4  15   8   -4.80    5.40
  -4 -15   8   -8.80    6.90
   4 -15   8   -8.10    6.30
  -4 -15   9    8.50    8.30
   4  15   9    2.70    6.40
   4 -15   9   -5.40    7.40
   4 -16   0    2.70    7.50
   4  16   0   -4.90    6.30
  -4 -16   1    8.50    8.50
   4  16   1    4.50    7.50
   4  16  -1    8.50    8.20
   4 -16   1   -4.40    6.40
   4  16   2   -5.70    6.40
  -4 -16   2   -6.20    6.60
   4 -16   2    2.80    6.90
   4  16  -2   -3.70    7.30
   4  16   3    3.40    7.00
  -4 -16   3   -6.70    7.60
   4  16  -3  -13.30    5.40
   4 -16   3    3.90    8.00
  -4 -16   4   -7.80    7.10
   4  16   4    8.00    6.60
   4 -16   4    7.00    7.60
  -4 -16   5   -4.50    6.60
   4  16   5   -1.10    6.40
   4 -16   5   22.00    8.20
   4  16   6  -13.50    5.20
  -4 -16   6    8.40    8.20
   4 -16   6    1.50    7.40
  -4 -16   7    2.80    8.20
   4  16   7    5.70    6.10
   4 -16   7    2.70    8.50
  -4 -16   8   -9.10    8.00
   4  16   8    4.20    7.00
   4 -16   8   -1.60    7.00
   4  17   0   -6.00    6.40
   4  17   1   -1.90    8.40
   4  17  -1    0.70    7.70
   4 -17   1    6.20    7.60
   4  17   2    3.30    8.70
  -4 -17   2    3.70    8.80
   4 -17   2   18.40    9.70
   4  17  -2   15.70    8.70
   4  17   3    3.90    7.20
  -4 -17   3   -3.10    6.50
   4 -17   3   -4.10    7.20
  -4 -17   4   15.00    9.90
   4  17   4   -1.40    7.00
   4 -17   4    3.70    9.10
  -4 -17   5   -6.80    8.20
   4  17   5   -1.50    5.90
   4 -17   5    8.20    9.90
   4  17   6   -3.70    6.60
  -4 -17   6   -4.10    9.10
   4 -17   6   -2.30    7.30
  -4 -17   7   -2.40    8.40
   4  17   7    7.80    7.30
   4 -17   7    0.40    8.20
   4  18   0   -7.70    8.10
   4  18   1   -1.90    7.60
   4  18  -1   -1.80    7.60
   4  18   2   -1.50    8.10
   4 -18   2    1.50    8.00
   4  18  -2   -1.90    7.20
   4  18   3  -14.60    6.20
  -4 -18   3   -1.40    8.50
   4 -18   3    0.50    8.90
  -4 -18   4   -2.40    7.80
   4  18   4   -2.00    8.60
   4 -18   4   14.60   10.50
  -4 -18   5    7.30    9.90
   4  18   5    1.10    7.20
   4 -18   5    4.80    9.70
  -4 -18   6   13.50   10.70
   4  18   6   -2.40    8.00
   4 -18   6   11.10   10.20
   4  19   0   -4.30    7.70
   4  19   1   -3.40    8.70
   4  19  -1  -18.10    6.40
   4  19   2   -4.10    8.00
   4  19   3   -6.40    7.20
   4 -19   3   -0.70    9.00
   4  19   4   13.70   10.00
  -4 -19   4   -2.60    7.90
   4 -19   4   -2.60    8.90
   4  19   5   -3.50    7.70
   4 -19   5   -4.70    8.60
   4  20   0  -10.40    8.00
   4  20   1   -2.90    9.60
   4  20  -1   -2.40   15.40
   4  20   2  -13.40    7.50
   5   0   0    0.90    2.90
   5   0  -1   -2.10    2.90
   5   0   1    2.10    2.70
   5   0   2    2.30    2.50
   5   0  -2    4.10    3.10
   5   0   3    1.60    2.80
   5   0  -3    5.70    3.00
  -5   0   3    0.20    2.90
  -5   0   4    2.50    3.10
  -5   0   4    3.80    3.00
   5   0   4    1.90    2.70
   5   0  -4   -1.50    3.20
   5   0  -4   -2.40    2.20
  -5   0   5    2.60    3.00
   5   0  -5   -6.10    3.80
  -5   0   5    0.00    3.00
   5   0  -5   -0.10    2.10
   5   0   5   -0.20    2.70
  -5   0   6   -3.80    3.20
  -5   0   6   -2.10    3.20
   5   0   6    0.40    3.00
   5   0  -6   -1.90    4.50
   5   0   7    0.10    3.10
   5   0  -7   -2.70    4.70
  -5   0   7   -3.90    3.10
  -5   0   7    2.90    3.50
  -5   0   8    5.50    3.80
   5   0   8   -3.40    2.80
   5   0  -8   -5.50    4.20
   5   0  -9    5.20    5.90
   5   0   9    2.70    3.20
  -5   0   9   -1.90    3.30
   5   0  10    2.00    3.20
   5   0 -10    7.80    6.30
   5   0 -11   -8.50    5.20
   5   0  11    1.60    3.20
   5   0  12    1.00    3.20
   5   0 -12   -3.50    5.90
   5   0 -13    5.50    8.50
   5   0 -14    0.60    8.50
   5  -1   0  946.61   27.60
   5   1   0 1000.70   27.70
   5  -1  -1   79.89    6.40
   5   1   1   60.79    5.70
   5   1  -1   75.09    6.60
   5  -1   1   73.49    6.20
   5  -1  -2   40.40    4.80
   5   1   2   30.10    4.00
  -5  -1   2   29.10    4.40
   5  -1   2   34.80    4.70
   5   1  -2   31.40    4.50
  -5  -1   3  631.34   20.60
   5  -1  -3  661.63   19.80
   5   1   3  652.83   19.60
  -5   1   3  671.43   20.60
   5   1  -3  643.94   20.10
   5  -1   3  660.83   20.20
  -5  -1   4  183.48    9.00
  -5  -1   4  162.38    9.00
   5  -1  -4  180.58   10.80
   5   1   4  167.18    8.00
   5   1  -4  188.88   10.90
   5   1  -4  179.58    8.30
   5  -1   4  171.88    8.50
  -5   1   4  185.28    9.20
   5   1   5    3.90    2.90
   5  -1  -5   -1.50    3.60
  -5  -1   5    4.80    3.20
   5  -1  -5    3.20    2.20
  -5  -1   5    6.00    3.40
  -5   1   5    3.50    3.20
   5   1  -5   -4.00    3.70
   5   1  -5    5.20    2.70
   5  -1   5    5.30    3.20
  -5  -1   6   56.79    6.50
   5   1   6   38.60    4.60
  -5  -1   6   54.49    6.40
   5  -1  -6   44.20    7.90
   5   1  -6   43.50    7.90
  -5   1   6   50.79    6.10
   5  -1   6   37.60    5.00
  -5  -1   7    2.70    3.70
  -5  -1   7    0.50    4.00
   5  -1  -7    0.00    5.20
   5   1   7    1.10    2.80
   5   1  -7    4.00    5.30
   5  -1   7    1.60    3.50
  -5   1   7    0.20    3.40
   5   1   8   11.80    3.30
   5  -1  -8   10.30    6.30
  -5  -1   8    3.40    3.60
   5   1  -8   -0.90    5.00
   5  -1   8    7.00    3.60
  -5  -1   9    1.90    3.80
   5   1   9    2.90    2.90
   5  -1  -9   -1.10    5.60
   5   1  -9    2.20    5.20
   5  -1   9    5.50    3.30
   5   1  10   16.70    3.60
   5  -1 -10   14.90    7.50
  -5  -1  10   16.00    5.40
   5   1 -10   14.80    8.00
   5  -1  10   15.20    4.30
   5  -1 -11    2.10    7.20
   5   1  11    3.20    3.00
  -5  -1  11   -3.90    3.80
   5   1 -11   -3.70    5.60
   5  -1  11    5.40    3.70
   5   1  12   -3.50    2.60
   5  -1 -12    2.30    7.50
   5   1 -12   17.10    9.40
   5  -1  12   -2.50    3.30
   5  -1 -13   -9.70    6.20
   5   1 -13    1.10    8.70
   5  -1 -14    7.10    9.00
   5   1 -14   10.10    9.10
   5   2   0    9.40    3.30
   5  -2   0   13.30    3.80
   5  -2  -1  585.64   19.20
  -5  -2   1  593.44   19.30
   5   2   1  629.04   19.20
   5   2  -1  624.44   19.40
   5  -2   1  602.84   19.40
   5   2   2   98.49    6.10
   5  -2  -2   99.39    6.60
   5   2   2  105.29    6.60
  -5  -2   2   78.89    6.90
   5   2  -2   98.39    6.50
   5  -2   2   97.59    6.60
   5  -2  -3    2.80    2.90
  -5  -2   3    1.30    3.20
   5  -2  -3    1.10    2.90
   5   2   3    1.20    2.60
  -5   2   3    6.60    3.50
   5   2  -3   -0.90    2.40
   5  -2   3   -0.20    2.90
   5   2   4  130.09    7.00
  -5  -2   4  120.89    8.00
   5  -2  -4  150.78   10.10
   5   2  -4  132.89    7.40
   5   2  -4  146.39    9.80
  -5   2   4  136.69    8.20
   5  -2   4  132.89    7.80
   5  -2  -5    7.60    2.30
   5  -2  -5    4.20    4.20
   5   2   5    4.70    2.90
  -5  -2   5    4.90    3.60
  -5  -2   5    0.30    3.30
   5   2  -5    1.10    1.30
   5   2  -5   -1.50    4.10
   5  -2   5    4.20    3.30
  -5   2   5    6.90    3.60
   5  -2  -6    6.60    5.00
  -5  -2   6    1.20    3.60
   5   2   6    5.50    3.10
  -5  -2   6    5.10    4.00
   5   2  -6    4.00    2.60
   5   2  -6    3.40    5.40
   5  -2   6    1.90    3.60
  -5   2   6    6.10    4.00
   5   2   7   47.20    5.00
   5  -2  -7   63.99    9.70
  -5  -2   7   44.10    6.60
  -5   2   7   67.29    7.30
   5  -2   7   57.49    6.50
   5   2  -7   49.40    8.30
   5   2   8   16.50    3.50
   5  -2  -8   16.00    6.60
  -5  -2   8   11.40    4.50
   5  -2   8    9.20    4.10
   5   2  -8   14.20    6.40
   5  -2  -9   -3.50    5.20
   5   2   9    0.50    2.90
  -5  -2   9    3.00    4.10
   5  -2   9    2.40    3.50
   5   2  -9   -8.50    4.40
  -5  -2  10    2.50    4.10
   5   2  10    4.70    3.10
   5  -2 -10   -0.90    5.80
   5   2 -10    2.10    6.30
   5  -2  10    5.00    3.60
   5  -2 -11    0.70    6.00
   5   2  11    5.30    3.20
  -5  -2  11    8.60    5.10
   5   2 -11   -3.10    6.70
   5  -2  11    3.90    3.70
   5  -2 -12    1.20    6.70
  -5  -2  12   -4.40    4.40
   5  -2  12    0.40    3.70
   5   2 -12   -4.50    6.50
   5  -2 -13    2.10    8.70
   5  -2  13    6.10    4.00
   5   2 -13   -7.40    7.30
   5  -2 -14   -4.80    8.60
   5   2 -14   13.50    9.40
  -5  -3   0    5.30    3.00
   5  -3   0    4.10    3.30
   5   3   0    4.80    3.30
  -5  -3   1   56.09    6.20
   5  -3  -1   51.09    5.90
   5   3   1   44.70    5.10
   5  -3   1   56.19    6.40
   5   3  -1   49.60    5.70
   5   3   2   15.40    3.70
  -5  -3   2   16.80    4.30
   5  -3  -2   11.70    3.60
   5   3   2    8.70    3.40
   5   3  -2   15.80    3.90
   5  -3   2   12.60    4.30
   5  -3  -3   86.09    7.50
   5  -3  -3   84.19    6.80
   5   3   3   83.09    6.00
   5   3   3   82.29    6.00
  -5  -3   3   86.19    7.60
   5   3  -3   89.69    7.30
   5  -3   3   89.59    7.60
  -5  -3   4  615.24   20.70
   5  -3  -4  602.04   21.70
   5   3   4  615.74   18.90
   5   3   4  592.84   18.70
   5  -3   4  588.14   19.90
   5   3  -4  590.74   22.20
   5   3  -4  610.44   19.60
  -5   3   4  605.14   20.10
   5  -3  -5   55.09    7.60
   5   3   5   73.59    6.20
   5  -3  -5   62.49    4.50
  -5  -3   5   63.19    7.20
   5   3   5   76.69    6.10
  -5   3   5   69.59    6.90
   5   3  -5   73.99    6.30
   5  -3   5   67.59    6.80
   5   3  -5   51.69    7.90
   5  -3  -6  187.38   12.80
  -5  -3   6  201.88   12.10
   5   3   6  182.38    8.60
  -5  -3   6  164.58   10.20
   5   3  -6  183.28    8.30
   5   3  -6  200.78   13.50
  -5   3   6  184.18   10.20
   5  -3   6  184.78   10.30
  -5  -3   7    4.20    4.10
   5   3   7    3.20    2.90
   5  -3  -7    1.90    5.20
   5   3  -7   11.50    6.10
   5  -3   7   -1.30    3.70
   5  -3  -8   26.50    7.60
  -5  -3   8   20.00    5.00
   5   3   8   20.90    3.80
   5  -3   8   27.40    5.30
   5   3  -8   17.70    6.90
   5   3   9    1.20    2.80
   5  -3  -9   -4.30    5.10
  -5  -3   9   13.10    4.80
   5   3  -9    7.70    6.40
   5  -3   9   -4.60    3.40
   5  -3 -10    9.90    7.10
  -5  -3  10    4.70    4.40
   5   3  10    4.10    3.00
   5   3 -10    1.70    6.30
   5  -3  10    5.70    4.40
   5   3  11    2.80    3.00
  -5  -3  11   -2.00    4.50
   5  -3 -11   -4.90    7.30
   5  -3  11    4.10    4.10
   5   3 -11   -4.90    5.80
   5  -3 -12    1.10    8.20
  -5  -3  12   17.30    6.00
   5  -3  12    0.30    4.20
   5   3 -12    5.50    8.40
  -5  -3  13   -5.50    4.40
   5  -3 -13    3.30    8.30
   5   3 -13  -13.30    6.00
   5  -3  13    6.50    4.60
  -5  -3  14   -3.40    4.90
   5  -3 -14    9.50    9.10
   5   3 -14   12.00    8.90
   5   4   0    9.70    3.60
  -5  -4   0   11.90    3.80
   5  -4   0    4.70    3.60
   5   4   1   52.39    5.90
   5  -4  -1   55.69    6.40
  -5  -4   1   55.99    6.40
  -5  -4  -1   49.90    5.70
   5   4  -1   45.50    5.70
   5  -4   1   49.80    6.00
   5  -4  -2  658.33   20.60
   5  -4  -2  632.24   19.90
  -5  -4   2  636.74   21.20
   5   4   2  605.64   20.20
   5   4  -2  616.84   20.60
   5  -4   2  618.24   21.10
   5   4   3   33.90    5.00
   5  -4  -3   30.90    5.00
  -5  -4   3   26.20    5.20
   5   4   3   40.90    5.20
   5  -4  -3   39.80    5.20
   5   4  -3   32.10    5.40
   5  -4   3   34.80    5.60
   5   4   4  349.37   13.50
  -5  -4   4  354.26   15.30
   5   4   4  385.06   14.00
   5  -4  -4  389.86   13.30
   5  -4  -4  384.86   16.10
   5  -4   4  377.86   15.20
   5   4  -4  387.16   14.70
  -5   4   4  367.56   14.80
   5   4  -4  381.06   17.00
   5  -4  -5   -0.30    3.60
   5  -4  -5   -0.80    2.30
   5   4   5   -3.30    2.90
  -5  -4   5    3.90    4.00
   5   4   5    4.60    3.00
  -5   4   5    4.50    3.70
   5   4  -5   -0.30    3.10
   5  -4   5    1.40    3.90
   5   4  -5    2.10    4.50
  -5  -4   6   44.10    6.60
   5   4   6   59.69    6.00
   5  -4  -6   37.30    7.30
   5   4   6   55.09    5.80
   5   4  -6   56.59    5.80
   5  -4   6   49.50    6.80
   5   4  -6   40.10    7.60
  -5   4   6   71.29    7.60
   5   4   7    1.00    3.10
   5  -4  -7    6.30    5.50
  -5  -4   7    2.10    4.30
   5   4   7    2.50    3.10
   5  -4   7    5.40    4.40
   5   4  -7    3.90    5.60
  -5  -4   8   39.50    6.70
   5   4   8   45.00    5.20
   5  -4  -8   41.50    8.40
   5   4  -8   36.40    8.40
   5  -4   8   35.70    6.00
   5   4   9    7.60    3.30
   5  -4  -9   11.30    6.40
  -5  -4   9    1.10    4.30
   5  -4   9   10.50    4.50
   5   4  -9   13.00    7.30
   5   4  10   -1.20    2.80
  -5  -4  10    6.70    4.60
   5  -4 -10    5.80    6.60
   5  -4  10   -3.10    3.60
   5   4 -10   -3.30    5.50
  -5  -4  11    9.10    5.10
   5   4  11   -0.80    2.90
   5  -4 -11   -6.70    5.60
   5   4 -11   -1.40    6.50
   5  -4  11    1.20    4.20
   5  -4 -12   13.30    8.40
  -5  -4  12    7.90    5.60
   5  -4  12    0.50    4.50
   5   4 -12    8.90    9.00
  -5  -4  13    2.90    5.30
   5  -4 -13    3.30    7.70
   5   4 -13    5.40    8.50
   5  -4  13    1.10    4.80
   5  -4 -14    1.90    8.30
  -5  -4  14    7.90    6.40
   5   4 -14    6.00    8.50
   5  -4  14    6.50    4.50
   5  -5   0  238.48   11.60
  -5  -5   0  241.28   11.40
   5   5   0  242.48   11.80
   5  -5  -1   89.39    7.80
   5   5   1   83.09    7.60
  -5  -5   1   73.09    7.50
   5   5  -1   93.09    8.50
   5  -5   1  103.59    9.20
  -5  -5  -1   92.89    7.90
   5  -5  -2  115.39    7.80
   5  -5  -2  111.09    6.80
   5   5   2  113.89    7.90
  -5  -5   2  109.09    9.10
   5  -5   2  128.79    8.60
  -5  -5  -2  109.99    7.20
   5   5  -2  128.19    8.40
  -5  -5   3   12.40    4.60
   5   5   3    5.20    3.60
   5  -5  -3    8.60    3.50
   5  -5  -3    4.50    3.30
   5   5   3    3.30    3.20
   5  -5   3    5.60    4.00
   5   5  -3    0.20    3.20
   5   5   4    0.40    3.30
   5  -5  -4   -4.60    2.80
  -5  -5   4    6.10    3.90
   5   5   4   -2.20    2.80
   5  -5  -4    1.80    3.00
   5  -5   4   -0.20    4.00
   5   5  -4    7.20    4.10
   5   5  -4    2.90    4.00
   5   5   5  105.19    8.30
  -5  -5   5   99.89    9.60
   5  -5  -5  114.29    6.40
   5   5   5   94.79    8.00
   5  -5  -5   95.29    9.80
  -5   5   5  112.59    9.50
   5   5  -5  103.99    8.60
   5  -5   5   96.29    9.20
   5   5  -5   99.79   10.40
  -5  -5   6   -0.40    3.90
   5   5   6    3.50    3.00
   5  -5  -6    5.70    5.50
   5   5   6    3.30    3.80
   5  -5   6    0.00    4.60
   5   5  -6    0.20    4.80
   5   5  -6    4.20    2.70
  -5  -5   7    2.80    4.60
   5   5   7    0.70    3.30
   5  -5  -7   -2.90    4.10
   5  -5   7    8.40    4.70
   5   5  -7    6.10    5.60
   5   5   8    3.70    3.20
  -5  -5   8    2.20    4.40
   5  -5  -8   -0.20    4.60
   5   5  -8   13.20    6.40
   5  -5   8   -4.10    3.70
   5   5   9   10.40    3.80
  -5  -5   9   17.70    5.60
   5  -5  -9    5.90    6.40
   5   5  -9    7.50    6.80
   5  -5   9   15.20    5.40
  -5  -5  10   -1.60    4.10
   5  -5 -10   -3.50    5.50
   5   5  10    2.70    3.00
   5   5 -10    2.90    5.90
   5  -5  10   -1.60    4.10
   5   5  11   -0.90    3.20
   5  -5 -11    3.80    7.20
  -5  -5  11   -1.30    5.00
   5   5 -11    0.20    6.40
   5  -5  11   -1.10    4.00
   5  -5 -12    3.50    7.80
  -5  -5  12   -7.60    4.30
   5  -5  12   -1.60    4.40
   5   5 -12    0.20    6.90
  -5  -5  13   -3.30    5.30
   5  -5 -13   10.60    9.50
   5  -5  13   -4.00    4.30
   5   5 -13   -7.90    8.00
  -5  -5  14    4.70    5.90
   5  -5 -14   11.10    9.60
   5   5 -14    0.00    7.40
   5  -5  14    3.70    4.90
   5   6   0   10.10    4.30
   5  -6   0   19.80    5.20
  -5  -6   0   19.00    5.00
   5  -6  -1   23.60    3.20
   5   6   1   32.20    5.60
  -5  -6   1   24.60    5.30
   5  -6  -1   38.00    6.00
   5   6  -1   23.70    5.20
  -5  -6  -1   23.30    5.10
   5  -6   1   22.40    5.20
   5  -6  -2   74.49    7.50
   5  -6  -2   78.59    5.70
   5   6   2   71.39    7.50
  -5  -6   2   96.99    9.10
   5  -6   2   77.79    5.30
  -5  -6  -2   72.19    7.10
   5  -6   2   84.39    8.70
   5   6  -2   85.09    8.50
   5  -6  -3  153.28    9.20
   5   6   3  168.98    9.70
  -5  -6   3  143.99   10.30
   5  -6  -3  141.09    8.50
   5   6  -3  152.18    9.80
   5  -6   3  138.29   11.20
   5  -6  -4   23.20    5.30
  -5  -6   4   31.80    6.70
   5   6   4   35.20    5.60
   5  -6  -4   35.50    5.50
   5   6   4   26.30    5.40
   5   6  -4   44.70    7.00
   5   6  -4   30.10    6.10
   5  -6   4   25.80    6.40
   5  -6  -5   90.39    9.40
   5   6   5   85.89    7.90
   5   6   5   74.99    7.70
  -5  -6   5   77.39    9.00
   5  -6  -5   81.79    6.60
   5   6  -5  102.09   10.50
   5  -6   5   70.89    8.60
   5   6  -5   83.19    8.40
   5  -6  -6   23.30    5.90
   5   6   6   30.40    5.60
  -5  -6   6   24.00    6.20
   5   6  -6   18.80    6.80
   5  -6   6   24.10    6.00
   5   6  -6   16.40    4.90
   5   6   7  162.88    9.50
  -5  -6   7  171.18   12.00
   5  -6  -7  168.28   12.60
   5  -6   7  165.58   11.90
   5   6  -7  163.08   14.70
   5  -6  -8    5.80    5.40
  -5  -6   8    0.10    4.60
   5   6   8    5.70    3.70
   5  -6   8    6.10    4.70
   5   6  -8   -2.50    4.60
   5   6   9   -5.40    2.90
   5  -6  -9   -3.90    5.20
  -5  -6   9   -3.60    4.30
   5   6  -9   -0.20    5.10
   5  -6   9    0.70    4.40
   5  -6 -10   -2.50    6.00
  -5  -6  10    3.30    4.90
   5   6  10   -3.70    2.90
   5  -6  10   -5.60    4.10
   5   6 -10   10.90    7.10
  -5  -6  11    5.40    5.40
   5  -6 -11   -9.40    6.30
   5   6  11  -11.00    2.80
   5  -6  11   -7.80    4.30
   5   6 -11   -4.20    6.20
   5  -6 -12   -8.20    6.50
  -5  -6  12   -1.20    5.30
   5  -6  12    9.90    5.70
   5   6 -12  -11.80    6.40
   5  -6 -13   -1.00    8.30
  -5  -6  13    7.40    6.20
   5   6 -13   28.50   10.60
   5  -6  13   -2.50    4.50
   5   7   0   -1.90    4.30
   5  -7   0    3.70    4.60
  -5  -7   0    3.00    3.70
   5  -7  -1  738.93   25.20
  -5  -7   1  713.43   25.50
   5  -7  -1  746.63   20.50
   5   7   1  744.43   25.70
   5   7  -1  724.93   25.70
   5  -7   1  737.33   19.80
   5  -7   1  738.83   25.50
  -5  -7  -1  755.82   25.00
   5  -7  -2   29.90    4.00
  -5  -7   2   32.10    6.30
   5  -7  -2   47.80    6.80
   5   7   2   34.80    6.20
   5  -7   2   41.40    4.10
  -5  -7  -2   45.40    6.20
   5   7  -2   36.90    6.80
   5  -7   2   37.80    7.20
   5  -7  -3   77.99    6.80
   5   7   3   66.69    8.20
  -5  -7   3   60.29    8.20
   5  -7  -3   56.19    7.00
  -5  -7  -3   79.69    7.50
   5  -7   3   70.89    9.30
   5   7  -3   69.09    8.30
   5  -7  -4    4.80    4.10
   5   7   4   12.50    4.90
   5  -7  -4    6.30    4.00
  -5  -7   4    0.30    4.40
   5   7  -4    7.50    5.10
   5   7  -4   13.20    5.50
   5  -7   4   -1.40    4.50
  -5  -7   5   10.30    5.70
   5  -7  -5   32.20    6.20
   5   7   5   25.80    5.80
   5  -7  -5   30.70    4.70
   5   7  -5   24.00    6.50
   5  -7   5   30.60    7.30
   5   7  -5   28.80    6.00
   5  -7  -6   -3.60    4.30
  -5  -7   6   -4.30    3.80
   5   7   6    4.50    4.20
   5   7  -6    5.10    4.40
   5   7  -6    2.00    4.40
   5  -7   6    1.00    4.80
  -5  -7   7   28.60    7.10
   5   7   7   28.60    5.80
   5  -7  -7   33.90    7.20
   5  -7   7   29.60    6.60
   5   7  -7   35.70    7.90
   5  -7  -8   -1.80    5.50
  -5  -7   8    1.70    5.00
   5   7   8    4.40    3.80
   5  -7   8    6.10    4.80
   5   7  -8    4.30    5.70
  -5  -7   9    6.80    5.30
   5   7   9    3.80    4.00
   5  -7  -9   -0.50    5.20
   5   7  -9    7.90    6.70
   5  -7   9    8.20    5.40
   5  -7 -10   -7.50    5.00
   5   7  10   -2.00    3.40
  -5  -7  10    7.00    5.70
   5   7 -10    6.20    6.70
   5  -7  10    1.00    4.90
   5   7  11   10.00    4.50
   5  -7 -11    6.70    8.00
  -5  -7  11    7.50    6.10
   5   7 -11   16.00    8.70
   5  -7  11    6.50    5.50
   5  -7 -12   -4.70    7.20
  -5  -7  12   -5.40    5.20
   5   7  12    1.00    3.70
   5   7 -12  -10.50    6.20
   5  -7  12   -0.80    5.30
  -5  -7  13    0.70    6.00
   5  -7 -13    4.70    8.50
   5   7 -13   15.00   10.50
   5  -7  13   -1.80    5.00
   5  -8   0    4.10    1.10
   5   8   0    6.90    4.90
  -5  -8   0    1.50    4.80
   5  -8   0    3.30    4.40
  -5  -8   1   15.50    5.50
   5  -8  -1   15.50    2.50
   5   8   1   22.00    5.90
   5  -8  -1   27.30    6.60
   5  -8   1   20.40    1.80
  -5  -8  -1   17.00    5.10
   5   8  -1   19.10    6.00
   5  -8   1   23.50    6.30
  -5  -8   2   89.39   10.10
   5   8   2   88.19    9.90
   5  -8  -2   83.09    9.10
   5  -8  -2   93.69    5.90
   5  -8   2   92.19   10.10
  -5  -8  -2   95.69    9.00
   5  -8   2   98.09    5.00
   5   8  -2   88.39   10.10
   5  -8  -3   14.40    5.00
   5  -8  -3   12.60    3.70
   5   8   3   11.60    5.50
  -5  -8   3   13.80    6.20
   5  -8   3    9.20    5.80
   5   8  -3   11.50    5.60
  -5  -8  -3   12.30    4.30
   5   8   4    6.20    4.40
  -5  -8   4    6.20    5.40
   5  -8  -4    7.70    4.10
   5  -8  -4    5.90    4.30
   5   8  -4   10.70    5.60
   5  -8   4    8.00    5.40
   5   8  -4   18.30    5.90
   5   8   5   71.29    8.10
   5  -8  -5   52.39    7.30
  -5  -8   5   52.89    8.40
   5   8  -5   67.29    8.60
   5   8  -5   58.39    9.00
   5  -8   5   64.09    9.20
   5   8   6   19.90    5.40
  -5  -8   6   20.70    6.30
   5  -8  -6   11.50    5.60
   5  -8   6   17.60    6.10
   5   8  -6   14.90    6.00
   5   8   7   60.29    7.70
  -5  -8   7   61.29    9.60
   5  -8  -7   60.99    9.40
   5   8  -7   47.70    8.60
   5  -8   7   65.99    9.20
  -5  -8   8   43.20    8.90
   5   8   8   32.00    6.20
   5  -8  -8   32.30    8.20
   5  -8   8   47.90    8.30
   5   8  -8   27.20    8.00
   5  -8  -9    0.60    5.80
  -5  -8   9    5.50    5.40
   5   8   9   -1.90    3.60
   5  -8   9   -4.00    4.60
   5   8  -9    3.30    5.90
   5   8  10   -1.90    4.20
  -5  -8  10    8.50    6.10
   5  -8 -10   -1.10    6.10
   5   8 -10   -1.10    5.70
   5  -8  10   -7.40    4.30
  -5  -8  11   10.90    6.30
   5   8  11    0.00    4.10
   5  -8 -11  -10.50    5.70
   5  -8  11    7.10    6.10
   5   8 -11   -0.10    6.60
   5   8  12   -5.00    3.80
  -5  -8  12   13.80    7.20
   5  -8 -12    9.10    8.50
   5   8 -12    8.20    7.60
   5  -8  12    2.70    5.90
  -5  -8  13   -1.80    6.20
   5  -8 -13   -8.10    8.10
   5  -8  13   -0.70    5.40
   5   8 -13    0.60    8.20
  -5  -9   0  340.27   16.40
   5  -9   0  309.97   16.10
   5   9   0  335.27   17.00
   5   9   1   78.69    9.90
  -5  -9   1   72.59    9.40
   5  -9  -1  100.89   10.90
  -5  -9  -1   68.49    9.10
   5  -9   1   85.29   10.20
   5   9  -1   88.49   10.10
   5   9   2   59.49    8.80
   5  -9  -2   55.99    4.50
  -5  -9   2   55.29    8.80
   5  -9  -2   58.59    8.30
   5  -9   2   52.89    9.10
  -5  -9  -2   50.19    7.50
   5   9  -2   46.00    8.10
   5   9   3    7.60    5.30
  -5  -9   3    6.70    5.80
   5  -9  -3    0.40    3.00
   5  -9  -3   12.90    5.40
   5  -9   3   12.30    6.30
  -5  -9  -3    9.50    4.30
   5   9  -3    0.10    5.00
   5  -9  -4   42.00    5.80
  -5  -9   4   42.20    7.90
   5   9   4   37.50    7.20
   5  -9  -4   51.69    7.20
   5   9  -4   45.20    8.20
   5   9  -4   44.60    6.90
   5  -9   4   40.50    8.60
   5   9   5    2.20    4.20
   5  -9  -5   11.80    4.70
  -5  -9   5    2.30    4.90
   5  -9   5    0.70    5.40
   5   9  -5   -0.60    4.20
   5   9  -5    1.40    4.30
   5  -9  -6   22.20    6.30
  -5  -9   6   13.00    6.10
   5   9   6   20.90    5.50
   5  -9   6   23.50    6.60
   5   9  -6   32.90    7.20
  -5  -9   7   10.00    6.00
   5   9   7    0.00    4.10
   5  -9  -7    2.70    4.90
   5  -9   7   -0.60    5.50
   5   9  -7   -2.80    4.30
   5  -9  -8    7.00    6.40
   5   9   8   -1.40    3.90
  -5  -9   8   -1.70    5.10
   5   9  -8   -2.80    4.50
   5  -9   8   -1.20    4.80
   5  -9  -9  -11.50    5.60
   5   9   9  -10.90    3.60
  -5  -9   9   -3.00    5.40
   5   9  -9   -0.90    4.90
   5  -9   9   -8.70    4.60
   5  -9 -10   19.10    9.30
  -5  -9  10    4.50    6.50
   5   9  10    8.60    5.20
   5  -9  10    9.70    6.20
   5   9 -10   19.30    7.80
   5   9  11    2.40    4.70
  -5  -9  11  -12.20    5.40
   5  -9 -11    3.40    8.10
   5   9 -11   -3.10    5.90
   5  -9  11    2.60    5.90
  -5  -9  12  -12.10    5.00
   5   9  12    1.00    4.60
   5  -9 -12   11.90    8.30
   5  -9  12    1.30    5.80
   5   9 -12   12.80    8.70
  -5 -10   0    3.50    4.90
   5  10   0    0.80    5.90
   5 -10   0   -5.40    4.40
  -5 -10   1   19.90    7.00
   5 -10  -1   28.50    7.40
   5  10   1   16.70    6.70
   5  10  -1   27.40    7.40
  -5 -10  -1   21.50    6.20
   5 -10   1   24.00    7.90
  -5 -10   2   25.00    7.20
   5  10   2   19.80    7.10
   5 -10  -2   30.40    7.50
   5 -10   2   21.30    7.10
   5  10  -2   31.20    8.20
  -5 -10  -2   46.80    7.80
   5 -10  -3   10.70    5.30
   5 -10  -3    2.00    2.70
   5  10   3   -3.80    4.20
  -5 -10   3    6.30    6.10
   5  10  -3    7.60    5.40
  -5 -10  -3    8.00    4.30
   5 -10   3   -0.40    5.50
  -5 -10   4   11.20    6.20
   5  10   4   15.60    5.90
   5 -10  -4   20.10    4.60
   5 -10   4   16.40    7.10
   5  10  -4   22.60    5.80
   5  10  -4   18.60    6.80
  -5 -10   5   18.60    7.20
   5  10   5   25.50    6.50
   5 -10  -5   25.80    5.70
   5  10  -5   37.70    7.70
   5  10  -5   21.50    6.10
   5 -10   5   37.70    8.40
   5  10   6    1.90    4.60
   5 -10  -6   -0.70    4.50
  -5 -10   6    5.10    6.00
   5 -10   6   -1.20    5.90
   5  10  -6   -1.50    4.40
  -5 -10   7    9.20    6.70
   5 -10  -7   18.80    6.60
   5  10   7    8.00    4.90
   5  10  -7   10.60    6.00
   5 -10   7   11.50    6.40
   5  10   8    0.60    4.60
  -5 -10   8   10.60    6.70
   5 -10  -8   -6.00    4.50
   5  10  -8   -1.90    5.20
   5 -10   8    1.30    5.30
  -5 -10   9    4.50    6.30
   5  10   9    4.20    5.20
   5 -10  -9   18.90    7.70
   5  10  -9   -0.80    6.20
   5 -10   9   10.30    6.30
   5 -10 -10   14.10    8.20
   5  10  10    7.90    5.40
  -5 -10  10    8.90    6.60
   5  10 -10    3.80    6.70
   5 -10  10    5.10    6.10
   5  10  11    2.40    5.00
  -5 -10  11    1.00    6.30
   5 -10 -11   15.80    8.30
   5  10 -11    4.50    7.20
   5 -10  11   -2.70    6.00
   5 -10 -12    0.00    5.90
  -5 -10  12    3.00    7.10
   5  10  12    1.80    4.90
   5  10 -12   -1.30    8.00
   5 -10  12   12.70    7.00
   5  11   0   14.30    6.90
   5 -11   0    6.30    5.60
  -5 -11   0    5.00    5.30
  -5 -11   1   44.30    8.40
   5 -11  -1   23.20    7.10
   5  11   1   35.00    7.90
   5  11  -1   48.00    9.40
  -5 -11  -1   46.20    8.10
   5 -11   1   28.20    7.40
   5  11   2   26.60    7.20
   5 -11  -2   25.10    7.00
  -5 -11   2   29.80    7.80
  -5 -11  -2   28.10    6.90
   5 -11   2   31.50    7.70
   5  11  -2   20.00    7.60
  -5 -11   3    1.50    5.90
   5 -11  -3   10.90    5.60
   5  11   3   13.20    6.00
   5  11  -3    5.80    6.20
   5 -11   3   -3.80    6.20
  -5 -11   4    8.30    6.70
   5  11   4   11.60    5.20
   5  11  -4    9.30    5.00
   5 -11   4    8.10    6.00
   5  11  -4   14.30    7.20
  -5 -11   5   -3.70    5.70
   5  11   5   11.10    5.70
   5 -11  -5    7.10    4.10
   5 -11   5   -5.00    4.50
   5  11  -5    8.00    5.70
   5  11  -5   -3.20    3.90
   5 -11  -6   -0.60    4.20
   5  11   6    3.80    4.60
  -5 -11   6    4.80    6.30
   5  11  -6    6.40    5.30
   5 -11   6    4.20    5.70
  -5 -11   7    8.20    6.80
   5 -11  -7    3.20    5.00
   5  11   7   -0.30    4.40
   5  11  -7    7.30    4.90
   5 -11   7    5.30    6.00
  -5 -11   8    8.60    7.00
   5  11   8   -5.20    4.50
   5 -11  -8    9.30    6.30
   5  11  -8   -5.20    3.70
   5 -11   8   -2.00    5.70
  -5 -11   9    1.10    7.40
   5  11   9   -0.80    5.20
   5 -11  -9    2.70    6.20
   5  11  -9    7.90    6.40
   5 -11   9    0.10    6.20
   5  11  10   -0.60    5.10
  -5 -11  10   15.20    8.00
   5  11 -10   -2.20    6.00
   5 -11  10    6.40    6.70
   5  11  11   -4.50    4.90
  -5 -11  11    2.40    7.30
   5  11 -11   -6.50    6.10
   5 -11  11   -5.60    5.80
  -5 -11  12   10.60    7.70
   5  11  12    5.80    5.50
   5  11 -12  -15.40    6.50
   5 -11  12  -10.20    5.50
   5  12   0   -4.40    5.40
   5 -12   0   -0.10    5.20
  -5 -12   0   -4.60    4.30
  -5 -12   1    6.70    5.70
   5 -12  -1    3.80    5.50
   5  12   1   12.50    6.30
  -5 -12  -1   -0.50    4.90
   5  12  -1    1.00    5.50
   5 -12   1   10.20    7.10
  -5 -12   2    0.10    5.60
   5 -12  -2    5.50    5.90
   5  12   2    3.10    6.30
  -5 -12  -2   14.00    6.00
   5 -12   2    1.90    5.70
   5  12  -2   19.50    7.50
  -5 -12   3   14.30    7.00
   5  12   3   15.00    7.00
   5  12  -3   38.80    8.80
   5 -12   3   10.40    6.60
   5  12  -3   17.70    4.90
   5  12   4   -0.10    5.30
  -5 -12   4    8.20    6.20
   5 -12   4   -2.30    5.90
   5  12  -4   -4.80    6.00
   5  12  -4    5.40    4.50
   5  12   5    7.40    5.60
  -5 -12   5   -6.60    4.80
   5 -12   5    3.80    5.60
   5  12  -5   -6.70    3.70
   5  12   6    2.60    4.80
  -5 -12   6    5.80    6.20
   5 -12   6   -3.40    6.00
   5  12  -6   -6.00    4.30
   5  12   7    1.10    5.00
  -5 -12   7   -2.70    5.80
   5 -12   7   -1.00    5.60
   5  12  -7    0.30    5.00
  -5 -12   8   -1.50    6.20
   5  12   8   -2.20    5.40
   5  12  -8    5.70    6.40
   5 -12   8   15.30    8.20
  -5 -12   9    5.50    7.70
   5  12   9  -13.00    4.50
   5  12  -9   -1.80    5.90
   5 -12   9   -0.90    6.30
   5  12  10  -11.10    5.00
  -5 -12  10    1.10    7.20
   5  12 -10   -4.30    5.90
   5 -12  10    2.50    6.70
  -5 -12  11   -1.60    6.60
   5  12  11    1.80    5.60
   5 -12  11    8.30    6.90
   5 -13   0   47.50    9.20
   5  13   0   26.10    8.20
  -5 -13   0   20.30    7.50
   5 -13  -1    5.30    6.10
  -5 -13   1    1.00    6.00
   5  13   1    6.00    6.60
  -5 -13  -1   -3.00    4.60
   5  13  -1    7.40    6.40
   5 -13   1    5.80    6.00
  -5 -13   2   13.40    7.10
   5  13   2   11.20    6.40
   5 -13  -2    7.70    5.80
   5 -13   2   17.20    7.50
   5  13  -2    3.90    6.10
   5  13   3    8.60    6.90
  -5 -13   3    3.70    6.40
   5 -13   3   15.70    8.30
   5  13  -3    3.10    6.00
   5  13  -3    5.80    4.30
  -5 -13   4   -4.50    5.30
   5  13   4    8.50    6.60
   5  13  -4    2.60    4.20
   5 -13   4    2.50    6.30
   5  13  -4    7.60    6.30
   5  13   5   23.80    7.40
  -5 -13   5   13.30    7.40
   5  13  -5    6.90    5.40
   5 -13   5    4.10    7.50
  -5 -13   6    8.00    7.10
   5  13   6   -1.40    4.90
   5 -13   6   -6.50    6.00
   5  13  -6    9.30    5.40
  -5 -13   7   -1.90    6.20
   5  13   7  -12.30    4.30
   5 -13   7    1.90    7.30
   5  13  -7    2.10    5.10
  -5 -13   8   -1.20    6.40
   5  13   8   -7.20    5.20
   5 -13   8   -9.40    7.00
   5  13   9   -1.20    5.60
  -5 -13   9   -6.90    7.30
   5 -13   9   14.40    8.60
  -5 -13  10    5.30    8.20
   5  13  10   11.00    6.80
   5 -13  10   -0.10    7.30
   5  13  11  -12.00    5.40
   5 -13  11    3.40    7.30
   5  14   0   -3.50    6.10
   5 -14   0   -1.30    5.00
  -5 -14   0    6.20    5.90
   5  14   1    7.60    6.70
   5 -14  -1    1.40    6.00
  -5 -14   1    8.20    6.60
   5 -14   1   -2.40    5.40
  -5 -14  -1    7.10    7.90
   5  14  -1    8.90    7.20
   5  14   2   23.40    8.70
  -5 -14   2   19.00    8.20
   5 -14   2   14.00    7.00
   5  14  -2   23.60    8.30
  -5 -14   3   18.50    7.80
   5  14   3   21.50    8.10
   5 -14   3    6.20    6.90
   5  14  -3   17.70    7.90
  -5 -14   4   12.20    8.60
   5  14   4   17.60    7.20
   5 -14   4   11.10    7.90
   5  14  -4   18.10    8.50
  -5 -14   5   -6.20    6.60
   5  14   5    0.80    6.30
   5 -14   5    4.30    7.40
  -5 -14   6   -6.40    6.90
   5  14   6    4.20    6.60
   5 -14   6   -8.40    5.70
  -5 -14   7    7.80    9.00
   5  14   7    7.80    7.10
   5 -14   7    6.70    7.60
   5  14   8    2.40    6.10
  -5 -14   8    0.20    7.00
   5 -14   8   -3.80    6.60
  -5 -14   9   -1.80    8.20
   5  14   9    0.00    6.60
   5 -14   9    0.10    7.30
  -5 -14  10    7.30    8.40
   5  14  10   -4.00    6.10
   5 -14  10    7.70    8.60
   5 -15   0    3.90    7.10
   5  15   0    3.20    6.80
  -5 -15   0   10.40    6.50
   5  15   1    0.50    6.90
  -5 -15   1   10.00    7.10
   5 -15   1    6.00    6.70
   5  15  -1    2.10    6.60
   5  15   2   -2.10    6.10
  -5 -15   2    7.30    8.10
   5  15  -2    5.80    7.40
   5 -15   2    9.20    7.90
   5  15   3    7.20    7.50
  -5 -15   3   -3.90    6.40
   5  15  -3   -3.90    5.90
   5 -15   3    3.40    7.10
   5  15   4    4.00    6.80
  -5 -15   4    5.30    7.70
   5 -15   4   10.50    8.50
   5  15   5   -7.00    5.80
  -5 -15   5    2.50    6.90
   5 -15   5   -0.60    6.80
   5  15   6   -1.10    7.10
  -5 -15   6   -3.80    6.70
   5 -15   6   -7.10    6.10
   5  15   7   12.00    8.00
  -5 -15   7   -0.70    7.10
   5 -15   7   -0.60    7.10
  -5 -15   8   -0.20    8.50
   5  15   8    4.60    7.40
   5 -15   8   -1.40    7.60
   5  15   9   -7.70    5.40
  -5 -15   9    1.50    7.30
   5 -15   9    1.20    7.40
   5 -16   0    7.20    7.70
   5  16   0   19.20    9.30
   5  16   1   -8.80    7.30
  -5 -16   1   -8.40    6.30
   5  16  -1   -6.10    6.40
   5 -16   1    1.00    6.30
  -5 -16   2    6.30    8.10
   5  16   2   10.30    8.60
   5 -16   2   13.90    9.10
   5  16  -2    2.30    8.00
   5  16   3    9.90    8.70
  -5 -16   3   -0.90    7.10
   5  16  -3    7.70    8.20
   5 -16   3   -3.10    6.90
   5  16   4    4.90    7.00
  -5 -16   4   -9.60    6.10
   5 -16   4    8.20    8.80
  -5 -16   5    0.80    7.40
   5  16   5    0.60    7.50
   5 -16   5   11.40    8.30
  -5 -16   6    9.20    8.20
   5  16   6    1.50    7.10
   5 -16   6    6.20    9.30
  -5 -16   7   -2.70    7.60
   5  16   7    1.20    7.10
   5 -16   7    1.90    8.20
   5  16   8   -8.50    6.30
  -5 -16   8    3.00    9.10
   5 -16   8   10.90    8.80
   5  17   0    0.50    7.60
   5  17   1   16.20   10.00
   5  17  -1    0.60    8.20
   5 -17   1   -3.30    7.30
  -5 -17   2  -11.50    7.20
   5  17   2   -8.80    7.30
   5 -17   2    0.40    8.60
   5  17  -2    6.00    8.50
  -5 -17   3   12.00    8.40
   5  17   3   -9.00    7.50
   5 -17   3   -7.00    5.10
  -5 -17   4   21.90   10.20
   5  17   4  -12.80    6.80
   5 -17   4    4.70    7.60
   5  17   5   -3.70    7.70
  -5 -17   5   10.50    9.10
   5 -17   5    9.70    8.70
  -5 -17   6   -5.20    8.90
   5  17   6    2.10    7.00
   5 -17   6   10.10    7.70
   5  17   7    1.70    7.80
  -5 -17   7   -7.60    7.00
   5 -17   7   -5.50    7.90
   5  18   0   -5.50    8.00
   5  18   1    6.40    9.40
   5  18  -1   10.60    9.90
   5  18   2   -5.40    7.50
   5 -18   2    7.60    8.50
   5  18  -2    1.20    8.00
   5  18   3    2.60    8.70
  -5 -18   3   -6.20    8.80
   5 -18   3  -14.60    6.80
  -5 -18   4    1.60    8.20
   5  18   4   -6.10    8.30
   5 -18   4   -7.70    7.90
  -5 -18   5    4.60    9.30
   5  18   5   -9.10    7.20
   5 -18   5   -5.10    7.20
  -5 -18   6  -14.10    7.60
   5  18   6   -5.20    7.50
   5 -18   6   -3.80    9.10
   5  19   0   -6.70    8.70
   5  19   1   13.20    9.50
   5  19  -1    9.10    9.80
   5  19   2   -4.00    8.60
   5  19   3   -0.90    8.70
   5 -19   3    2.00    8.70
   5  19   4   -5.80    8.30
  -5 -19   4   -8.20    9.40
   5 -19   4    1.50    8.60
   5  20   0   16.70   10.40
   6   0   0    2.60    3.10
   6   0   1  414.06   15.40
   6   0  -1  444.36   15.70
   6   0   2   21.40    4.40
   6   0  -2   13.70    3.80
   6   0   3  263.77   11.40
   6   0  -3  281.27   11.70
   6   0   4   50.89    5.80
   6   0  -4   68.59    6.20
   6   0  -4   50.59    7.10
  -6   0   5  897.71   27.00
   6   0   5  810.12   25.20
   6   0  -6    1.20    3.60
   6   0   6    4.00    3.80
  -6   0   6    1.30    3.80
   6   0  -6   -4.00    4.30
   6   0   7    6.80    3.80
   6   0  -7    6.40    5.80
   6   0  -8   11.90    6.40
   6   0   8   14.70    4.20
   6   0   9   59.09    6.50
   6   0  -9   59.19   10.80
   6   0 -10    6.60    6.60
   6   0  10   -1.70    3.30
   6   0  11    0.00    3.60
   6   0 -11   -1.40    6.70
   6   0 -12    0.40    7.20
   6   0  12   -1.70    3.50
   6   0 -13   -8.30    7.60
   6   0 -14    4.00    9.00
   6  -1   0    2.40    2.90
   6   1   0    5.20    3.10
   6   1   1  168.08    8.90
   6  -1  -1  167.68    8.90
   6   1  -1  173.58    9.00
   6  -1   1  157.98    8.80
   6  -1  -2    2.90    3.50
   6   1   2    2.50    2.90
   6  -1   2    4.20    3.70
   6   1  -2    9.90    3.70
  -6  -1   3   87.29    7.70
   6  -1  -3  111.19    7.30
   6   1   3  106.79    7.10
   6   1  -3  116.69    7.80
   6  -1   3  113.79    7.70
   6  -1  -4    2.40    2.90
  -6  -1   4    0.00    3.40
   6   1   4    4.10    3.10
   6  -1  -4   -2.30    3.50
   6   1  -4   -2.20    2.90
   6  -1   4   -2.60    3.30
   6   1  -4    1.50    3.90
   6   1   5  213.78   10.20
   6  -1  -5  255.07   14.30
  -6  -1   5  228.08   11.70
   6  -1  -5  254.07    9.80
  -6   1   5  243.58   11.90
   6  -1   5  228.88   11.10
   6   1  -5  272.57   15.00
  -6  -1   6    9.40    4.70
  -6  -1   6   10.00    4.60
   6   1   6    8.20    3.90
   6  -1  -6    7.40    5.30
   6   1  -6    6.40    5.30
  -6   1   6   15.70    4.90
   6  -1   6    8.50    4.20
   6   1  -6   11.30    3.20
   6   1   7   32.10    5.00
   6  -1  -7   35.30    7.80
  -6  -1   7   43.10    6.60
   6  -1   7   40.10    6.00
   6   1  -7   39.30    8.50
   6   1   8    1.50    3.10
   6  -1  -8    0.70    5.10
  -6  -1   8   -2.00    3.80
   6  -1   8   -0.60    3.30
   6   1  -8    0.70    5.30
  -6  -1   9   31.60    6.40
   6   1   9   40.30    5.60
   6  -1  -9   42.80    9.90
   6  -1   9   35.40    5.90
   6   1  -9   46.10    9.90
   6  -1 -10    4.40    6.80
   6   1  10    3.30    3.40
  -6  -1  10    2.50    4.60
   6  -1  10    3.10    3.90
   6   1 -10    9.90    7.10
   6   1  11   -6.60    3.00
   6  -1 -11    6.70    8.00
   6  -1  11    1.40    3.80
   6   1 -11   -7.60    5.70
   6  -1 -12   17.40    8.60
   6   1  12    3.00    3.50
   6  -1  12    2.20    3.80
   6   1 -12   -1.90    6.20
   6  -1 -13    0.60    7.90
   6   1 -13   -1.00    8.80
   6  -1 -14    2.10   10.20
   6   1 -14    8.20    9.30
   6  -2   0   22.40    4.70
   6   2   0   26.10    4.60
   6   2   1  112.79    7.30
   6  -2  -1  103.89    7.40
   6   2  -1  125.99    8.10
   6  -2   1  108.89    7.60
   6  -2  -2   28.80    5.00
  -6  -2   2   26.30    5.10
   6   2   2   31.60    4.90
   6  -2   2   32.20    5.10
   6   2  -2   22.50    4.80
   6  -2  -3   41.50    5.40
   6   2   3   36.20    5.10
  -6  -2   3   39.60    5.70
   6  -2   3   37.60    5.50
   6   2  -3   37.40    5.40
   6   2   4    2.40    3.00
  -6  -2   4    4.90    3.70
   6  -2  -4   -0.70    3.60
   6  -2  -4    2.20    3.00
   6  -2   4    2.30    3.70
   6   2  -4    4.50    3.30
   6  -2  -5    2.20    4.60
  -6  -2   5    4.60    3.80
   6   2   5    0.20    3.00
   6  -2  -5    3.90    2.80
   6  -2   5    4.00    4.20
   6   2  -5    4.90    4.90
  -6   2   5    0.10    3.90
   6   2  -5   -1.20    3.10
   6   2   6   11.30    3.90
   6  -2  -6    4.60    5.20
  -6  -2   6   10.20    4.50
   6  -2   6    0.40    3.80
   6   2  -6    7.80    3.30
   6   2  -6   12.90    6.20
  -6   2   6    2.80    3.80
  -6  -2   7   -0.10    4.00
   6  -2  -7   -3.50    4.80
   6   2   7    8.20    3.70
   6  -2   7    4.70    4.30
   6   2  -7   10.10    6.20
  -6  -2   8    1.70    4.10
   6   2   8   -3.10    2.80
   6  -2  -8    3.70    5.60
   6   2  -8    5.30    5.60
   6  -2   8    4.70    3.90
  -6  -2   9    4.50    4.30
   6  -2  -9    6.30    6.30
   6   2   9    4.00    3.50
   6  -2   9    5.80    4.00
   6   2  -9    1.80    5.80
   6   2  10    2.40    3.50
  -6  -2  10    1.30    4.50
   6  -2 -10    9.00    7.10
   6   2 -10    3.60    6.90
   6  -2  10    6.50    4.40
   6   2  11   -4.00    3.00
   6  -2 -11    1.50    6.50
  -6  -2  11    0.10    4.40
   6   2 -11    0.80    7.40
   6  -2  11   -1.40    3.50
  -6  -2  12    1.20    5.10
   6  -2 -12   12.40    8.90
   6   2  12   -5.30    3.10
   6   2 -12   -9.30    5.90
   6  -2  12    3.60    4.30
   6  -2 -13   -0.40    8.00
   6  -2  13   14.00    4.70
   6   2 -13   -2.50    7.70
   6  -2 -14    2.30    9.40
   6   2 -14   18.80   10.60
   6   3   0    6.50    3.70
   6  -3   0    7.20    3.80
   6  -3  -1  412.06   15.90
   6   3   1  436.16   15.80
  -6  -3   1  442.86   16.30
   6  -3   1  453.15   16.70
   6   3  -1  402.66   15.80
   6   3   2   73.39    6.90
  -6  -3   2   73.39    7.30
   6  -3  -2   81.59    7.40
   6  -3   2   73.49    7.40
   6   3  -2   76.29    7.40
   6   3   3  165.88    9.30
   6   3   3  170.28    9.20
   6  -3  -3  178.78   10.40
  -6  -3   3  189.28   10.20
   6  -3  -3  169.38    9.20
   6   3  -3  181.48    9.90
   6  -3   3  174.98    9.70
  -6  -3   4   42.60    6.40
   6  -3  -4   58.19    5.90
   6  -3  -4   36.50    6.40
   6   3   4   43.50    5.60
   6   3   4   43.70    5.60
   6  -3   4   49.00    6.50
   6   3  -4   48.00    6.30
  -6  -3   5  101.59    9.40
   6  -3  -5   84.79    9.40
   6  -3  -5  107.39    6.50
   6   3   5   81.89    7.30
   6   3   5  101.79    7.20
  -6   3   5  109.29   11.50
   6  -3   5  115.09    9.50
   6   3  -5  109.09   10.80
   6   3  -5  106.29    8.40
   6   3   6   62.99    6.40
   6  -3  -6   79.59   10.10
  -6  -3   6   79.29    8.70
  -6   3   6   58.29    7.30
   6   3  -6   69.59    6.30
   6  -3   6   66.39    7.70
   6   3  -6   62.79    9.30
   6  -3  -7   21.10    6.60
   6   3   7   12.30    4.10
  -6  -3   7   13.60    4.90
   6   3  -7   11.30    6.50
   6  -3   7   12.00    4.70
   6   3   8   40.50    5.20
   6  -3  -8   52.69    9.50
  -6  -3   8   35.70    6.60
   6  -3   8   38.30    6.50
   6   3  -8   25.80    7.70
  -6  -3   9   53.39    8.00
   6   3   9   58.69    6.10
   6  -3  -9   55.69   10.50
   6   3  -9   42.70    9.80
   6  -3   9   51.99    7.30
   6  -3 -10   -6.60    5.20
  -6  -3  10    2.80    4.20
   6   3  10   -0.70    3.10
   6   3 -10   -2.90    5.80
   6  -3  10    4.10    4.00
  -6  -3  11    3.00    5.00
   6   3  11    5.60    3.60
   6  -3 -11    6.90    6.90
   6   3 -11    0.00    7.40
   6  -3  11    7.50    4.60
   6   3  12    3.80    3.80
  -6  -3  12    5.50    5.70
   6  -3 -12   10.60    9.30
   6  -3  12    5.80    4.50
   6   3 -12    1.60    7.30
  -6  -3  13   13.10    6.40
   6  -3 -13    7.90    8.40
   6   3 -13   17.30    9.90
   6  -3  13    6.60    4.70
   6  -3 -14   -2.60    7.60
   6   3 -14   -3.30    8.20
   6   4   0 1170.08   34.20
   6  -4   0 1150.88   34.30
  -6  -4   0 1186.08   34.20
  -6  -4   1  250.17   12.20
   6   4   1  287.07   12.60
   6  -4  -1  266.07   12.60
   6   4  -1  274.57   12.70
   6  -4   1  258.97   12.50
  -6  -4   2  247.68   12.10
   6   4   2  239.38   11.50
   6  -4  -2  249.08   11.30
   6   4  -2  229.58   11.50
   6  -4   2  223.08   11.70
   6  -4  -3  111.89    8.80
   6  -4  -3   90.19    8.00
   6   4   3  107.99    7.70
  -6  -4   3  101.09    9.10
   6   4  -3  102.09    9.00
   6  -4   3  102.69    9.20
   6   4   4   -2.60    2.80
  -6  -4   4    0.60    4.00
   6   4   4    2.60    3.50
   6  -4  -4   -0.70    3.10
   6  -4  -4    1.40    3.90
   6  -4   4   -1.80    4.20
   6   4  -4    7.80    4.10
   6   4   5   16.40    4.20
  -6  -4   5   11.50    4.70
   6  -4  -5    9.90    3.60
   6   4   5    7.70    4.20
   6  -4  -5   18.90    5.90
   6   4  -5    7.30    5.20
   6  -4   5   11.00    5.10
   6   4  -5   15.70    4.70
   6  -4  -6    8.30    5.80
   6   4   6    4.20    3.90
  -6  -4   6   -3.40    4.30
   6   4   6    8.40    3.80
   6   4  -6   -2.10    1.80
   6  -4   6   10.70    5.20
   6   4  -6   -0.70    5.30
  -6  -4   7    6.80    4.60
   6  -4  -7    1.40    4.80
   6   4   7    2.20    3.40
   6   4  -7    0.10    5.30
   6  -4   7    0.50    4.10
   6   4   8    3.30    3.30
   6  -4  -8    1.40    5.10
  -6  -4   8    3.90    4.30
   6  -4   8    0.10    4.10
   6   4  -8    0.70    5.30
   6  -4  -9   -3.50    5.50
  -6  -4   9   -2.10    3.70
   6   4   9   -0.40    3.20
   6  -4   9    2.50    4.60
   6   4  -9    1.20    5.70
   6   4  10   -2.70    3.10
  -6  -4  10    2.30    4.80
   6  -4 -10    0.40    6.10
   6  -4  10    1.40    4.30
   6   4 -10    6.10    7.10
   6   4  11    0.60    3.50
  -6  -4  11    2.20    5.50
   6  -4 -11   -7.10    6.00
   6  -4  11   -0.90    4.20
   6   4 -11    1.90    6.40
  -6  -4  12   -3.00    5.20
   6  -4 -12    6.70    7.90
   6   4  12    1.70    4.10
   6  -4  12    8.90    5.00
   6   4 -12   -9.70    5.80
  -6  -4  13    6.90    6.10
   6  -4 -13   -4.20    7.40
   6  -4  13    9.60    5.10
   6   4 -13    9.10    8.40
   6  -4 -14  -13.10    7.60
   6   4 -14    5.70   10.60
   6  -5   0   -2.40    4.20
   6   5   0    7.00    4.20
  -6  -5   0   -2.40    2.90
   6   5   1   13.10    4.50
   6  -5  -1   16.20    5.10
  -6  -5   1   12.00    4.40
   6   5  -1   17.10    5.10
   6  -5   1   15.60    4.90
  -6  -5  -1   25.50    4.90
   6   5   2   -2.40    3.30
   6  -5  -2   -0.80    3.80
  -6  -5   2   -4.50    3.00
   6  -5  -2   -0.80    2.90
   6  -5   2   -3.00    3.80
   6   5  -2   -2.20    3.40
  -6  -5   3    1.20    3.80
   6   5   3    1.70    3.30
   6  -5  -3   -2.30    3.40
   6  -5  -3   -1.10    3.00
   6   5  -3    5.60    4.40
   6  -5   3    3.80    4.10
   6  -5  -4    8.80    3.90
   6   5   4    5.00    3.80
   6  -5  -4    4.20    3.80
   6   5   4    1.90    3.40
  -6  -5   4    6.90    4.70
   6   5  -4    0.40    4.20
   6  -5   4    1.90    4.20
   6   5   5    2.60    4.00
  -6  -5   5    3.00    4.90
   6  -5  -5    6.80    4.60
   6   5   5   12.20    4.30
   6  -5  -5    8.20    3.40
   6   5  -5    3.70    4.10
   6  -5   5   11.50    5.50
   6   5  -5    2.90    5.20
   6  -5  -6   27.20    6.70
   6   5   6   12.60    4.60
  -6  -5   6   19.00    5.40
   6  -5   6   24.10    6.40
   6   5  -6   14.20    6.60
   6   5  -6   21.00    5.00
  -6  -5   7   20.60    5.70
   6   5   7   22.60    4.80
   6  -5  -7   14.60    5.80
   6  -5   7   20.10    5.80
   6   5  -7   23.00    7.10
  -6  -5   8    7.80    5.50
   6   5   8    9.20    4.10
   6  -5  -8   18.60    7.50
   6   5  -8    6.90    6.10
   6  -5   8    9.30    5.10
   6   5   9   75.59    7.30
  -6  -5   9   63.29    9.30
   6  -5  -9   72.29   11.30
   6   5  -9   67.49   11.70
   6  -5   9   69.09    8.80
  -6  -5  10    3.90    5.10
   6   5  10    4.40    3.50
   6  -5 -10    6.60    7.20
   6   5 -10   -2.20    5.70
   6  -5  10    3.30    4.70
   6  -5 -11    4.90    7.50
  -6  -5  11    2.40    5.00
   6   5  11    1.00    3.60
   6  -5  11    0.30    4.60
   6   5 -11    2.90    7.90
   6  -5 -12  -13.90    5.60
  -6  -5  12   -4.90    5.00
   6   5  12    0.30    3.70
   6  -5  12    0.30    4.80
   6   5 -12   -2.70    7.80
   6  -5 -13   27.80   11.20
  -6  -5  13   24.80    7.70
   6   5 -13   -0.20    7.90
   6  -5  13   16.90    6.30
   6  -6   0    3.60    4.30
  -6  -6   0    4.70    4.00
   6   6   0    9.60    4.50
   6   6   1  264.17   13.40
   6  -6  -1  292.87   13.90
  -6  -6   1  283.17   13.80
   6   6  -1  255.17   13.40
   6  -6   1  288.67   14.10
  -6  -6  -1  305.37   13.80
   6   6   2   84.69    8.60
   6  -6  -2   91.89    9.20
  -6  -6   2   94.79    9.50
   6  -6  -2   85.39    6.90
   6   6  -2   89.99    9.60
  -6  -6  -2   80.69    7.70
   6  -6   2   68.09    8.80
   6   6   3    6.00    4.00
   6  -6  -3   17.10    4.90
  -6  -6   3    5.30    5.00
   6  -6  -3   10.90    4.00
   6   6  -3   11.20    5.20
   6  -6   3    5.80    4.70
   6   6   4   30.90    5.80
   6  -6  -4   26.30    5.40
  -6  -6   4   29.20    6.40
   6  -6  -4   36.80    5.90
   6  -6   4   25.70    6.60
   6   6  -4   35.90    6.40
   6  -6  -5    5.80    2.30
   6   6   5    4.10    4.20
  -6  -6   5    0.10    5.10
   6  -6  -5    4.90    4.90
   6   6  -5    2.60    4.70
   6  -6   5    7.80    5.80
   6   6  -5    1.10    5.10
   6   6   6    3.80    4.00
  -6  -6   6    2.80    4.30
   6  -6  -6    6.10    5.30
   6   6  -6    6.00    5.50
   6   6  -6    4.80    4.10
   6  -6   6    3.00    4.90
  -6  -6   7    4.20    4.60
   6  -6  -7   -1.80    4.20
   6   6   7   -2.70    3.30
   6   6  -7   -1.30    5.10
   6  -6   7   -1.50    4.20
  -6  -6   8    5.20    4.60
   6  -6  -8   11.50    6.60
   6   6   8   10.60    4.30
   6  -6   8   -0.90    4.50
   6   6  -8    5.10    6.20
   6  -6  -9    3.90    5.70
   6   6   9    1.50    3.80
  -6  -6   9    4.70    5.20
   6  -6   9    2.10    4.60
   6   6  -9   -4.60    5.10
   6  -6 -10   -1.80    5.80
   6   6  10    7.80    4.20
  -6  -6  10    7.40    5.70
   6   6 -10   -2.20    5.40
   6  -6  10    3.60    5.00
   6   6  11    1.10    3.90
  -6  -6  11  -10.20    4.40
   6  -6 -11    5.90    7.40
   6   6 -11    3.50    6.50
   6  -6  11   -3.60    4.90
   6  -6 -12    5.50    9.10
  -6  -6  12    2.70    6.10
   6   6  12    3.60    3.90
   6  -6  12   -0.20    5.10
   6   6 -12    9.00    8.30
   6  -6 -13   14.70    9.20
  -6  -6  13    2.90    6.70
   6   6 -13    5.60    7.70
   6  -6  13    3.80    5.60
   6  -7   0    3.50    4.80
  -6  -7   0    2.50    4.30
   6   7   0    8.50    4.90
   6  -7  -1   45.30    7.20
  -6  -7   1   45.00    7.50
   6  -7  -1   34.50    4.10
   6   7   1   29.50    6.70
   6   7  -1   41.30    7.20
   6  -7   1   31.40    6.90
  -6  -7  -1   43.60    6.90
   6  -7  -2  125.49    7.70
   6   7   2  127.99   10.90
  -6  -7   2  131.89   11.40
   6  -7  -2  133.99   11.20
   6  -7   2  139.99   12.00
   6   7  -2  148.89   12.20
  -6  -7  -2  134.19   10.60
   6   7   3   31.70    6.40
   6  -7  -3   26.10    4.80
  -6  -7   3   18.60    5.90
   6  -7  -3   36.10    6.50
   6   7  -3   23.50    6.50
   6  -7   3   22.60    6.70
   6  -7  -4    3.00    3.80
  -6  -7   4    7.00    5.10
   6   7   4   -0.50    4.00
   6  -7  -4    3.40    3.90
   6   7  -4    5.40    5.30
   6  -7   4    4.80    5.20
   6  -7  -5   61.59    7.90
   6   7   5   53.89    7.60
  -6  -7   5   47.60    8.50
   6  -7   5   48.30    8.00
   6   7  -5   60.59    9.00
   6   7  -5   46.90    7.60
   6   7   6   28.30    5.90
  -6  -7   6   30.00    7.00
   6  -7  -6   33.50    7.10
   6   7  -6   36.80    7.90
   6  -7   6   21.90    6.20
  -6  -7   7   13.50    6.20
   6  -7  -7    7.10    5.80
   6   7   7   16.90    5.10
   6   7  -7    1.40    5.10
   6  -7   7   13.70    6.00
  -6  -7   8   -0.10    4.80
   6   7   8   10.60    4.60
   6  -7  -8   -2.30    4.80
   6   7  -8   -3.70    5.10
   6  -7   8   -1.70    4.70
   6  -7  -9    3.30    5.70
  -6  -7   9    2.70    4.90
   6   7   9    4.20    3.90
   6  -7   9   -0.90    4.60
   6   7  -9   -0.90    5.20
   6  -7 -10   -0.80    6.70
   6   7  10   -4.50    3.80
  -6  -7  10   -0.40    4.70
   6  -7  10   -8.70    4.80
   6   7 -10   -8.90    5.40
  -6  -7  11    0.70    5.80
   6  -7 -11   12.20    8.80
   6   7  11   -0.70    4.00
   6   7 -11  -11.00    5.20
   6  -7  11   -3.00    5.50
   6  -7 -12   -9.00    6.80
  -6  -7  12   -2.40    5.50
   6   7  12    1.00    4.20
   6   7 -12   10.90    8.30
   6  -7  12   10.10    6.00
  -6  -7  13    0.40    6.70
   6  -7 -13    6.90   10.00
   6   7 -13   10.00    8.10
   6  -7  13   -4.90    5.50
   6   8   0   12.10    5.80
  -6  -8   0   13.40    5.40
   6  -8   0   10.80    6.00
   6  -8   0    4.90    2.10
   6  -8  -1   46.60    7.50
  -6  -8   1   39.20    7.30
   6  -8  -1   37.60    4.10
   6   8   1   39.50    7.60
   6  -8   1   50.49    3.80
   6  -8   1   32.00    7.10
  -6  -8  -1   50.89    7.60
   6   8  -1   49.70    8.40
  -6  -8   2    7.60    5.40
   6  -8  -2   -0.40    4.60
   6   8   2   -0.10    5.10
   6  -8  -2    5.50    2.90
   6  -8   2   -6.70    4.60
  -6  -8  -2   -0.10    4.00
   6   8  -2   10.30    6.00
   6  -8   2    0.70    2.40
  -6  -8   3   12.60    6.00
   6  -8  -3   25.30    4.80
   6  -8  -3   22.20    5.90
   6   8   3   14.20    5.70
   6   8  -3    7.80    6.00
   6  -8   3   17.00    7.30
  -6  -8  -3   29.60    5.90
  -6  -8   4   15.00    6.70
   6  -8  -4   19.00    5.50
   6   8   4   22.00    6.10
   6  -8  -4   18.40    4.90
   6  -8   4    9.40    6.50
   6   8  -4   18.60    6.80
  -6  -8   5    8.80    5.40
   6   8   5   18.90    5.60
   6  -8  -5   20.30    5.60
   6   8  -5   14.60    6.20
   6  -8   5   15.30    5.80
   6   8  -5    9.00    4.80
   6   8   6    1.50    4.60
   6  -8  -6    5.20    4.80
  -6  -8   6    4.30    4.90
   6   8  -6   11.10    5.50
   6  -8   6    5.10    4.80
  -6  -8   7    2.20    4.70
   6   8   7   -2.90    4.00
   6  -8  -7   -2.20    5.00
   6  -8   7    0.70    5.20
   6   8  -7    6.80    5.90
   6   8   8    5.50    4.20
   6  -8  -8   -6.60    4.60
  -6  -8   8    4.30    5.50
   6  -8   8   -0.30    5.30
   6   8  -8    3.40    5.60
   6   8   9   -3.40    3.80
  -6  -8   9   -5.60    4.50
   6  -8  -9    1.20    6.10
   6   8  -9    2.90    6.00
   6  -8   9   -1.00    5.00
  -6  -8  10  -10.70    4.40
   6  -8 -10   12.50    8.20
   6   8  10    7.30    4.80
   6  -8  10   -1.20    5.60
   6   8 -10    2.60    6.40
   6   8  11   -0.80    4.30
   6  -8 -11   13.40    8.60
  -6  -8  11    2.30    5.80
   6   8 -11    3.30    7.10
   6  -8  11    1.90    6.00
   6  -8 -12   -2.50    7.30
  -6  -8  12   -0.20    6.20
   6   8  12    5.70    4.80
   6  -8  12  -10.30    5.30
   6   8 -12   -7.20    5.80
  -6  -8  13   -3.90    5.90
   6  -8 -13   10.90    9.70
   6  -8  13    5.70    6.50
   6   8 -13  -11.20    7.80
  -6  -9   0   -1.40    4.60
   6   9   0    1.60    5.40
   6  -9   0   -3.10    5.20
   6  -9  -1    4.40    5.20
   6  -9  -1    0.90    1.90
   6   9   1   -2.00    4.90
  -6  -9   1    7.40    5.40
   6   9  -1    6.40    5.90
   6  -9   1    7.70    5.60
  -6  -9  -1   10.10    5.80
   6  -9  -2   40.20    7.60
   6  -9  -2   41.40    4.50
  -6  -9   2   50.89    8.90
   6   9   2   47.40    8.70
   6   9  -2   21.80    7.00
   6  -9   2   55.09    9.10
  -6  -9  -2   47.80    7.60
   6  -9   2   41.80    5.10
  -6  -9   3    2.50    5.70
   6   9   3    4.20    5.60
   6  -9  -3    3.80    3.20
   6  -9  -3    7.20    5.10
   6  -9   3    8.40    6.10
  -6  -9  -3    0.80    3.80
   6   9  -3    4.40    6.10
  -6  -9   4   33.80    8.10
   6  -9  -4   20.60    5.50
   6  -9  -4   24.20    4.90
   6   9   4   23.80    6.40
   6   9  -4   11.00    5.60
   6  -9   4    3.40    5.80
   6   9  -4   19.90    6.20
   6  -9  -5    0.00    3.80
  -6  -9   5    6.50    5.30
   6   9   5    2.00    4.80
   6   9  -5    1.90    4.70
   6   9  -5   10.90    5.60
   6  -9   5    8.30    6.30
   6   9   6   -4.10    3.90
  -6  -9   6    9.70    5.70
   6  -9  -6    4.80    4.80
   6  -9   6   10.40    6.30
   6   9  -6    4.40    5.40
   6  -9  -7   14.30    6.00
  -6  -9   7   10.40    5.90
   6   9   7    2.60    4.40
   6   9  -7    4.60    5.10
   6  -9   7   11.80    6.50
  -6  -9   8   -7.10    4.00
   6   9   8    8.80    5.30
   6  -9  -8   20.30    7.20
   6  -9   8    0.70    5.60
   6   9  -8    7.10    6.10
   6  -9  -9   15.20    7.60
   6   9   9    7.10    4.80
  -6  -9   9    3.20    5.60
   6   9  -9   -0.50    5.20
   6  -9   9    0.80    5.60
   6  -9 -10    3.90    6.20
  -6  -9  10    1.00    6.20
   6   9  10   -4.40    4.40
   6   9 -10   -6.50    5.30
   6  -9  10    2.00    5.40
   6   9  11   -2.20    4.70
   6  -9 -11   -7.90    6.40
  -6  -9  11    1.50    6.40
   6   9 -11    3.00    7.90
   6  -9  11   -2.90    5.60
  -6  -9  12   -5.50    6.20
   6   9  12   -1.10    4.50
   6  -9 -12  -10.20    7.40
   6  -9  12    9.10    6.60
   6   9 -12   -2.50    8.30
  -6 -10   0   -1.50    5.30
   6  10   0    1.80    5.50
   6 -10   0    3.20    5.50
   6  10   1   23.00    6.90
  -6 -10   1   20.80    6.70
   6 -10  -1   45.10    8.50
   6 -10   1   24.40    7.30
   6  10  -1   49.40    9.00
  -6 -10  -1   33.90    7.40
  -6 -10   2   30.60    7.70
   6  10   2    8.90    6.50
   6 -10  -2   27.50    3.30
   6 -10  -2   32.30    7.20
  -6 -10  -2   22.90    6.30
   6 -10   2   22.40    7.50
   6  10  -2   54.49    9.00
  -6 -10   3    8.10    5.90
   6 -10  -3   21.00    3.90
   6  10   3   19.60    6.90
   6 -10  -3   30.00    7.10
  -6 -10  -3   10.00    4.80
   6  10  -3   13.50    6.40
   6 -10   3   23.30    7.50
   6  10   4    8.40    5.40
  -6 -10   4   13.60    6.90
   6 -10  -4   13.70    4.00
   6 -10   4   -1.20    5.70
   6  10  -4   10.10    5.50
   6  10  -4   10.10    6.20
   6 -10  -5   19.60    5.30
   6  10   5    3.40    4.70
  -6 -10   5   13.80    6.70
   6 -10   5   12.90    6.60
   6  10  -5    8.60    5.70
   6  10  -5    0.70    4.90
  -6 -10   6    3.90    5.50
   6  10   6   -2.10    4.50
   6 -10  -6   10.40    5.50
   6  10  -6    5.70    4.90
   6 -10   6    4.40    5.50
   6 -10  -7   13.80    5.90
  -6 -10   7   16.70    7.10
   6  10   7   -0.70    4.60
   6  10  -7    6.00    6.30
   6 -10   7   -2.20    4.80
  -6 -10   8  -10.80    4.40
   6 -10  -8    9.40    5.90
   6  10   8    4.50    5.20
   6 -10   8    2.80    5.90
   6  10  -8   12.90    6.80
  -6 -10   9    5.80    7.00
   6 -10  -9   11.10    7.00
   6  10   9    3.40    5.30
   6 -10   9    6.40    6.10
   6  10  -9    8.30    6.10
   6  10  10    4.40    5.30
  -6 -10  10    3.60    6.80
   6 -10 -10   -3.50    6.10
   6 -10  10   12.30    6.70
   6  10 -10    0.70    5.90
   6  10  11   -0.40    5.20
   6 -10 -11   -2.80    6.00
  -6 -10  11   -6.30    5.60
   6 -10  11   -0.20    6.20
   6  10 -11  -14.30    5.50
  -6 -10  12   -0.70    6.40
   6  10  12   -2.00    4.70
   6 -10 -12    3.90    8.30
   6 -10  12   -0.60    6.10
   6  10 -12   14.10    8.90
   6 -11   0   -5.10    4.40
   6  11   0    2.90    5.40
  -6 -11   0   -5.30    3.90
   6 -11  -1    4.00    5.50
   6  11   1   10.00    6.60
  -6 -11   1   -2.30    5.20
  -6 -11  -1   13.30    5.90
   6  11  -1    1.50    6.00
   6 -11   1   -6.80    4.80
  -6 -11   2   -4.60    5.80
   6 -11  -2    0.30    5.20
   6  11   2   13.60    6.40
   6 -11   2    5.40    5.70
   6  11  -2    7.50    6.50
  -6 -11  -2    0.20    5.20
   6 -11  -3   11.40    5.90
   6  11   3   13.00    6.50
  -6 -11   3    9.80    6.50
   6  11  -3    8.90    6.50
   6 -11   3   21.10    7.10
  -6 -11   4    2.90    6.00
   6  11   4    9.40    5.70
   6  11  -4   15.80    5.60
   6  11  -4   10.50    6.40
   6 -11   4   25.90    7.90
  -6 -11   5    4.10    5.80
   6  11   5    6.20    5.80
   6  11  -5    6.40    5.00
   6  11  -5   13.50    7.70
   6 -11   5   18.60    7.90
  -6 -11   6   10.60    6.90
   6  11   6   16.20    6.50
   6 -11   6   23.20    8.20
   6  11  -6   14.10    6.10
   6 -11  -7    4.70    8.90
   6  11   7    9.90    5.80
  -6 -11   7   15.90    7.70
   6 -11   7   17.30    7.70
   6  11  -7    8.30    6.00
   6  11   8    5.40    5.60
  -6 -11   8   -0.30    6.80
   6 -11   8   -4.30    5.40
   6  11  -8    0.90    5.70
  -6 -11   9   -5.90    5.70
   6  11   9    3.60    6.00
   6  11  -9    2.40    6.70
   6 -11   9   -1.00    6.00
  -6 -11  10   -4.50    5.90
   6  11  10    3.70    5.80
   6 -11  10   -8.20    5.70
   6  11 -10    2.90    6.80
   6  11  11   -2.10    5.30
  -6 -11  11   -3.20    6.70
   6 -11  11    4.20    7.00
   6  11 -11   -2.80    6.70
   6  12   0    2.00    5.50
  -6 -12   0    1.20    4.90
   6 -12   0    8.80    6.00
   6 -12  -1    3.40    5.70
  -6 -12   1    9.00    6.80
   6  12   1   10.10    6.80
   6 -12   1   -7.50    4.80
   6  12  -1    8.30    7.20
  -6 -12  -1   10.80    6.40
   6 -12  -2   35.80    7.90
  -6 -12   2   17.80    7.60
   6  12   2   30.00    8.00
  -6 -12  -2   33.60    8.30
   6 -12   2   25.10    8.60
   6  12  -2   27.80    8.50
  -6 -12   3    8.10    6.30
   6  12   3    3.20    6.50
   6  12  -3   15.50    7.00
   6 -12   3    4.50    7.00
  -6 -12   4    2.20    6.40
   6  12   4    5.90    6.30
   6 -12   4   -2.20    5.60
   6  12  -4    6.00    5.10
   6  12  -4   -1.80    5.00
   6  12   5    6.00    5.70
  -6 -12   5   -4.60    5.10
   6 -12   5   -5.10    5.30
   6  12  -5    7.20    5.10
  -6 -12   6   -1.10    5.80
   6  12   6    1.60    5.60
   6  12  -6    3.30    5.30
   6 -12   6    3.50    6.80
  -6 -12   7  -12.70    4.40
   6  12   7   -2.30    4.80
   6  12  -7   12.10    6.10
   6 -12   7    4.40    6.20
  -6 -12   8    8.40    7.80
   6  12   8   -4.70    5.60
   6 -12   8    2.60    7.00
   6  12  -8    0.60    5.90
   6  12   9    8.50    6.40
  -6 -12   9    0.70    6.30
   6  12  -9    6.10    6.90
   6 -12   9   -1.00    6.40
   6  12  10    0.90    5.90
  -6 -12  10   16.00    9.20
   6  12 -10    5.70    6.60
   6 -12  10   -4.70    6.50
   6  12  11    1.60    6.20
  -6 -12  11    6.70    8.40
   6 -12  11   11.30    7.60
   6  12 -11    7.10    8.50
   6 -13   0   -1.10    6.20
   6  13   0    8.10    6.50
  -6 -13   0    1.70    5.70
   6  13   1    9.60    7.50
   6 -13  -1    5.70    5.80
  -6 -13   1    0.00    6.20
  -6 -13  -1    1.10    5.00
   6 -13   1   -1.60    6.00
   6  13  -1   -0.30    5.70
  -6 -13   2    8.40    7.10
   6  13   2    4.80    7.40
   6 -13  -2   13.20    6.50
   6  13  -2   20.30    7.90
   6 -13   2   23.30    8.30
   6  13   3   26.50    8.00
  -6 -13   3   18.20    8.20
   6 -13   3   15.30    8.40
   6  13  -3   14.80    7.70
   6  13  -3    8.70    5.00
   6  13   4   -9.90    4.70
  -6 -13   4    3.40    7.10
   6  13  -4    2.00    6.50
   6 -13   4   -2.70    6.00
   6  13  -4    6.30    5.00
  -6 -13   5    7.50    7.80
   6  13   5    2.00    6.40
   6 -13   5   11.10    7.50
   6  13  -5    2.50    5.00
  -6 -13   6    4.90    7.40
   6  13   6   -2.60    5.10
   6  13  -6   -3.00    4.60
   6 -13   6    3.20    6.20
   6  13   7   -6.30    5.20
  -6 -13   7    5.30    8.10
   6  13  -7   -4.50    4.70
   6 -13   7    2.00    7.60
   6  13   8   -6.30    5.20
  -6 -13   8   -0.70    6.80
   6 -13   8   -4.60    7.00
   6  13  -8   -4.10    5.80
   6  13   9   -1.20    6.40
  -6 -13   9    7.80    8.70
   6 -13   9   -7.00    6.80
   6  13  10    1.60    5.60
  -6 -13  10    7.40    9.30
   6 -13  10   -0.80    7.50
   6  14   0   12.80    7.30
   6 -14   0   -4.90    6.00
  -6 -14   0   -3.80    5.90
   6 -14  -1    2.90    6.60
  -6 -14   1    4.00    6.40
   6  14   1   -5.50    6.00
   6  14  -1   -3.20    6.10
   6 -14   1   -1.70    6.20
  -6 -14   2   -8.20    5.20
   6  14   2    7.60    7.40
   6 -14   2   -0.50    7.00
   6  14  -2   -0.60    6.60
   6  14   3  -10.00    5.70
  -6 -14   3    1.80    7.20
   6 -14   3    1.90    6.20
   6  14  -3    0.30    5.80
   6  14   4    0.50    5.30
  -6 -14   4   12.20    8.20
   6 -14   4    6.10    6.80
  -6 -14   5    2.00    7.70
   6  14   5    2.40    7.10
   6 -14   5   -3.60    6.20
  -6 -14   6  -11.80    6.80
   6  14   6    2.50    6.40
   6 -14   6   -1.50    7.40
   6  14   7    1.80    7.20
  -6 -14   7   -0.80    6.90
   6 -14   7    7.10    8.10
   6  14   8   -1.90    6.60
  -6 -14   8   -2.90    7.80
   6 -14   8   -0.60    7.60
  -6 -14   9   -5.80    7.10
   6  14   9   -4.40    5.90
   6 -14   9    6.90    8.70
   6  14  10    2.50    6.60
  -6 -14  10   11.60    7.90
   6 -14  10   -3.60    7.00
   6 -15   0   -4.80    6.40
   6  15   0    1.70    6.80
   6  15   1   -4.00    6.50
  -6 -15   1   -1.60    6.50
   6  15  -1   -4.60    7.00
   6 -15   1   12.80    7.60
   6  15   2    9.30    7.90
  -6 -15   2    6.70    8.20
   6  15  -2   -1.00    6.80
   6 -15   2    0.60    6.90
  -6 -15   3   10.80    8.30
   6  15   3   20.80    9.30
   6 -15   3   -9.40    6.80
   6  15  -3   16.40    8.20
  -6 -15   4   14.40    8.30
   6  15   4    9.50    7.90
   6 -15   4   -0.40    7.30
   6  15   5    6.00    7.50
  -6 -15   5   -0.30    7.10
   6 -15   5  -19.20    6.20
  -6 -15   6    1.50    6.80
   6  15   6   -2.80    6.30
   6 -15   6    2.50    8.20
  -6 -15   7    7.10    9.10
   6  15   7   -5.00    6.90
   6 -15   7    1.20    8.40
  -6 -15   8  -17.50    5.80
   6  15   8   16.10    7.80
   6 -15   8    6.40    8.00
   6  15   9   -5.90    6.20
  -6 -15   9    1.30    8.30
   6 -15   9    8.80    7.90
   6  16   0    4.90    7.70
  -6 -16   1    0.50    8.30
   6  16   1   11.00    8.00
   6 -16   1   -6.10    7.40
   6  16  -1   -4.60    6.30
  -6 -16   2   -3.50    6.70
   6  16   2   16.10    9.90
   6  16  -2  -17.10    7.00
   6 -16   2   -8.40    5.50
  -6 -16   3   -4.90    6.60
   6  16   3   -4.50    6.60
   6 -16   3   -6.30    6.70
   6  16  -3   -6.90    7.50
  -6 -16   4    3.20    9.00
   6  16   4   -0.50    6.80
   6 -16   4    1.00    8.00
   6  16   5  -11.10    6.60
  -6 -16   5    3.60    9.00
   6 -16   5   -4.30    7.50
  -6 -16   6   14.40   10.80
   6  16   6    1.90    7.50
   6 -16   6   -2.80    7.70
  -6 -16   7   -5.60    7.70
   6  16   7   -3.40    7.60
   6 -16   7    2.60    8.20
  -6 -16   8    1.00   10.00
   6  16   8   -8.70    6.70
   6 -16   8    6.10    8.40
   6  17   0   11.70    8.10
   6  17   1   -6.10    7.40
   6  17  -1   -4.90    8.30
   6 -17   1   24.40   11.00
   6  17   2  -10.00    6.80
  -6 -17   2    0.80    8.80
   6  17  -2   11.30    9.20
   6 -17   2   10.20    9.30
  -6 -17   3    9.90    8.00
   6  17   3    1.50    7.80
   6 -17   3    3.40    7.80
   6  17   4   14.30    9.70
  -6 -17   4   11.50   10.00
   6 -17   4    8.30    9.80
  -6 -17   5    0.40    9.40
   6  17   5   -5.50    8.00
   6 -17   5   -3.50    8.40
   6  17   6    4.30    8.20
  -6 -17   6   -7.50    9.70
   6 -17   6    6.40    9.10
   6  17   7    9.70    8.70
  -6 -17   7   13.80   10.80
   6 -17   7   -0.20    8.20
   6  18   0    6.00    9.20
   6  18   1    3.00    9.60
   6  18  -1   21.90   10.30
   6  18   2   -2.60    7.50
   6 -18   2    7.40    9.70
   6  18  -2   -4.80    9.70
   6  18   3    0.80    8.60
  -6 -18   3   -5.70   13.40
   6 -18   3    5.70    7.80
   6  18   4    9.90    8.30
  -6 -18   4   10.50    9.40
   6 -18   4    5.60    7.70
   6  18   5    1.70    8.70
  -6 -18   5    3.30    8.60
   6 -18   5    1.90    7.40
   6  19   0  -15.40    7.30
   6  19   1   14.20   10.60
   6  19  -1    4.50    9.60
   6  19   2   -5.10    7.40
   6  19   3   -2.20    8.80
   7   0   0   -0.10    3.70
   7   0  -1    7.70    3.80
   7   0   1    2.60    4.00
   7   0  -2   -3.20    3.10
   7   0   2   -1.00    3.70
   7   0  -3    2.80    3.60
   7   0   3    3.30    3.40
   7   0  -4    4.70    3.70
   7   0   4    1.10    3.70
   7   0  -5    8.50    3.70
   7   0  -5    0.50    4.80
   7   0   5    0.70    3.70
   7   0  -6    6.90    6.20
   7   0   6    7.10    4.30
   7   0  -6    1.20    2.90
   7   0  -7   10.40    6.00
   7   0   7    1.80    4.10
   7   0  -8   -2.70    5.00
   7   0   8   -1.00    3.40
   7   0   9    2.00    3.90
   7   0  -9    2.90    5.80
   7   0 -10   -1.60    5.50
   7   0  10    5.40    4.20
   7   0  11   -4.70    3.60
   7   0 -11   10.80    8.70
   7   0  12    6.00    4.30
   7   0 -12   14.00    8.80
   7   0 -13   10.50    9.50
   7   0 -14   14.40   10.10
   7  -1   0  935.61   28.40
   7   1   0  907.71   28.10
   7   1   1  125.99    9.60
   7  -1  -1  105.49    8.60
   7   1  -1  105.09    8.80
   7  -1   1  103.59    8.60
   7   1   2  210.08   10.40
   7  -1  -2  202.18   10.90
   7   1  -2  202.28   10.90
   7  -1   2  204.28   10.60
   7   1   3    6.80    3.80
   7  -1  -3   -0.60    3.00
   7  -1   3    5.30    3.90
   7   1  -3    7.30    3.70
   7   1   4    9.10    4.20
   7  -1  -4    8.00    3.80
   7  -1  -4    0.90    4.10
   7  -1   4    6.80    3.70
   7   1  -4    5.10    3.70
   7   1   5   10.60    4.40
   7  -1  -5    6.90    3.70
   7  -1  -5    8.10    5.60
  -7  -1   5   14.90    5.30
   7   1  -5   14.90    5.90
   7   1  -5    9.90    3.80
   7  -1   5   13.50    5.00
   7  -1  -6   12.10    3.50
   7   1   6    8.10    4.30
  -7  -1   6   14.90    5.30
   7  -1  -6    3.40    5.50
   7   1  -6    9.90    6.50
   7  -1   6   10.80    4.80
   7   1  -6    4.00    3.30
  -7  -1   7    5.20    4.30
   7   1   7   -2.20    3.60
   7  -1  -7    6.80    5.90
   7   1  -7    3.30    5.60
   7  -1   7    1.80    3.90
   7  -1  -8    5.60    5.80
   7   1   8   10.60    4.20
  -7  -1   8   10.00    5.00
   7   1  -8    2.80    5.60
   7  -1   8   11.00    4.80
   7   1   9    3.00    4.10
   7  -1  -9   -0.70    5.30
   7  -1   9    2.00    4.10
   7   1  -9   10.30    6.50
   7  -1 -10   11.90    7.30
   7   1  10    0.00    3.70
   7  -1  10    8.50    4.40
   7   1 -10    7.00    7.00
   7  -1 -11   -1.40    6.80
   7   1  11   -5.60    3.50
   7   1 -11   -3.20    7.90
   7  -1  11    3.00    4.20
   7   1  12   -3.50    3.90
   7  -1 -12   -1.90    7.40
   7   1 -12    0.60    7.00
   7  -1  12   -1.40    4.10
   7  -1 -13   -4.50    8.80
   7  -1  13   -3.90    4.10
   7   1 -13   -1.70    7.70
   7  -1 -14    7.60    9.10
   7   1 -14    4.50    9.70
   7   2   0    0.10    3.60
   7  -2   0   -2.60    3.90
   7   2   1   -4.40    3.00
   7  -2  -1    6.30    3.90
   7  -2   1   -1.60    3.50
   7   2  -1   -1.80    3.40
   7  -2  -2  206.38   10.90
   7   2   2  205.38   10.60
   7   2  -2  218.68   11.40
   7  -2   2  236.78   11.80
   7  -2  -3   45.10    6.20
  -7  -2   3   37.80    6.00
   7   2   3   32.80    5.60
   7   2  -3   39.70    5.90
   7  -2   3   40.10    5.80
   7  -2  -4   42.80    5.80
  -7  -2   4   20.90    5.40
   7  -2  -4   26.10    5.90
   7   2   4   39.30    6.00
   7  -2   4   23.50    5.20
   7   2  -4   45.90    6.40
   7  -2  -5    4.60    5.20
   7   2   5   -0.20    3.80
   7  -2  -5   -1.10    2.30
  -7  -2   5    1.40    4.60
   7   2  -5   11.40    4.30
   7  -2   5    6.30    4.60
   7   2  -5   12.20    5.50
   7  -2  -6   28.00    4.30
  -7  -2   6   27.60    6.00
   7  -2  -6   33.30    7.50
   7   2   6   25.00    5.30
   7   2  -6   21.70    7.70
   7  -2   6   25.00    6.00
  -7  -2   7   11.60    5.20
   7   2   7   10.60    4.20
   7  -2  -7    7.40    5.90
   7   2  -7   14.70    6.70
   7  -2   7   16.50    5.10
  -7  -2   8    9.40    5.10
   7  -2  -8    7.10    6.00
   7   2   8    0.20    3.50
   7   2  -8   12.30    6.70
   7  -2   8    5.60    4.40
  -7  -2   9   -6.20    3.70
   7  -2  -9   -2.10    6.20
   7   2   9    1.50    3.80
   7  -2   9   -4.40    3.70
   7   2  -9   -2.30    6.50
  -7  -2  10   -1.50    4.40
   7   2  10    1.80    4.00
   7  -2 -10    0.80    6.90
   7  -2  10    6.70    4.60
   7   2 -10    4.70    6.90
   7   2  11   -0.70    3.80
   7  -2 -11    3.20    8.10
  -7  -2  11   12.70    6.00
   7   2 -11    2.50    7.30
   7  -2  11   -0.40    4.20
   7  -2 -12   -1.10    7.40
   7   2  12    0.40    3.90
   7  -2  12   -1.00    4.30
   7   2 -12   -1.90    7.50
   7  -2 -13   -5.50    7.70
   7  -2  13    5.70    4.60
   7   2 -13    2.70    8.40
   7  -2 -14  -11.50    7.30
   7   2 -14   -7.00    9.90
   7   3   0  225.58   11.40
   7  -3   0  220.58   11.60
   7   3   1  115.79    8.30
  -7  -3   1  123.99    8.80
   7  -3  -1  128.39   10.10
   7  -3   1  133.99    9.50
   7   3  -1  141.19    9.30
   7  -3  -2  328.47   14.10
   7   3   2  305.87   13.40
  -7  -3   2  303.77   14.30
   7  -3   2  293.77   13.70
   7   3  -2  316.47   13.80
   7  -3  -3   19.60    5.10
   7   3   3   20.40    5.10
  -7  -3   3   11.50    4.50
   7  -3   3   30.30    5.80
   7   3  -3   16.00    4.80
   7  -3  -4   54.79    6.50
   7  -3  -4   38.10    6.80
  -7  -3   4   69.19    8.40
   7   3   4   74.29    7.70
   7   3   4   47.70    6.50
   7   3  -4   62.59    7.30
   7  -3   4   69.49    8.20
   7   3   5   20.80    5.20
  -7  -3   5   18.50    5.80
   7   3   5   19.20    4.60
   7  -3  -5    4.80    2.50
   7  -3  -5   13.10    5.50
   7  -3   5   28.90    6.20
   7   3  -5   31.60    5.80
   7   3  -5   20.90    6.70
  -7  -3   6   -2.60    4.50
   7  -3  -6   -0.80    5.60
   7   3   6   -1.30    3.70
   7   3  -6   -0.10    2.90
   7   3  -6   -0.50    5.70
   7  -3   6   11.50    5.40
  -7  -3   7    1.20    4.50
   7   3   7    6.80    4.10
   7  -3  -7    9.50    5.90
   7  -3   7   17.90    5.60
   7   3  -7   11.20    5.70
   7  -3  -8    6.30    5.70
   7   3   8    1.50    3.90
  -7  -3   8   -4.20    3.90
   7   3  -8    2.40    6.10
   7  -3   8    0.00    4.30
  -7  -3   9   -1.60    4.40
   7  -3  -9    9.10    6.80
   7   3   9   -1.90    3.40
   7   3  -9    9.80    6.90
   7  -3   9    1.80    4.40
   7   3  10   12.20    4.40
  -7  -3  10    7.90    5.40
   7  -3 -10    0.90    6.70
   7   3 -10    1.20    6.00
   7  -3  10   -0.40    4.60
   7  -3 -11    0.20    6.70
  -7  -3  11   -4.50    4.30
   7   3  11    4.80    4.20
   7   3 -11   -4.30    6.80
   7  -3  11    0.60    4.60
   7   3  12   -2.40    3.70
  -7  -3  12   -4.10    5.10
   7  -3 -12   -8.80    6.30
   7  -3  12    0.90    4.80
   7   3 -12    1.40    8.20
   7  -3 -13    0.60    8.20
   7  -3  13    7.40    5.10
   7   3 -13    2.20    7.90
   7  -4   0    2.60    4.40
  -7  -4   0   -3.90    3.00
   7   4   0   -1.40    3.90
   7   4   1    2.80    3.80
  -7  -4   1   12.60    4.90
   7  -4  -1   10.00    4.30
   7   4  -1    6.50    4.30
   7  -4   1    4.30    5.00
   7  -4  -2    2.80    4.10
   7   4   2    2.60    4.00
  -7  -4   2    3.50    3.90
   7  -4   2    0.90    4.30
   7   4  -2    8.90    4.40
   7   4   3   33.00    5.90
   7  -4  -3   24.90    5.50
   7  -4  -3   18.00    5.20
  -7  -4   3   28.20    5.90
   7   4  -3   23.50    5.60
   7  -4   3   17.80    5.70
   7  -4  -4   59.89    6.90
   7   4   4   55.69    7.20
  -7  -4   4   48.80    7.60
   7  -4  -4   48.00    7.10
   7   4  -4   55.29    7.60
   7  -4   4   62.09    8.20
   7  -4  -5   18.40    6.50
   7   4   5   14.00    4.90
   7   4   5   16.00    4.40
   7  -4  -5   13.70    3.40
  -7  -4   5   20.70    5.70
   7  -4   5   18.00    6.00
   7   4  -5   17.10    5.30
   7   4  -5   25.20    6.80
   7   4   6   60.69    7.30
   7  -4  -6   67.49    9.50
  -7  -4   6   55.29    8.30
   7   4  -6   62.49    9.90
   7   4  -6   70.49    7.50
   7  -4   6   60.59    8.20
   7  -4  -7   29.40    7.30
   7   4   7   43.40    6.30
  -7  -4   7   44.50    7.80
   7   4  -7   35.30    8.50
   7  -4   7   44.60    7.30
   7   4   8   -3.00    3.60
  -7  -4   8    1.10    4.80
   7  -4  -8   13.30    6.50
   7  -4   8    0.20    4.30
   7   4  -8    5.70    6.20
  -7  -4   9    0.60    4.60
   7   4   9   -1.60    3.50
   7  -4  -9    4.10    6.70
   7  -4   9    2.10    4.30
   7   4  -9   -5.10    5.40
   7  -4 -10   -0.20    6.30
  -7  -4  10    4.60    4.90
   7   4  10    7.10    4.00
   7   4 -10   -5.20    6.30
   7  -4  10   -8.20    4.00
  -7  -4  11   11.40    5.90
   7   4  11   -1.80    3.90
   7  -4 -11  -10.60    5.20
   7   4 -11    4.70    7.60
   7  -4  11    0.90    4.90
   7  -4 -12    7.50    8.60
   7   4  12    3.60    4.30
   7  -4  12    1.80    4.90
   7   4 -12    9.60    9.10
   7  -4 -13   -5.80    7.60
  -7  -4  13    7.00    6.20
   7   4 -13   -0.70    7.90
   7  -4  13   -0.20    5.00
  -7  -5   0  451.75   17.60
   7   5   0  425.36   17.60
   7  -5   0  412.36   17.60
  -7  -5   1   18.80    5.40
   7   5   1   18.80    5.70
   7  -5  -1   15.70    4.90
   7   5  -1   16.70    5.20
   7  -5   1   27.60    6.00
  -7  -5   2  294.57   14.80
   7   5   2  277.37   13.50
   7  -5  -2  278.87   13.80
   7   5  -2  326.67   14.70
   7  -5   2  275.77   14.20
  -7  -5   3   40.20    7.00
   7   5   3   36.30    6.00
   7  -5  -3   37.90    6.20
   7  -5  -3   39.40    6.20
   7  -5   3   39.50    7.10
   7   5  -3   23.20    5.90
  -7  -5   4   16.00    5.70
   7  -5  -4    0.70    4.10
   7   5   4    3.10    4.40
   7  -5  -4    6.20    4.30
   7  -5   4    9.70    5.10
   7   5  -4    9.30    5.10
   7   5   5   63.19    7.70
   7  -5  -5   70.49    8.70
  -7  -5   5   60.09    9.10
   7  -5  -5   75.69    7.10
   7  -5   5   58.19    8.60
   7   5  -5   64.29    8.10
   7   5  -5   62.99    9.50
   7   5   6   -8.20    3.50
   7  -5  -6   -3.60    4.60
  -7  -5   6    0.40    4.70
   7   5  -6   -0.90    3.70
   7  -5   6    7.00    5.20
   7   5  -6   -8.90    4.70
   7  -5  -7    0.80    4.80
  -7  -5   7   -2.10    4.10
   7   5   7    8.30    4.40
   7  -5   7    2.30    4.70
   7   5  -7    7.30    5.80
   7  -5  -8   17.60    7.00
   7   5   8    4.30    4.00
  -7  -5   8   15.10    5.70
   7  -5   8   10.30    5.30
   7   5  -8    7.40    6.80
  -7  -5   9   -4.00    4.50
   7   5   9   -1.40    3.70
   7  -5  -9   -1.70    5.40
   7  -5   9   -3.70    4.70
   7   5  -9   -5.70    5.30
  -7  -5  10   -6.10    4.90
   7   5  10    0.00    3.80
   7  -5 -10    9.30    8.00
   7  -5  10    2.90    5.00
   7   5 -10    4.20    6.50
  -7  -5  11   -6.80    4.80
   7  -5 -11   -5.50    6.30
   7   5  11   -5.30    3.80
   7  -5  11  -11.90    4.10
   7   5 -11    0.90    7.10
   7  -5 -12   13.90    8.80
   7   5  12    0.30    3.90
  -7  -5  12    3.60    6.50
   7  -5  12    2.10    5.30
   7   5 -12    6.40    8.50
   7  -5 -13    3.60    8.90
  -7  -5  13   -2.20    6.00
   7  -5  13   12.60    6.20
   7   5 -13    0.20    7.90
   7   6   0   -2.00    4.20
   7  -6   0   -1.10    4.40
  -7  -6   0   -0.30    4.00
   7   6   1   20.00    5.50
  -7  -6   1   14.00    5.40
   7  -6  -1   27.60    6.30
   7   6  -1   31.20    6.50
  -7  -6  -1   17.80    5.10
   7  -6   1   17.40    5.80
   7   6   2   33.50    6.60
  -7  -6   2   44.60    7.50
   7  -6  -2   53.39    7.40
   7  -6  -2   45.70    5.80
   7  -6   2   48.50    7.90
   7   6  -2   58.99    8.10
   7  -6  -3   46.90    7.40
   7   6   3   52.59    7.30
   7  -6  -3   45.20    6.30
  -7  -6   3   56.99    8.30
   7  -6   3   58.39    9.00
   7   6  -3   69.39    9.00
   7  -6  -4   49.60    7.00
   7   6   4   35.40    6.70
   7  -6  -4   49.40    7.20
  -7  -6   4   49.10    8.00
   7  -6   4   59.59    8.60
   7   6  -4   48.90    7.70
   7  -6  -5   20.40    5.80
  -7  -6   5    6.60    5.40
   7  -6  -5    8.80    4.40
   7   6   5   11.30    5.10
   7   6  -5   15.10    6.10
   7   6  -5   24.50    6.10
   7  -6   5   11.90    5.40
   7  -6  -6   23.50    6.80
  -7  -6   6   26.30    6.90
   7   6   6   27.90    6.00
   7   6  -6   21.40    7.10
   7  -6   6   28.60    6.80
  -7  -6   7    7.40    5.10
   7  -6  -7    3.20    5.50
   7   6   7    3.70    4.10
   7   6  -7    1.20    5.20
   7  -6   7    2.00    5.00
  -7  -6   8    6.90    5.40
   7   6   8    4.30    4.50
   7  -6  -8    2.40    5.20
   7  -6   8    1.30    5.00
   7   6  -8   14.60    7.10
   7   6   9   12.80    4.80
  -7  -6   9    6.30    5.70
   7  -6  -9   12.90    7.00
   7   6  -9    3.00    6.30
   7  -6   9   -5.40    5.00
   7  -6 -10   -9.40    5.20
  -7  -6  10    3.50    5.50
   7   6  10    2.70    4.30
   7  -6  10    0.60    4.60
   7   6 -10   -5.20    5.80
   7  -6 -11    7.90    8.10
  -7  -6  11   -2.10    5.40
   7   6  11   -2.80    4.10
   7   6 -11    3.60    7.20
   7  -6  11    0.00    5.20
   7  -6 -12    7.20    8.00
  -7  -6  12    5.40    6.20
   7   6  12   -1.40    4.00
   7  -6  12   10.70    6.20
   7   6 -12    6.30    8.60
   7  -6 -13   -1.70    7.60
  -7  -6  13    4.00    6.70
   7  -6  13    2.80    5.90
   7   6 -13   -4.20    7.70
   7  -7   0    3.80    5.70
   7   7   0    8.00    5.50
  -7  -7   0   -0.70    4.20
  -7  -7   1   -2.30    4.40
   7  -7  -1    5.10    5.00
   7   7   1   18.10    6.00
  -7  -7  -1    8.20    4.70
   7  -7   1   -1.50    4.70
   7   7  -1   -4.20    4.30
   7  -7  -2   16.30    4.30
   7  -7  -2   17.60    6.20
   7   7   2   18.30    6.20
  -7  -7   2   19.60    6.10
   7  -7   2   17.00    6.40
   7   7  -2   14.80    6.00
  -7  -7  -2   21.20    5.60
   7   7   3   44.90    7.70
   7  -7  -3   35.30    7.00
  -7  -7   3   59.89    9.30
   7  -7  -3   40.80    6.00
   7  -7   3   30.70    7.40
   7   7  -3   42.50    8.10
  -7  -7   4    5.10    5.80
   7  -7  -4    4.40    4.50
   7  -7  -4    8.10    4.30
   7   7   4    2.90    5.00
   7  -7   4   -3.20    5.50
   7   7  -4    7.30    5.90
   7  -7  -5    5.60    4.60
   7   7   5    8.20    5.00
  -7  -7   5   10.20    5.50
   7   7  -5    0.00    4.30
   7   7  -5    5.20    5.80
   7  -7   5   -1.20    5.40
  -7  -7   6    3.60    5.30
   7  -7  -6    3.80    4.90
   7   7   6    4.70    4.70
   7   7  -6    2.30    5.30
   7  -7   6    2.80    5.20
   7  -7  -7    3.20    5.20
   7   7   7   -1.90    4.10
  -7  -7   7   -7.00    3.90
   7  -7   7   -6.30    4.40
   7   7  -7   -5.20    4.70
  -7  -7   8   -2.80    4.50
   7  -7  -8    2.60    5.60
   7   7   8    3.10    4.40
   7  -7   8    3.10    5.50
   7   7  -8   -3.30    5.70
   7   7   9   -3.90    4.00
   7  -7  -9    1.20    5.60
  -7  -7   9    5.50    5.90
   7  -7   9  -10.70    3.90
   7   7  -9   -1.20    6.30
  -7  -7  10  -14.20    4.10
   7   7  10    9.20    4.80
   7  -7 -10   -0.70    7.00
   7   7 -10    0.60    5.80
   7  -7  10   -3.50    5.10
   7   7  11    1.10    4.30
   7  -7 -11   -9.70    6.30
  -7  -7  11   -9.30    5.10
   7   7 -11   -0.60    7.50
   7  -7  11   -3.00    5.10
   7   7  12    4.90    4.60
   7  -7 -12   -5.70    7.90
  -7  -7  12   10.10    7.30
   7   7 -12   -7.80    6.70
   7  -7  12   -1.80    5.30
   7  -7 -13    3.10    9.70
  -7  -7  13    1.00    6.00
   7   7 -13   10.90    9.30
   7  -7  13   -0.20    5.40
  -7  -8   0   -5.20    4.10
   7   8   0    2.40    5.30
   7  -8   0    2.00    5.30
  -7  -8   1   18.30    6.20
   7  -8  -1   29.50    7.20
   7   8   1   29.40    7.50
   7  -8  -1   21.00    3.90
   7  -8   1   16.40    6.80
   7   8  -1   23.20    6.80
  -7  -8  -1   21.50    6.20
   7   8   2   32.30    7.30
   7  -8  -2   24.80    4.40
  -7  -8   2   30.80    7.50
   7  -8  -2   34.80    7.40
  -7  -8  -2   28.60    6.10
   7  -8   2   20.30    7.10
   7   8  -2   33.70    7.70
   7  -8  -3    6.00    5.40
  -7  -8   3   11.90    5.90
   7   8   3   16.00    6.40
   7  -8  -3   11.00    4.10
   7   8  -3   11.90    5.90
   7  -8   3    7.20    6.10
   7  -8  -4   93.09    9.40
   7   8   4   80.99    9.50
   7  -8  -4   73.19    8.10
  -7  -8   4   83.59   10.70
   7   8  -4   77.49   10.00
   7  -8   4   96.89   11.10
  -7  -8   5    3.60    5.40
   7   8   5    0.90    4.60
   7  -8  -5    1.50    3.90
   7   8  -5    4.10    5.00
   7  -8   5   -7.60    4.30
   7   8  -5   -0.60    5.00
   7   8   6   27.10    6.60
   7  -8  -6   46.60    8.00
  -7  -8   6   43.80    8.60
   7  -8   6   38.30    8.60
   7   8  -6   26.70    7.60
   7   8   7   -1.80    4.50
   7  -8  -7    0.90    5.00
  -7  -8   7   -7.60    3.70
   7  -8   7   -4.20    5.20
   7   8  -7   -9.70    3.90
   7  -8  -8    3.90    5.60
   7   8   8   10.70    5.30
  -7  -8   8    9.40    6.50
   7  -8   8   11.80    6.40
   7   8  -8    6.70    6.90
   7   8   9    2.60    4.70
   7  -8  -9  -10.20    5.90
  -7  -8   9   -1.30    5.20
   7   8  -9   -9.60    5.30
   7  -8   9   -0.10    5.70
   7   8  10    4.00    5.00
  -7  -8  10    2.80    6.30
   7  -8 -10    7.70    7.90
   7   8 -10    7.00    7.30
   7  -8  10    6.40    6.50
   7  -8 -11   15.80    8.90
  -7  -8  11   15.30    7.00
   7   8  11    8.50    5.60
   7   8 -11    8.10    8.00
   7  -8  11   10.40    6.90
  -7  -8  12   -3.50    6.70
   7  -8 -12    7.90    9.40
   7   8  12   -4.40    4.60
   7  -8  12   10.20    6.70
   7   8 -12   -2.80    7.60
  -7  -9   0   95.79   11.10
   7  -9   0  119.79   12.30
   7  -9   0  104.99    5.50
   7   9   0  107.09   12.20
   7  -9  -1    4.00    5.20
   7   9   1    6.40    6.00
   7  -9  -1   10.20    2.90
  -7  -9   1   13.60    6.60
   7  -9   1    8.00    5.90
   7   9  -1    0.70    6.30
  -7  -9  -1    5.70    5.00
   7  -9  -2    4.10    2.90
   7   9   2   11.40    6.30
   7  -9  -2    7.50    5.40
  -7  -9   2   20.70    6.60
   7   9  -2    5.80    5.60
  -7  -9  -2   11.40    5.50
   7  -9   2   -6.90    5.60
   7  -9  -3  117.99   11.70
  -7  -9   3  134.49   13.40
   7   9   3  128.59   12.30
   7  -9  -3  132.19    8.60
  -7  -9  -3  142.19   11.80
   7  -9   3  142.79   13.60
   7   9  -3  109.39   12.30
   7  -9  -4    4.10    3.70
   7  -9  -4   15.80    5.70
   7   9   4    6.00    5.40
  -7  -9   4   -4.60    4.70
   7  -9   4    0.90    5.30
   7   9  -4    7.90    5.50
  -7  -9   5   20.10    7.70
   7  -9  -5   32.30    6.20
   7   9   5   18.40    6.10
   7  -9   5   15.40    6.50
   7   9  -5   21.00    6.90
   7   9  -5   12.90    6.00
   7   9   6    4.00    5.50
  -7  -9   6   14.60    6.60
   7  -9  -6   11.00    5.40
   7  -9   6   19.10    7.20
   7   9  -6   20.20    6.60
  -7  -9   7    2.50    5.20
   7   9   7    6.90    5.10
   7  -9  -7   -9.60    4.00
   7  -9   7   -2.50    4.60
   7   9  -7   -4.80    5.10
   7   9   8   13.60    5.70
  -7  -9   8    3.10    6.20
   7  -9  -8    7.30    6.30
   7  -9   8   -7.00    5.20
   7   9  -8    2.60    5.80
  -7  -9   9   10.40    6.80
   7   9   9    4.40    5.30
   7  -9  -9   -2.10    6.10
   7  -9   9   -7.30    4.90
   7   9  -9   -3.30    5.50
   7  -9 -10    6.60    7.20
  -7  -9  10    5.10    6.80
   7   9  10   -4.40    4.60
   7  -9  10    3.10    5.90
   7   9 -10  -10.00    5.10
  -7  -9  11    4.20    7.20
   7   9  11   19.20    6.10
   7  -9 -11   26.30    9.50
   7   9 -11   -7.30    6.80
   7  -9  11    0.00    5.60
  -7  -9  12   10.10    7.90
   7  -9 -12   -1.60    7.90
   7   9  12   -8.40    4.60
   7  -9  12    2.50    6.70
   7   9 -12    0.90    7.30
   7 -10   0    4.50    5.40
   7  10   0   15.80    6.80
  -7 -10   0   -1.80    5.20
  -7 -10   1   92.99   11.40
   7  10   1   97.19   11.60
   7 -10  -1  104.19   11.80
   7  10  -1  109.39   12.50
   7 -10   1   95.79   11.80
  -7 -10  -1  101.39   11.50
   7 -10  -2  114.99   12.00
   7  10   2   97.59   12.10
  -7 -10   2  117.09   12.70
   7 -10  -2  112.89    6.40
   7  10  -2  119.69   12.80
   7 -10   2  124.89   13.40
  -7 -10  -2  125.29   12.00
   7 -10  -3   72.09    9.60
   7 -10  -3   67.19    6.50
  -7 -10   3   84.69   11.70
   7  10   3   85.89   11.00
   7 -10   3   68.19   10.40
   7  10  -3   75.19   10.60
   7  10   4    2.40    4.90
   7 -10  -4    4.50    3.90
  -7 -10   4   -2.70    4.70
   7 -10   4   -0.50    5.70
   7  10  -4   -7.70    5.20
  -7 -10   5    8.00    6.00
   7 -10  -5   -0.30    3.90
   7  10   5    3.00    5.10
   7 -10   5   -4.20    5.10
   7  10  -5    4.50    6.00
   7  10  -5    0.00    5.10
   7 -10  -6    1.00    4.50
  -7 -10   6    7.30    6.50
   7  10   6    6.20    5.60
   7 -10   6   -7.80    4.40
   7  10  -6    1.60    4.80
  -7 -10   7   -7.40    5.10
   7  10   7    5.50    5.40
   7 -10  -7   -4.40    4.60
   7 -10   7    5.70    5.90
   7  10  -7   -0.80    5.50
   7 -10  -8   -1.00    5.40
   7  10   8    1.10    5.20
  -7 -10   8   -4.80    5.00
   7 -10   8   11.00    6.70
   7  10  -8   -1.90    5.30
   7  10   9   -1.90    5.10
  -7 -10   9   -2.00    6.10
   7 -10  -9    7.90    7.10
   7  10  -9    5.00    6.60
   7 -10   9    0.20    5.90
  -7 -10  10   -3.40    5.80
   7 -10 -10    9.50    8.10
   7  10  10   -2.90    5.10
   7  10 -10   -0.70    5.50
   7 -10  10   -0.80    7.00
   7  10  11   -0.80    5.60
   7 -10 -11   -1.10    7.80
  -7 -10  11    4.80    7.80
   7 -10  11   -3.20    6.10
   7  10 -11   13.40    8.70
   7  10  12  -10.60    4.70
  -7 -10  12    4.10    7.40
   7  10 -12    8.80    8.60
   7 -10  12   -2.00    6.30
  -7 -11   0   62.79   10.20
   7  11   0   50.19   10.10
   7 -11   0   56.29   10.40
  -7 -11   1   57.99   10.30
   7 -11  -1   41.80    8.50
   7  11   1   36.80    8.50
   7  11  -1   35.60    8.60
   7 -11   1   33.00    8.30
  -7 -11  -1   39.70    8.10
  -7 -11   2   -4.50    5.00
   7  11   2    2.90    6.20
   7 -11  -2    1.90    5.40
   7 -11   2    6.30    6.10
   7  11  -2   12.20    6.60
  -7 -11  -2    4.30    5.10
   7  11   3   26.80    7.40
   7 -11  -3   15.30    6.50
  -7 -11   3   14.70    7.70
   7  11  -3    4.70    6.20
   7 -11   3   19.60    7.50
   7  11   4   11.80    6.90
  -7 -11   4   30.70    8.50
   7  11  -4   23.50    8.00
   7 -11   4   35.70    8.90
   7  11  -4   39.90    7.90
   7  11   5    0.80    5.50
  -7 -11   5    6.80    5.90
   7 -11   5    8.00    6.50
   7  11  -5    2.30    5.10
   7  11   6    8.50    6.10
  -7 -11   6   15.90    7.10
   7 -11   6    7.20    6.40
   7  11  -6   21.30    6.70
  -7 -11   7    9.30    7.20
   7  11   7    2.50    5.60
   7  11  -7    0.20    5.10
   7 -11   7    1.60    6.50
   7  11   8   -0.50    5.40
  -7 -11   8    0.60    6.20
   7  11  -8    3.40    6.30
   7 -11   8   12.50    7.60
  -7 -11   9   -0.30    6.90
   7  11   9    4.70    6.10
   7 -11   9    1.40    6.20
   7  11  -9   -4.50    6.00
   7  11  10    4.50    5.80
  -7 -11  10    4.90    7.40
   7 -11  10    6.50    6.70
   7  11 -10    4.80    7.60
   7  11  11   -5.00    5.20
  -7 -11  11    5.90    8.00
   7  11 -11   -5.20    7.00
   7 -11  11   -7.70    5.80
  -7 -12   0    6.70    6.60
   7 -12   0    5.00    6.20
   7  12   0    6.90    6.40
   7  12   1   -4.00    5.50
   7 -12  -1   -1.40    5.80
  -7 -12   1   -8.10    5.60
   7 -12   1   -0.30    5.60
   7  12  -1   -5.30    5.00
  -7 -12  -1  -11.00    4.50
   7  12   2    8.90    7.00
   7 -12  -2    5.30    6.60
  -7 -12   2    5.70    6.10
   7 -12   2    0.70    6.30
   7  12  -2    5.60    6.40
   7  12   3    0.30    6.00
  -7 -12   3   -2.70    5.20
   7  12  -3    1.60    6.10
   7 -12   3   -3.30    5.70
   7  12   4   -2.70    5.00
  -7 -12   4   -6.40    5.20
   7  12  -4    7.30    6.60
   7 -12   4    4.20    7.40
   7  12  -4   -5.00    4.00
  -7 -12   5   -3.30    5.60
   7  12   5    5.20    6.40
   7 -12   5    4.60    7.10
   7  12  -5    5.10    5.30
   7  12   6    3.50    6.00
  -7 -12   6   16.80    8.90
   7 -12   6    8.60    6.80
   7  12  -6   -0.60    5.20
  -7 -12   7   15.80    7.50
   7  12   7    1.00    5.50
   7  12  -7   -8.10    5.10
   7 -12   7    9.20    7.90
  -7 -12   8    6.90    8.10
   7  12   8   12.90    6.80
   7  12  -8   -3.50    5.30
   7 -12   8   10.80    6.80
   7  12   9   -4.00    5.90
  -7 -12   9    3.60    6.90
   7 -12   9    9.90    7.50
   7  12  -9   -6.40    5.70
   7  12  10    5.90    6.40
  -7 -12  10   -6.10    6.60
   7  12 -10   -3.30    5.30
   7 -12  10   -5.60    7.00
  -7 -12  11    6.20    7.50
   7  12  11   -5.10    5.70
   7  12 -11    9.50    8.50
   7 -12  11   -7.00    6.30
   7 -13   0    1.20    6.80
   7  13   0    4.20    7.00
  -7 -13   0   -6.60    5.60
   7 -13  -1    8.20    6.40
   7  13   1    1.90    7.10
  -7 -13   1   -1.00    6.40
  -7 -13  -1   -8.40    5.60
   7  13  -1    8.00    6.70
   7 -13   1   12.30    6.80
  -7 -13   2   -0.20    5.60
   7  13   2    1.60    5.60
   7  13  -2    4.10    6.50
   7 -13   2    2.70    6.00
   7  13   3    2.60    5.90
  -7 -13   3    0.80    6.00
   7 -13   3   -4.60    5.80
   7  13  -3    7.50    7.10
  -7 -13   4   -6.70    5.60
   7  13   4    3.60    6.60
   7  13  -4    7.40    5.50
   7 -13   4   -0.70    5.80
   7  13  -4   -4.00    6.30
  -7 -13   5   -0.10    5.60
   7  13   5   -1.70    6.50
   7 -13   5    9.10    8.00
   7  13  -5   -1.40    4.50
   7  13   6    2.80    6.60
  -7 -13   6   10.30    7.90
   7  13  -6    4.60    5.80
   7 -13   6   -3.00    6.00
   7  13   7   -6.80    5.50
  -7 -13   7   -1.60    7.60
   7 -13   7   10.00    8.10
   7  13  -7   -0.90    5.70
   7  13   8   -4.50    5.80
  -7 -13   8    0.00    7.80
   7  13  -8   -2.20    5.90
   7 -13   8   10.70    8.50
  -7 -13   9   -0.10    7.00
   7  13   9   -1.80    6.20
   7 -13   9   23.00    9.60
   7  13  10   14.30    7.70
  -7 -13  10    4.30    7.60
   7 -13  10    2.70    7.80
   7 -14   0    5.20    7.40
  -7 -14   0   -1.10    6.40
   7  14   0   21.70    8.30
   7 -14  -1    2.80    6.70
   7  14   1    7.70    7.50
  -7 -14   1   -2.60    6.50
   7 -14   1    7.90    7.80
   7  14  -1   11.90    7.40
   7  14   2   -1.80    6.70
  -7 -14   2    8.30    7.60
   7  14  -2   -0.50    6.50
   7 -14   2   -4.10    6.40
   7  14   3   11.60    7.60
  -7 -14   3   12.00    8.30
   7  14  -3   -3.50    7.70
   7 -14   3   12.20    7.70
   7  14  -3   -2.50    4.40
   7  14   4    5.80    7.00
  -7 -14   4    2.60    8.10
   7  14  -4  -10.40    6.60
   7 -14   4    1.00    7.30
  -7 -14   5    7.20    8.00
   7  14   5    3.40    7.30
   7 -14   5   18.20    9.00
  -7 -14   6    4.90    8.10
   7  14   6   -1.40    6.00
   7 -14   6  -15.20    6.70
   7  14   7  -11.00    5.50
  -7 -14   7    5.30    7.80
   7 -14   7   21.80   10.10
  -7 -14   8   -7.50    7.60
   7  14   8    3.50    6.60
   7 -14   8   -3.20    8.00
  -7 -14   9    6.00    8.90
   7  14   9   -3.20    5.90
   7 -14   9   10.80    9.10
   7 -15   0  -10.70    5.50
   7  15   0   -4.50    7.50
   7  15   1   -9.10    6.10
  -7 -15   1   14.90    8.60
   7 -15   1   20.00    8.70
   7  15  -1   15.70    8.40
   7  15   2  -11.50    5.20
  -7 -15   2    8.70    8.30
   7  15  -2    6.80    7.60
   7 -15   2   -1.40    6.60
  -7 -15   3    0.00    8.30
   7  15   3    2.20    7.00
   7 -15   3   -2.80    7.60
   7  15  -3    3.40    7.40
  -7 -15   4   -0.60    8.20
   7  15   4   -6.50    6.70
   7 -15   4    2.80    6.30
  -7 -15   5   13.50    9.00
   7  15   5    3.70    7.50
   7 -15   5   14.50    8.90
   7  15   6   -5.80    5.70
  -7 -15   6    8.90    8.10
   7 -15   6   -8.40    7.00
  -7 -15   7    1.80    7.60
   7  15   7    2.00    6.80
   7 -15   7    1.30    7.90
   7  15   8   -4.20    6.50
  -7 -15   8   -3.10    7.80
   7 -15   8    7.40    8.60
   7  16   0    1.50    7.90
   7  16   1    4.00    8.50
   7  16  -1   13.50    8.10
   7 -16   1    4.90    7.90
  -7 -16   2    1.70    8.70
   7  16   2    0.00    7.20
   7  16  -2   -2.00    6.70
   7 -16   2    7.50    8.80
  -7 -16   3   21.10    9.90
   7  16   3   -4.20    7.20
   7 -16   3    3.10    7.60
   7  16   4    9.50    7.60
  -7 -16   4   -1.00    7.40
   7 -16   4   17.00   10.00
   7  16   5   -5.60    6.90
  -7 -16   5    4.90    8.30
   7 -16   5    8.70    8.50
   7  16   6    7.70    8.40
  -7 -16   6  -16.60    8.00
   7 -16   6    1.60    7.80
  -7 -16   7   -4.30    7.60
   7  16   7  -10.20    6.50
   7 -16   7    8.70    8.90
   7  16   8    0.90    7.50
   7 -16   8   -1.00    8.10
   7  17   0    5.50    8.50
   7  17   1  -11.10    6.70
   7  17  -1    8.60    8.20
   7  17   2    1.20    7.80
   7 -17   2    8.50    8.80
   7  17  -2   -4.60    7.40
   7  17   3   -2.90    8.10
  -7 -17   3   -5.70    6.50
   7 -17   3   -1.20    8.00
   7  17   4    5.40    8.40
  -7 -17   4   -3.30    8.40
   7 -17   4    1.80    8.70
   7  17   5   -7.40    5.90
  -7 -17   5   -6.70    8.00
   7 -17   5   -0.20    7.60
  -7 -17   6   -2.10    8.40
   7  17   6   -5.20    7.70
   7 -17   6    2.60    7.90
   7  18   0  -11.30    8.20
   7  18   1   20.80   11.30
   7  18  -1    5.60    9.30
   7  18   2   -1.50    8.10
   7  18   3   -6.40    7.70
   7 -18   3   -4.40    9.30
  -7 -18   4   -3.00    9.50
   7  18   4    9.30    8.80
   7 -18   4    5.60    9.20
   7  18   5    4.30    8.20
  -7 -18   5   16.60   11.20
   7 -18   5  -10.10    8.00
   7  19   0   -1.50    8.60
   7  19   1   -0.50    7.90
   7  19  -1   14.00    8.90
   7  19   2   -3.10    8.50
   7  19   3    1.80    9.80
   8   0   0  519.95   19.50
   8   0   1  140.99    9.30
   8   0  -1  120.39   10.20
   8   0  -2  223.58   11.80
   8   0   2  217.08   12.00
   8   0   3  113.49    9.70
   8   0  -3  113.69    9.80
   8   0  -4  252.97   12.40
   8   0   4  229.38   12.40
   8   0  -5   13.10    4.70
   8   0  -5   21.10    6.30
   8   0   5   20.60    5.50
   8   0  -6  130.29   13.50
   8   0   6  103.29    9.60
   8   0  -7   50.79    9.20
   8   0   7   61.19    7.60
   8   0  -8   34.50    9.10
   8   0   8   47.90    7.10
   8   0   9    2.00    4.30
   8   0  -9   -0.60    5.70
   8   0  10    8.40    4.50
   8   0 -10    7.40    6.50
   8   0  11   -3.60    3.90
   8   0 -11   -7.80    6.40
   8   0 -12    2.50    8.10
   8   0  12    0.60    4.40
   8   0  13    2.10    4.70
   8   0 -13   -1.70    8.20
   8   1   0    6.80    4.10
   8  -1   0    4.70    4.30
   8   1   1   35.60    6.10
   8  -1  -1   48.40    6.80
   8   1  -1   36.30    6.60
   8  -1   1   46.40    7.00
   8   1   2   46.50    6.80
   8  -1  -2   53.49    7.00
   8  -1   2   55.99    7.50
   8   1  -2   55.19    7.30
   8   1   3   -0.30    4.20
   8  -1  -3    7.90    4.30
   8   1  -3   20.80    5.60
   8  -1   3    4.80    4.20
   8   1   4  133.29   10.50
   8  -1  -4  134.79    9.50
   8   1  -4  150.48   10.00
   8  -1   4  139.39    9.70
   8  -1  -5   55.79    6.90
   8  -1  -5   40.30    7.80
   8   1   5   45.90    6.60
   8   1  -5   52.49    8.60
   8   1  -5   62.39    7.20
   8  -1   5   32.50    6.70
   8   1   6   10.40    5.10
   8  -1  -6    3.80    6.20
   8  -1   6   10.40    5.30
   8   1  -6   28.80    7.90
   8   1  -6   -1.10    1.60
   8   1   7    4.40    4.40
   8  -1  -7   17.90    6.90
   8  -1   7    0.30    4.40
   8   1  -7   13.40    6.40
   8  -1  -8   55.99   10.20
   8   1   8   52.39    6.90
   8  -1   8   60.29    7.90
   8   1  -8   45.20    9.60
   8  -1  -9   -4.50    6.10
   8   1   9   -2.30    4.00
   8  -1   9    4.00    4.70
   8   1  -9    8.90    6.20
   8   1  10    0.60    4.20
   8  -1 -10    3.30    6.70
   8  -1  10    5.60    4.70
   8   1 -10   -1.80    6.50
   8  -1 -11   13.90    9.30
   8   1  11   -4.90    3.90
   8   1 -11   -4.60    6.20
   8  -1  11   -3.30    4.50
   8   1  12    2.10    4.50
   8  -1 -12    0.30    7.80
   8   1 -12    0.30    8.50
   8  -1  12    8.90    5.40
   8  -1 -13   -5.40    7.60
   8   1 -13  -13.30    6.30
   8  -1  13    1.20    4.90
   8   2   0  168.28   10.60
   8  -2   0  202.58   11.80
   8  -2  -1  778.52   25.90
   8   2   1  759.22   25.40
   8   2  -1  761.12   25.80
   8  -2   1  799.82   26.50
   8   2   2   79.69    8.10
   8  -2  -2   82.19    8.30
   8   2  -2   78.89    8.40
   8  -2   2   71.79    8.20
   8   2   3    8.60    4.30
   8  -2  -3   14.70    5.20
   8  -2   3   11.10    5.20
   8   2  -3   14.50    4.80
   8  -2  -4   -1.70    3.90
   8   2   4    2.90    4.20
   8  -2  -4    1.90    5.10
  -8  -2   4    5.60    4.90
   8   2  -4   -1.10    4.00
   8  -2   4    5.90    5.10
  -8  -2   5   30.40    6.70
   8  -2  -5   32.10    7.50
   8  -2  -5   43.80    6.10
   8   2   5   31.80    6.00
   8  -2   5   38.20    7.10
   8   2  -5   38.60    7.90
   8   2  -5   30.10    6.10
   8  -2  -6    1.00    5.50
  -8  -2   6    0.20    4.70
   8   2   6    0.60    4.10
   8  -2   6    6.90    5.00
   8   2  -6    9.00    6.50
   8   2  -6    1.80    3.70
   8   2   7    0.00    3.70
  -8  -2   7    1.80    4.70
   8  -2  -7   -1.50    5.10
   8   2  -7    7.20    6.10
   8  -2   7    6.10    4.60
   8   2   8    7.10    4.40
  -8  -2   8    3.40    4.70
   8  -2  -8   -0.30    5.30
   8  -2   8    7.30    4.80
   8   2  -8   -0.70    5.80
   8  -2  -9   -1.00    5.80
  -8  -2   9    0.00    5.00
   8   2   9   -1.30    3.90
   8   2  -9   -1.30    5.50
   8  -2   9   -4.00    4.40
   8   2  10    1.20    4.40
   8  -2 -10   -7.30    5.40
   8  -2  10   -4.10    4.40
   8   2 -10    4.00    7.40
   8  -2 -11    5.10    7.60
   8   2  11    0.10    4.40
   8  -2  11   -2.40    4.70
   8   2 -11    2.70    7.30
   8   2  12    1.10    4.40
   8  -2 -12  -13.50    5.70
   8  -2  12  -10.20    4.10
   8   2 -12   11.50    9.40
   8  -2 -13    5.50    8.80
   8  -2  13   -4.40    4.80
   8   2 -13    7.90    9.50
   8  -3   0    2.30    4.60
   8   3   0    8.30    4.60
   8   3   1   34.40    6.20
   8  -3  -1   34.50    6.40
   8   3  -1   34.50    6.20
   8  -3   1   41.60    6.70
  -8  -3   2   81.19    8.80
   8   3   2   75.19    8.30
   8  -3  -2   68.29    8.20
   8  -3   2   57.59    7.90
   8   3  -2   75.99    8.50
   8  -3  -3   87.19    8.80
  -8  -3   3   75.59    8.70
   8   3   3   86.09    8.70
   8  -3   3   67.79    8.60
   8   3  -3   72.09    8.70
   8  -3  -4    2.90    4.60
   8   3   4    2.70    4.20
  -8  -3   4    2.10    4.50
   8  -3  -4    3.90    4.30
   8  -3   4    4.40    5.00
   8   3  -4    7.50    4.90
  -8  -3   5   -2.00    4.20
   8   3   5   -9.10    4.00
   8  -3  -5    1.20    3.80
   8  -3  -5   -3.50    4.90
   8   3  -5   -2.90    5.10
   8  -3   5    6.90    4.90
   8   3  -5   -1.80    4.30
   8  -3  -6   58.29    9.50
   8   3   6   65.39    7.80
  -8  -3   6   65.19    9.10
   8   3  -6   67.29   10.10
   8   3  -6   88.29    9.10
   8  -3   6   50.69    8.10
  -8  -3   7   38.00    7.50
   8   3   7   34.40    6.30
   8  -3  -7   35.20    8.70
   8  -3   7   25.40    6.30
   8   3  -7   35.80    9.10
  -8  -3   8    4.80    5.10
   8  -3  -8   23.60    7.80
   8   3   8   20.70    5.10
   8   3  -8   18.30    8.00
   8  -3   8   14.70    5.90
   8   3   9   10.00    4.70
  -8  -3   9    5.50    5.50
   8  -3  -9    4.60    6.10
   8   3  -9   12.30    6.80
   8  -3   9   14.10    5.50
   8  -3 -10   -2.10    6.60
  -8  -3  10    3.90    5.60
   8   3  10   -0.20    4.10
   8   3 -10   15.40    8.10
   8  -3  10   -5.10    4.10
   8   3  11    1.80    4.50
  -8  -3  11    4.60    5.90
   8  -3 -11   -9.80    5.60
   8   3 -11    7.40    7.50
   8  -3  11   -2.30    4.60
   8   3  12   12.80    5.20
   8  -3 -12    9.00    8.10
   8   3 -12   11.20    9.50
   8  -3  12    4.00    5.30
   8  -3 -13   -2.90    8.60
   8   3 -13  -12.80    7.00
   8  -3  13   10.10    5.30
   8   4   0   95.39    9.40
   8  -4   0  116.89   10.70
   8   4   1    5.90    4.30
   8  -4  -1    4.60    5.00
  -8  -4   1    3.80    4.60
   8  -4   1   -6.70    4.20
   8   4  -1    4.40    4.90
   8  -4  -2   85.69    9.20
   8   4   2   79.09    8.70
  -8  -4   2   67.39    8.80
   8   4  -2   97.79    9.80
   8  -4   2   68.29    8.60
   8   4   3   24.70    6.10
   8  -4  -3   23.20    5.70
  -8  -4   3   24.50    6.20
   8  -4   3   17.20    5.80
   8   4  -3   21.80    5.90
   8  -4  -4  136.89    9.60
   8  -4  -4  117.89   10.90
  -8  -4   4  123.39   11.50
   8   4   4  112.19   10.10
   8   4  -4  140.49   10.10
   8  -4   4  109.49   10.70
   8   4   5   17.70    5.60
  -8  -4   5   11.80    5.70
   8  -4  -5   16.60    4.80
   8  -4  -5    8.70    5.60
   8  -4   5    8.90    6.10
   8   4  -5    7.90    6.10
   8   4  -5   23.10    5.90
   8   4   6   10.50    4.70
   8  -4  -6    6.50    5.30
  -8  -4   6   16.20    5.70
   8  -4   6   16.40    6.00
   8   4  -6    8.50    5.90
   8  -4  -7    9.90    6.30
   8   4   7    1.40    4.10
  -8  -4   7    8.40    5.10
   8   4  -7    8.40    5.90
   8  -4   7    4.00    5.10
   8  -4  -8    0.50    5.50
   8   4   8   15.90    5.00
  -8  -4   8   10.40    5.80
   8   4  -8    8.70    6.70
   8  -4   8    6.80    5.10
   8   4   9    0.90    4.20
  -8  -4   9    0.30    5.00
   8  -4  -9  -11.60    5.40
   8   4  -9   -0.70    6.00
   8  -4   9    6.70    5.20
   8  -4 -10   19.70    8.90
  -8  -4  10    7.70    5.80
   8   4  10    1.40    4.50
   8  -4  10   14.10    5.70
   8   4 -10    0.50    6.60
  -8  -4  11    1.30    6.00
   8   4  11   -0.90    4.50
   8  -4 -11    2.10    7.10
   8   4 -11   -2.30    6.90
   8  -4  11   -3.60    5.00
   8  -4 -12    0.40    7.40
  -8  -4  12    3.30    6.10
   8   4  12   -9.50    4.20
   8   4 -12    0.50    7.60
   8  -4  12    4.80    5.30
   8  -4 -13    3.60    8.50
   8  -4  13    2.90    5.30
   8   4 -13   14.30    9.60
  -8  -5   0    4.10    4.40
   8   5   0   -2.90    4.30
   8  -5   0    9.70    5.40
  -8  -5   1   89.49    9.50
   8   5   1   70.89    8.60
   8  -5  -1   68.59    8.70
   8  -5   1   74.59    9.60
   8   5  -1   74.99    9.40
   8  -5  -2   37.80    7.00
   8   5   2   36.60    7.00
  -8  -5   2   25.80    6.40
   8   5  -2   33.20    7.20
   8  -5   2   44.00    7.90
   8   5   3  191.68   12.20
  -8  -5   3  201.68   12.70
   8  -5  -3  195.68   11.60
   8  -5  -3  204.28   12.00
   8   5  -3  194.28   13.00
   8  -5   3  204.28   12.80
  -8  -5   4    9.40    5.40
   8  -5  -4    9.00    4.80
   8   5   4   18.20    5.80
   8  -5  -4    5.30    5.40
   8   5  -4   15.80    5.90
   8  -5   4   19.10    6.60
  -8  -5   5   88.79   10.50
   8   5   5   67.49    8.70
   8  -5  -5   70.39    9.30
   8  -5  -5   83.59    8.20
   8   5  -5   92.49    9.50
   8  -5   5   77.39    9.40
   8   5  -5   80.29   10.80
   8  -5  -6   49.10    8.40
  -8  -5   6   38.70    7.60
   8   5   6   46.10    7.10
   8   5  -6   30.70    8.20
   8  -5   6   53.69    8.30
   8   5   7    3.30    4.30
   8  -5  -7    0.80    5.00
  -8  -5   7   11.70    5.90
   8  -5   7    3.60    5.30
   8   5  -7   16.40    7.20
  -8  -5   8   22.10    6.90
   8   5   8    6.80    4.80
   8  -5  -8    1.00    5.80
   8   5  -8   19.10    7.90
   8  -5   8   23.30    6.40
  -8  -5   9    1.30    5.60
   8   5   9   -0.20    3.90
   8  -5  -9    0.50    6.00
   8  -5   9   -8.20    4.40
   8   5  -9   -2.00    6.00
   8   5  10    6.00    4.80
  -8  -5  10    0.10    5.60
   8  -5 -10    7.50    6.60
   8   5 -10   -9.80    5.10
   8  -5  10   -7.20    4.50
   8  -5 -11    4.90    7.10
   8   5  11    3.40    4.60
  -8  -5  11    6.50    6.00
   8   5 -11   -3.80    7.00
   8  -5  11    8.10    5.70
   8  -5 -12    0.80    8.10
  -8  -5  12   -3.70    5.90
   8   5  12    9.10    5.40
   8  -5  12   19.40    6.90
   8   5 -12   20.30   10.00
  -8  -5  13    3.70    6.60
   8  -5 -13    4.00    9.90
   8   5 -13    3.70    8.70
   8  -5  13    7.90    5.70
  -8  -6   0  114.99   10.90
   8   6   0   98.39   10.40
   8  -6   0  115.79   11.60
  -8  -6   1   46.30    7.90
   8   6   1   35.60    7.30
   8  -6  -1   38.90    7.30
   8  -6   1   51.69    8.30
   8   6  -1   47.20    8.00
  -8  -6   2    5.60    5.20
   8  -6  -2   18.90    6.40
   8   6   2   21.80    6.40
   8  -6   2   11.50    6.10
   8   6  -2    8.80    5.50
   8   6   3    7.80    5.20
   8  -6  -3   -6.60    4.20
  -8  -6   3    1.50    5.30
   8  -6  -3   -4.40    3.60
   8   6  -3   -1.00    5.40
   8  -6   3   -1.50    5.90
  -8  -6   4   29.80    7.80
   8  -6  -4   24.40    6.00
   8   6   4   25.30    6.30
   8  -6  -4   18.10    5.80
   8   6  -4   30.20    7.00
   8  -6   4   22.20    7.20
   8  -6  -5    3.00    5.00
  -8  -6   5    2.90    5.50
   8   6   5    3.50    4.70
   8  -6   5    1.90    5.10
   8   6  -5   -2.30    4.30
   8   6  -5    8.80    6.10
  -8  -6   6   11.50    5.80
   8   6   6   -0.30    4.20
   8  -6  -6    2.40    4.60
   8   6  -6    8.20    5.70
   8  -6   6    2.60    5.30
   8   6   7    9.70    4.80
   8  -6  -7   12.00    5.90
  -8  -6   7   11.30    5.70
   8  -6   7    1.90    5.10
   8   6  -7    9.00    6.50
  -8  -6   8    7.50    5.80
   8   6   8   -3.30    4.10
   8  -6  -8    3.80    6.40
   8  -6   8    2.10    5.30
   8   6  -8    6.00    6.50
  -8  -6   9   -3.50    5.30
   8  -6  -9   11.30    6.80
   8   6   9    4.20    4.50
   8  -6   9    3.70    5.40
   8   6  -9   -9.00    4.70
  -8  -6  10   12.40    6.60
   8  -6 -10    3.00    7.10
   8   6  10   -1.00    4.40
   8  -6  10   13.20    6.50
   8   6 -10   -9.10    5.60
   8  -6 -11   13.40    9.20
  -8  -6  11    3.60    6.20
   8   6  11    1.40    5.10
   8  -6  11    8.40    5.80
   8   6 -11    1.40    7.30
   8  -6 -12   -3.10    7.10
  -8  -6  12    7.80    6.80
   8   6  12   -1.00    4.70
   8   6 -12  -11.10    7.10
   8  -6  12   -4.00    5.90
   8  -6 -13   -6.10    8.60
  -8  -6  13   18.00    8.20
   8  -6  13   -6.00    5.70
   8   6 -13   19.20   10.60
   8   7   0    2.00    5.20
  -8  -7   0   -4.70    4.40
   8  -7   0   -0.90    5.00
  -8  -7   1   66.69    9.40
   8  -7  -1   51.89    9.00
   8   7   1   60.79    9.30
  -8  -7  -1   49.30    8.00
   8   7  -1   52.99    8.60
   8  -7   1   63.79    9.60
  -8  -7   2   -8.90    5.60
   8  -7  -2    3.40    3.70
   8   7   2   -1.10    4.70
   8  -7  -2    4.20    5.50
   8  -7   2    9.10    6.40
   8   7  -2    3.40    5.40
   8  -7  -3  106.69    9.50
   8   7   3  117.49   11.60
  -8  -7   3  120.19   12.50
   8  -7  -3  114.59   10.90
   8   7  -3  112.09   11.40
   8  -7   3  100.79   11.20
   8  -7  -4    4.10    4.20
   8  -7  -4    8.80    4.80
   8   7   4    1.60    5.10
  -8  -7   4    9.30    5.60
   8  -7   4    9.20    6.60
   8   7  -4   17.80    6.00
   8  -7  -5    1.40    4.30
   8   7   5   11.70    5.70
  -8  -7   5   -0.70    4.50
   8  -7   5    2.60    5.70
   8   7  -5    0.60    5.50
   8   7  -5    5.80    5.20
   8   7   6   11.10    5.60
   8  -7  -6    8.40    5.60
  -8  -7   6   22.30    7.10
   8   7  -6    4.00    5.80
   8  -7   6    3.90    5.60
  -8  -7   7    1.20    5.30
   8  -7  -7    1.50    4.90
   8   7   7   -2.40    4.60
   8   7  -7    7.20    6.10
   8  -7   7    1.50    5.40
   8   7   8    0.90    4.30
   8  -7  -8    9.90    6.10
  -8  -7   8   -3.20    5.20
   8  -7   8   -3.20    5.10
   8   7  -8   -0.20    5.90
   8   7   9    1.20    4.50
   8  -7  -9   -3.10    5.40
  -8  -7   9   -7.30    4.90
   8  -7   9   -4.80    5.20
   8   7  -9    9.50    6.50
  -8  -7  10   -3.90    5.80
   8   7  10   -3.60    4.40
   8  -7 -10   -1.70    7.20
   8  -7  10    1.30    5.60
   8   7 -10    3.60    7.20
   8  -7 -11   -8.20    6.20
  -8  -7  11    9.00    7.00
   8   7  11    1.70    5.10
   8   7 -11   -0.40    6.80
   8  -7  11   -3.30    5.50
  -8  -7  12    1.00    6.40
   8  -7 -12    9.70    9.10
   8   7  12    2.40    4.90
   8   7 -12   -1.00    7.70
   8  -7  12   -4.00    5.60
  -8  -8   0   -3.30    4.70
   8   8   0    4.60    5.70
   8  -8   0   -3.30    5.70
   8  -8  -1   11.60    4.00
   8   8   1   16.20    6.50
  -8  -8   1    6.50    5.60
   8  -8  -1   22.30    6.60
   8   8  -1   18.50    6.90
  -8  -8  -1    9.70    5.10
   8  -8   1   10.30    6.30
   8  -8  -2    6.60    3.80
   8  -8  -2    3.50    5.10
   8   8   2    6.90    6.20
  -8  -8   2    6.70    5.60
   8  -8   2   -7.60    4.90
   8   8  -2    3.40    5.90
  -8  -8   3   23.90    7.30
   8   8   3   18.10    6.20
   8  -8  -3   14.60    5.90
   8  -8  -3   11.60    4.40
   8  -8   3    6.00    6.60
   8   8  -3   12.00    6.50
   8  -8  -4   38.20    6.20
   8   8   4   25.00    6.40
  -8  -8   4   34.10    7.80
   8  -8  -4   35.00    6.90
   8   8  -4   42.30    8.40
   8  -8   4   16.40    6.50
  -8  -8   5   16.60    7.40
   8   8   5   25.60    6.40
   8  -8  -5   26.10    6.00
   8   8  -5   26.10    7.80
   8  -8   5   39.40    8.30
   8   8  -5   18.90    6.80
   8   8   6    9.70    5.40
  -8  -8   6   12.30    6.40
   8  -8  -6    9.00    5.20
   8  -8   6   16.50    6.40
   8   8  -6   -5.70    4.40
  -8  -8   7   11.70    6.50
   8  -8  -7    1.70    5.00
   8   8   7   -1.40    5.10
   8   8  -7    2.70    5.50
   8  -8   7    8.70    6.40
   8  -8  -8    0.10    5.90
  -8  -8   8   12.10    6.40
   8   8   8   12.60    5.70
   8   8  -8    8.20    6.40
   8  -8   8    1.10    5.90
   8  -8  -9    5.50    6.90
   8   8   9    1.60    5.00
  -8  -8   9    8.80    6.80
   8  -8   9   -1.20    5.40
   8   8  -9   -1.40    5.80
  -8  -8  10  -14.50    4.20
   8   8  10    0.30    4.90
   8  -8 -10   -2.50    6.80
   8  -8  10   -1.30    5.80
   8   8 -10    0.60    7.00
   8   8  11    5.70    5.50
   8  -8 -11    7.90    8.40
  -8  -8  11   -3.50    6.40
   8  -8  11    3.30    6.30
   8   8 -11   17.00    9.10
   8  -8 -12   12.30    9.40
  -8  -8  12    1.20    6.80
   8   8  12    8.90    5.30
   8   8 -12    8.90    9.10
   8  -8  12   -0.50    6.30
   8   9   0   15.30    6.30
  -8  -9   0    8.90    5.30
   8  -9   0    2.20    5.20
  -8  -9   1    0.30    5.10
   8   9   1   -3.60    5.30
   8  -9  -1    5.20    3.00
   8  -9  -1    2.90    5.80
   8   9  -1    3.20    5.50
   8  -9   1   14.70    6.60
  -8  -9  -1    1.50    5.10
   8   9   2   -4.20    5.10
  -8  -9   2   -0.40    4.70
   8  -9  -2    6.10    5.50
   8  -9  -2    3.00    3.10
   8  -9   2   12.60    6.40
  -8  -9  -2    6.90    4.90
   8   9  -2    4.20    5.70
  -8  -9   3    3.40    5.30
   8   9   3    1.20    5.00
   8  -9  -3   -1.70    3.10
   8  -9  -3   -3.10    3.90
   8  -9   3   -1.50    5.30
   8   9  -3    4.30    6.20
   8   9   4    2.60    4.80
   8  -9  -4   -1.50    3.40
  -8  -9   4   -3.30    5.70
   8   9  -4    8.80    5.90
   8  -9   4    0.90    6.20
  -8  -9   5   -0.30    5.50
   8   9   5    8.60    5.50
   8  -9  -5    3.40    4.40
   8  -9   5   -0.50    5.70
   8   9  -5   -2.60    5.30
   8   9  -5   -2.40    5.00
   8  -9  -6   -3.50    4.20
  -8  -9   6   -7.40    5.40
   8   9   6   -2.10    4.80
   8  -9   6   -1.00    5.70
   8   9  -6    6.40    5.70
   8  -9  -7    7.40    5.90
  -8  -9   7    3.20    6.00
   8   9   7   -0.30    4.80
   8   9  -7    4.60    6.10
   8  -9   7   -4.20    5.40
  -8  -9   8    5.60    6.50
   8   9   8    5.70    5.50
   8  -9  -8   12.90    7.10
   8   9  -8    1.10    5.40
   8  -9   8    4.40    5.80
   8   9   9   -1.60    5.00
   8  -9  -9   -5.20    5.90
  -8  -9   9   -3.70    6.00
   8   9  -9    4.80    6.40
   8  -9   9    1.90    6.40
   8   9  10   -6.50    4.30
  -8  -9  10    3.00    6.90
   8  -9 -10    1.80    6.70
   8  -9  10   -4.20    5.80
   8   9 -10  -10.30    6.70
   8   9  11    0.60    5.30
  -8  -9  11   -0.50    6.90
   8  -9 -11    8.10    8.50
   8   9 -11  -11.30    6.70
   8  -9  11   11.40    7.70
   8  -9 -12   20.10   10.10
  -8  -9  12    8.10    7.90
   8   9  12   -1.80    5.30
   8  -9  12    7.80    7.10
   8   9 -12    6.30    8.80
   8 -10   0   15.40    7.00
  -8 -10   0   26.10    7.10
   8  10   0   25.50    7.70
  -8 -10   1   54.29   10.00
   8  10   1   30.20    8.00
   8 -10  -1   40.50    8.80
   8 -10   1   45.80    9.10
   8  10  -1   39.40    8.70
  -8 -10  -1   38.20    8.10
   8 -10  -2    9.50    6.00
  -8 -10   2    7.30    6.20
   8  10   2   13.90    6.70
   8 -10   2   18.60    7.30
   8  10  -2    5.80    5.90
  -8 -10  -2    8.40    5.50
  -8 -10   3    5.10    5.80
   8  10   3    6.70    5.90
   8 -10  -3    8.50    3.80
   8 -10  -3    7.40    5.50
   8  10  -3    1.80    5.40
   8 -10   3   12.00    7.40
   8  10   4   -0.40    5.20
  -8 -10   4   -6.10    5.50
   8 -10  -4    0.70    3.60
   8  10  -4   -6.30    5.60
   8 -10   4    6.10    6.70
   8  10   5    8.20    6.00
   8 -10  -5    3.50    4.40
  -8 -10   5   -0.90    5.50
   8  10  -5   -1.40    4.80
   8 -10   5    8.20    6.90
   8  10   6    0.30    5.10
  -8 -10   6    6.30    6.50
   8 -10  -6   10.40    5.30
   8 -10   6  -10.70    5.10
   8  10  -6    5.80    6.00
   8 -10  -7   -3.00    5.00
   8  10   7   -3.20    5.00
  -8 -10   7   16.80    7.00
   8 -10   7   -2.10    5.40
   8  10  -7    3.20    6.20
  -8 -10   8   -7.50    6.00
   8  10   8    1.40    5.70
   8 -10  -8    4.80    6.00
   8 -10   8    5.50    6.50
   8  10  -8    6.90    6.50
   8  10   9   -2.40    5.10
   8 -10  -9    0.90    6.30
  -8 -10   9   -2.60    5.90
   8  10  -9    9.90    7.00
   8 -10   9    4.60    6.60
  -8 -10  10    4.70    6.60
   8  10  10    3.40    5.70
   8 -10 -10   12.50    9.90
   8 -10  10   -1.00    6.60
   8  10 -10   -8.30    6.50
   8  10  11   -1.20    5.40
  -8 -10  11    6.50    7.80
   8  10 -11   -5.50    7.00
   8 -10  11   -4.30    6.10
   8 -11   0  -10.60    4.70
   8  11   0   -1.40    6.50
  -8 -11   0    4.00    6.40
  -8 -11   1   10.30    6.90
   8 -11  -1   21.00    7.40
   8  11   1   -4.00    5.80
   8 -11   1   10.90    6.80
   8  11  -1    7.40    7.10
  -8 -11  -1    8.20    5.70
   8  11   2   -2.40    5.40
   8 -11  -2   -3.90    5.10
  -8 -11   2    5.70    6.10
   8 -11   2    4.80    6.50
   8  11  -2   -4.60    4.90
   8  11   3    6.60    5.90
  -8 -11   3    4.90    6.90
   8 -11   3   -0.30    6.20
   8  11  -3    8.60    6.40
  -8 -11   4   -5.40    5.60
   8  11   4   -3.20    5.00
   8  11  -4   -1.10    6.30
   8 -11   4   -0.80    6.30
   8  11   5    3.40    5.90
  -8 -11   5   -3.90    5.60
   8  11  -5    5.20    5.60
   8 -11   5    7.50    7.10
  -8 -11   6   22.90    8.30
   8  11   6    6.90    6.10
   8 -11   6   -3.50    6.30
   8  11  -6    9.80    5.90
   8  11   7   12.10    6.70
  -8 -11   7   14.50    7.40
   8  11  -7   -4.10    4.70
   8 -11   7   11.50    7.60
  -8 -11   8    5.20    7.60
   8  11   8   -2.20    5.50
   8  11  -8   -1.10    6.40
   8 -11   8   -0.20    6.70
   8  11   9    3.60    6.40
  -8 -11   9   11.40    9.10
   8 -11   9    9.80    7.90
   8  11  -9   -1.10    6.40
  -8 -11  10    1.30    7.60
   8  11  10   -3.20    5.50
   8 -11  10    1.80    6.60
   8  11 -10   -9.50    6.80
  -8 -11  11    3.40    8.20
   8  11  11   -2.10    5.80
   8 -11  11    2.50    6.60
   8  11 -11    0.90    7.60
  -8 -12   0    2.20    5.90
   8  12   0    3.40    6.10
   8 -12   0   -1.90    5.50
   8  12   1    1.80    6.30
   8 -12  -1    5.10    5.90
  -8 -12   1    2.50    6.20
   8  12  -1    7.50    7.20
   8 -12   1   -4.30    5.50
  -8 -12  -1   22.50    7.20
  -8 -12   2    7.20    6.60
   8  12   2   -3.10    5.30
   8 -12  -2    4.90    6.50
   8  12  -2   -4.50    5.40
   8 -12   2    5.30    6.50
  -8 -12   3   -9.20    5.30
   8  12   3   -4.30    5.70
   8  12  -3   11.10    7.40
   8 -12   3   -2.80    5.90
   8  12   4   -1.70    6.00
  -8 -12   4    2.70    6.70
   8  12  -4   -5.60    4.70
   8  12  -4   -6.90    4.90
   8 -12   4   -4.40    6.00
   8  12   5   -1.90    6.20
  -8 -12   5    5.80    6.50
   8 -12   5   -6.90    6.20
   8  12  -5    4.30    5.90
   8  12   6    7.80    6.70
  -8 -12   6    1.00    6.30
   8 -12   6   12.50    7.60
   8  12  -6    8.30    6.20
  -8 -12   7    2.40    7.60
   8  12   7   -2.10    5.60
   8 -12   7    3.90    6.90
   8  12  -7   -5.80    5.40
   8  12   8   -5.40    5.60
  -8 -12   8   -8.60    6.00
   8 -12   8   12.40    8.10
   8  12  -8    2.10    6.60
  -8 -12   9   -2.60    7.10
   8  12   9   -9.60    5.30
   8 -12   9   -1.10    7.20
   8  12  -9   -3.40    6.20
   8  12  10    3.80    6.20
  -8 -12  10    9.50    9.10
   8  12 -10    4.30    7.90
   8 -12  10    8.90    8.40
   8 -13   0    2.40    6.00
   8  13   0   -8.00    5.70
  -8 -13   0   -0.80    6.70
   8 -13  -1    9.40    7.20
  -8 -13   1    3.70    6.20
   8  13   1    2.10    6.80
   8 -13   1   -0.20    5.90
   8  13  -1   -4.90    5.70
  -8 -13   2    7.00    7.50
   8  13   2    2.00    6.30
   8  13  -2   -1.40    7.10
   8 -13   2   -2.60    6.00
   8  13   3   -4.30    5.80
  -8 -13   3   -4.50    6.40
   8  13  -3   -0.40    6.30
   8 -13   3    0.90    6.60
  -8 -13   4   -0.50    6.10
   8  13   4    0.10    6.30
   8  13  -4    3.00    7.60
   8  13  -4    7.40    5.90
   8 -13   4   -4.60    6.20
   8  13   5    2.70    6.70
  -8 -13   5   -1.30    6.80
   8 -13   5    7.70    7.60
   8  13  -5    6.30    6.10
  -8 -13   6  -10.90    6.30
   8  13   6    2.60    6.90
   8 -13   6    3.20    7.50
   8  13  -6    1.20    5.90
   8  13   7  -10.20    6.10
  -8 -13   7   -4.20    6.60
   8  13  -7   -5.40    5.10
   8 -13   7   -2.10    7.30
  -8 -13   8   -7.40    7.30
   8  13   8  -11.00    5.60
   8  13  -8    9.50    7.10
   8 -13   8    0.50    7.30
  -8 -13   9    6.50    9.10
   8  13   9   10.40    7.00
   8 -13   9   -7.30    6.50
   8  13  -9   -0.30    7.30
   8  13  10    2.40    6.90
  -8 -13  10   -0.80    8.20
   8 -13  10   -9.60    7.10
   8 -14   0   -8.10    6.70
   8  14   0    2.90    6.90
  -8 -14   1   18.80    8.70
   8 -14  -1   11.20    8.20
   8  14   1    1.80    7.90
   8  14  -1   13.00    8.60
   8 -14   1   22.70    9.30
   8  14   2    2.80    6.20
  -8 -14   2   24.20    9.60
   8  14  -2   -2.60    6.90
   8 -14   2    4.00    7.40
   8  14   3    4.50    6.60
  -8 -14   3    6.10    8.00
   8 -14   3   -7.70    5.40
   8  14  -3    2.90    8.00
   8  14   4  -14.90    6.30
  -8 -14   4   -1.10    7.70
   8  14  -4   -2.40    5.10
   8 -14   4   12.30    8.20
  -8 -14   5    0.80    6.50
   8  14   5    3.90    7.50
   8  14  -5    1.70    6.40
   8 -14   5    3.00    7.80
   8  14   6    0.00    7.80
  -8 -14   6    4.60    7.00
   8 -14   6   -1.70    6.20
  -8 -14   7   -4.50    7.80
   8  14   7    0.30    7.30
   8 -14   7   13.50    8.50
   8  14   8   -2.10    6.50
  -8 -14   8  -12.70    7.20
   8 -14   8    6.20    9.00
  -8 -14   9    5.60    9.00
   8  14   9    2.90    7.00
   8 -14   9    4.50    7.60
   8 -15   0   -8.10    7.20
   8  15   0    8.30    7.80
   8  15   1   27.70   10.10
  -8 -15   1   -4.00    6.90
   8 -15   1   -6.20    7.30
   8  15  -1   -0.10    7.30
  -8 -15   2    5.50    7.60
   8  15   2   -1.90    6.60
   8  15  -2    4.90    7.70
   8 -15   2   17.10    9.50
  -8 -15   3   -5.90    7.10
   8  15   3   -3.20    6.60
   8 -15   3   -3.90    7.10
   8  15  -3    5.60    7.50
   8  15   4    7.50    7.10
  -8 -15   4    2.40    7.70
   8 -15   4   -3.40    7.30
   8  15   5   -9.10    6.50
  -8 -15   5    9.10    8.20
   8 -15   5    6.40    8.70
  -8 -15   6   -5.00    8.20
   8  15   6  -10.10    6.40
   8 -15   6    8.10    9.30
   8  15   7    2.30    7.00
  -8 -15   7   -2.50    7.30
   8 -15   7   11.90    9.10
  -8 -15   8   14.60    9.20
   8  15   8    6.60    8.20
   8 -15   8   12.50    9.50
   8  16   0   -4.70    7.70
   8  16   1    7.60    7.90
   8  16  -1  -10.50    7.60
   8 -16   1   -5.10    7.30
   8  16   2  -10.90    7.60
  -8 -16   2    4.60    8.10
   8  16  -2    3.00    7.80
   8 -16   2    5.70    7.70
   8  16   3    3.30    8.20
  -8 -16   3    3.70    8.60
   8 -16   3   13.00    9.30
  -8 -16   4   -0.30    7.80
   8  16   4    3.40    8.20
   8 -16   4    2.90    9.30
   8  16   5   -2.90    7.30
  -8 -16   5    1.80    8.00
   8 -16   5   -2.40    8.30
   8  16   6    1.30    8.10
  -8 -16   6  -10.30    8.00
   8 -16   6    4.70    8.20
   8  16   7   -3.70    6.90
  -8 -16   7  -10.80    7.20
   8 -16   7   -5.70    7.80
   8  17   0   -7.70    6.30
   8  17   1   -3.40    7.20
   8  17  -1   -6.80    7.70
   8  17   2   -2.70    8.90
   8 -17   2   -6.40    7.90
   8  17  -2    4.30    9.10
  -8 -17   3    2.40    9.60
   8  17   3    8.70    9.30
   8 -17   3   -1.80    7.50
  -8 -17   4   -2.00    9.30
   8  17   4   -1.50    7.10
   8 -17   4   -1.30    8.30
   8  17   5   -4.20    7.90
  -8 -17   5  -17.50    7.90
   8 -17   5    8.60    9.70
  -8 -17   6   -5.70    8.90
   8  17   6   14.60    9.50
   8 -17   6   -3.20    8.00
   8  18   0   -8.40    7.30
   8  18   1    1.10    8.00
   8  18  -1    0.70    8.70
   8  18   2   -6.70    7.80
   8  18   3   20.60    9.80
   8 -18   3    7.70    9.70
  -8 -18   4    6.10   10.40
   8  18   4   -5.20    8.50
   8 -18   4   15.10    9.30
   8  19   0   -7.20    9.20
   8  19   1   10.00   10.10
   8  19  -1    1.50    9.30
   9   0   0   -1.60    4.40
   9   0   1   -5.00    4.10
   9   0  -1   -1.40    4.10
   9   0   2   -6.90    4.30
   9   0  -2   -4.80    3.90
   9   0  -3    6.30    5.00
   9   0   3    1.80    4.50
   9   0  -4    2.60    4.90
   9   0   4   -0.20    5.10
   9   0  -5    8.30    5.90
   9   0   5   -4.00    4.70
   9   0  -5   -4.50    3.80
   9   0   6    6.90    4.90
   9   0  -6   -4.30    4.70
   9   0  -7   -5.70    5.20
   9   0   7   -5.80    4.30
   9   0  -8   -2.70    5.70
   9   0   8   -9.10    4.20
   9   0  -9    6.90    7.00
   9   0   9   -1.20    4.10
   9   0 -10    3.10    6.90
   9   0  10    8.70    5.10
   9   0  11   -8.60    4.20
   9   0 -11   10.00    7.80
   9   0 -12   11.40    9.20
   9   0  12   -7.70    4.80
   9   0  13    0.90    4.80
   9   0 -13    0.20    9.30
   9  -1   0  217.88   12.70
   9   1   0  217.48   12.50
   9  -1  -1    7.20    4.80
   9   1   1    6.30    4.50
   9  -1   1   -1.70    5.10
   9   1  -1   11.90    5.40
   9  -1  -2   66.59    8.60
   9   1   2   69.49    8.60
   9  -1   2   79.89    9.10
   9   1  -2   79.99    9.40
   9   1   3   15.30    5.60
   9  -1  -3   15.70    5.40
   9  -1   3   24.30    6.60
   9   1  -3   16.30    5.70
   9  -1  -4   27.70    6.30
   9   1   4   17.00    5.40
   9  -1   4   17.60    6.40
   9   1  -4   15.90    5.50
   9   1   5    9.70    5.30
   9  -1  -5   -1.50    4.30
   9  -1  -5    1.20    6.00
   9   1  -5   -3.50    4.30
   9   1  -5    0.60    5.60
   9  -1   5   -5.10    4.70
   9   1   6   35.70    6.60
   9  -1  -6   25.00    7.60
   9   1  -6   24.00    7.60
   9  -1   6   29.20    6.60
   9  -1  -7   16.30    7.20
   9   1   7   23.80    5.80
   9  -1   7   17.50    5.90
   9   1  -7    5.70    6.30
   9  -1  -8   13.60    7.30
   9   1   8   -6.00    4.30
   9  -1   8    2.40    4.60
   9   1  -8   -2.00    6.10
   9   1   9    7.40    4.70
   9  -1  -9    0.50    5.60
   9   1  -9   -4.60    6.10
   9  -1   9   -1.10    4.50
   9  -1 -10   -6.40    5.50
   9   1  10    3.20    4.90
   9  -1  10    1.70    4.90
   9   1 -10   -1.30    6.40
   9   1  11   -0.30    4.90
   9  -1 -11   17.30    9.20
   9  -1  11    1.30    5.30
   9   1 -11    4.10    8.40
   9   1  12   -3.00    4.60
   9  -1 -12   -4.30    7.60
   9  -1  12   -1.20    4.80
   9   1 -12   14.10    9.30
   9   1  13    4.20    5.10
   9  -1 -13  -15.40    7.50
   9  -1  13    3.40    5.40
   9   1 -13   10.90    9.40
   9  -2   0   -4.10    4.20
   9   2   0    5.00    4.70
   9  -2  -1    1.80    4.50
   9   2   1    3.10    4.40
   9  -2   1    4.50    4.90
   9   2  -1    3.70    4.90
   9   2   2    7.90    5.50
   9  -2  -2   -1.70    4.10
   9   2  -2   -4.00    4.60
   9  -2   2    6.40    5.00
   9   2   3   -0.20    4.20
   9  -2  -3   -4.30    3.80
   9  -2   3    2.10    4.50
   9   2  -3    4.00    4.80
   9   2   4   21.80    6.10
   9  -2  -4   20.30    5.90
   9   2  -4   24.30    6.10
   9  -2   4   17.20    5.70
   9  -2  -5    7.60    6.40
   9  -2  -5    7.80    4.60
   9   2   5   -0.80    4.50
   9   2  -5    0.70    4.60
   9   2  -5   -1.40    5.30
   9  -2   5    4.20    5.40
   9   2   6    2.40    4.50
   9  -2  -6   -4.60    4.90
   9   2  -6    2.80    5.80
   9  -2   6    4.20    4.90
   9   2   7   18.20    5.60
   9  -2  -7   14.90    7.70
   9  -2   7   26.50    6.50
   9   2  -7   19.10    7.40
   9   2   8    1.80    4.70
   9  -2  -8    6.10    6.80
   9   2  -8    1.90    6.30
   9  -2   8   -1.60    4.80
   9   2   9    6.70    5.00
   9  -2  -9   21.50    8.30
   9  -2   9    5.50    5.20
   9   2  -9    6.60    6.60
   9  -2 -10  -10.70    5.10
   9   2  10   -2.10    4.70
   9   2 -10    3.30    7.40
   9  -2  10   -4.70    5.10
   9  -2 -11   -7.60    5.80
   9   2  11    1.50    4.90
   9  -2  11    1.80    5.30
   9   2 -11   -8.80    5.90
   9  -2 -12    1.10    7.60
   9   2  12   -2.30    4.40
   9   2 -12   -4.90    9.10
   9  -2  12    7.50    5.90
   9  -2 -13   -9.40    7.20
   9   2 -13    9.10   10.40
   9  -2  13    1.30    5.20
   9  -3   0   28.70    6.40
   9   3   0   18.00    5.70
   9   3   1  105.69   10.20
   9  -3  -1   92.19    9.80
   9   3  -1   75.59    9.10
   9  -3   1   96.69   10.20
   9   3   2   49.90    7.60
   9  -3  -2   49.40    7.90
   9   3  -2   53.99    8.30
   9  -3   2   39.00    7.40
   9   3   3   38.00    7.20
   9  -3  -3   44.50    7.60
   9   3  -3   29.20    6.60
   9  -3   3   34.60    7.40
   9  -3  -4   33.50    6.80
  -9  -3   4   37.60    7.60
   9  -3  -4   38.70    7.60
   9   3   4   57.79    8.40
   9  -3   4   52.89    8.40
   9   3  -4   47.20    8.20
  -9  -3   5   -3.80    4.30
   9  -3  -5    1.10    5.10
   9   3   5    2.40    4.60
   9  -3  -5   -3.80    3.80
   9  -3   5    1.30    5.60
   9   3  -5    0.00    4.50
  -9  -3   6    0.80    5.00
   9   3   6   -0.50    4.40
   9  -3  -6   -1.00    5.60
   9  -3   6   -6.20    4.10
   9   3  -6    4.80    5.60
   9   3   7   12.50    4.90
  -9  -3   7   -3.30    4.90
   9  -3  -7  -10.50    4.10
   9   3  -7    8.90    6.60
   9  -3   7    9.10    5.70
   9  -3  -8    5.00    6.10
   9   3   8    1.80    4.60
  -9  -3   8    9.80    5.90
   9  -3   8    2.70    5.70
   9   3  -8    4.60    6.60
   9   3   9    0.10    4.50
   9  -3  -9   -2.20    6.00
  -9  -3   9   -2.70    5.00
   9  -3   9    6.40    5.30
   9   3  -9   14.00    8.10
   9  -3 -10   -4.70    6.40
   9   3  10   -0.50    4.60
   9   3 -10   -1.70    7.00
   9  -3  10    6.30    5.50
   9  -3 -11    4.00    8.10
   9   3  11   -5.10    4.60
   9   3 -11    0.00    8.00
   9  -3  11   -1.60    5.30
   9   3  12   -2.20    4.70
   9  -3 -12   -7.90    6.70
   9   3 -12   -8.40    7.30
   9  -3  12    0.90    5.60
   9  -3 -13    5.00   10.40
   9  -3  13   -9.10    4.60
   9   3 -13  -10.10    8.50
   9   4   0    1.70    4.90
   9  -4   0   -4.10    4.60
   9  -4  -1    7.80    5.40
   9   4   1   11.10    5.90
   9  -4   1   11.70    5.60
   9   4  -1    8.80    5.60
   9   4   2    5.00    4.70
  -9  -4   2   -1.70    4.70
   9  -4  -2    9.70    5.80
   9   4  -2    3.50    5.10
   9  -4   2    5.10    6.10
   9   4   3   -3.30    4.80
   9  -4  -3   -8.20    4.50
  -9  -4   3    1.90    5.00
   9   4  -3    0.30    4.70
   9  -4   3   -8.30    4.40
   9  -4  -4    0.60    4.70
   9   4   4    6.20    5.70
  -9  -4   4    3.50    5.30
   9  -4  -4    6.20    5.00
   9  -4   4  -12.30    4.10
   9   4  -4   14.60    6.00
  -9  -4   5   14.30    6.30
   9   4   5   12.10    5.50
   9  -4  -5    8.80    6.20
   9  -4  -5   19.30    5.60
   9  -4   5   18.80    6.10
   9   4  -5   14.90    5.90
   9  -4  -6   -4.50    5.10
  -9  -4   6    5.20    5.20
   9   4   6    0.70    4.60
   9   4  -6   -1.80    5.10
   9  -4   6    1.60    5.20
   9   4   7   27.90    6.10
   9  -4  -7   31.30    8.50
  -9  -4   7   20.10    6.50
   9   4  -7   13.70    7.80
   9  -4   7   24.00    7.10
  -9  -4   8    1.40    5.40
   9  -4  -8   -0.70    5.40
   9   4   8   -2.80    4.40
   9  -4   8    3.60    5.00
   9   4  -8    6.80    7.40
   9  -4  -9   -2.60    5.70
  -9  -4   9   10.50    6.40
   9   4   9   -2.60    4.20
   9  -4   9    1.10    5.20
   9   4  -9   -1.00    6.20
  -9  -4  10   -3.90    5.10
   9  -4 -10    7.30    7.60
   9   4  10   -7.70    4.20
   9   4 -10    0.10    7.30
   9  -4  10    8.70    5.80
   9  -4 -11    4.50    8.00
  -9  -4  11   -4.10    5.80
   9   4  11    5.10    5.40
   9  -4  11   -0.30    5.80
   9   4 -11   -1.40    6.80
   9  -4 -12   -0.30    8.50
   9   4  12    3.00    5.40
   9   4 -12   -6.00    7.60
   9  -4  12    0.30    5.70
   9  -4 -13    0.30    9.70
   9   4 -13   15.80   11.20
   9  -4  13   -2.60    5.20
   9   5   0   33.30    7.60
   9  -5   0   37.50    7.70
  -9  -5   1   -5.90    4.10
   9   5   1   -0.40    5.00
   9  -5  -1    4.90    5.20
   9  -5   1   -0.60    5.00
   9   5  -1    7.10    5.90
  -9  -5   2   17.50    6.30
   9  -5  -2   16.70    6.10
   9   5   2   20.20    6.50
   9  -5   2   19.60    6.60
   9   5  -2   20.70    7.00
  -9  -5   3   37.80    7.80
   9   5   3   36.30    7.40
   9  -5  -3   38.00    7.40
   9   5  -3   38.60    8.30
   9  -5   3   51.99    8.50
   9  -5  -4   -1.20    4.30
  -9  -5   4    5.60    5.60
   9   5   4    1.60    5.30
   9  -5  -4    5.00    5.10
   9  -5   4    7.70    6.50
   9   5  -4   20.10    6.40
   9  -5  -5    2.00    4.40
  -9  -5   5   11.40    6.00
   9   5   5    4.20    4.90
   9   5  -5    0.10    4.60
   9  -5   5   -3.40    4.90
   9  -5  -6    4.90    5.90
   9   5   6    1.10    4.70
  -9  -5   6    1.30    5.20
   9   5  -6   -7.60    4.60
   9  -5   6   -7.30    4.30
  -9  -5   7   -3.40    4.20
   9   5   7    5.90    4.80
   9  -5  -7    0.40    4.90
   9  -5   7    3.50    5.70
   9   5  -7    2.70    6.40
  -9  -5   8   -0.10    4.70
   9  -5  -8    7.70    6.20
   9   5   8    5.90    4.90
   9   5  -8    7.50    6.70
   9  -5   8   13.90    6.70
  -9  -5   9   11.00    6.20
   9  -5  -9   19.30    8.30
   9   5   9    4.60    5.10
   9   5  -9   -6.00    5.40
   9  -5   9   12.70    5.90
   9   5  10   -0.90    4.60
  -9  -5  10   -6.60    5.50
   9  -5 -10   -1.80    7.10
   9  -5  10   -2.40    5.40
   9   5 -10   14.10    8.30
  -9  -5  11    2.40    6.40
   9  -5 -11   -9.30    6.10
   9   5  11    2.20    4.90
   9  -5  11   -2.20    5.80
   9   5 -11   -5.70    6.40
  -9  -5  12    9.50    7.50
   9  -5 -12   -6.80    6.40
   9   5  12   -7.30    4.60
   9   5 -12    3.30    8.80
   9  -5  12    0.30    5.50
   9  -5 -13    1.40    8.80
   9   5 -13   -6.40    7.30
   9  -5  13   -0.30    5.90
   9  -6   0   -1.00    5.50
   9   6   0    2.90    5.30
   9   6   1    8.10    6.00
  -9  -6   1   25.00    7.10
   9  -6  -1   16.50    6.90
   9   6  -1   28.70    7.40
   9  -6   1   24.00    7.70
   9  -6  -2   42.20    8.40
  -9  -6   2   36.20    8.00
   9   6   2   33.00    7.30
   9  -6   2   49.20    8.80
   9   6  -2   31.00    7.50
   9  -6  -3    6.40    4.50
   9   6   3    3.00    4.90
   9  -6  -3    4.60    4.80
  -9  -6   3   -5.00    5.30
   9   6  -3   -4.00    5.00
   9  -6   3    5.80    5.90
   9  -6  -4   40.90    7.50
  -9  -6   4   47.10    9.10
   9  -6  -4   42.70    7.70
   9   6   4   55.99    8.30
   9  -6   4   49.60    9.30
   9   6  -4   42.20    8.00
  -9  -6   5   -1.50    4.70
   9  -6  -5   -1.10    4.70
   9   6   5    2.30    4.70
   9   6  -5   -3.80    4.10
   9  -6   5    2.30    5.80
   9  -6  -6   -4.20    4.00
  -9  -6   6   -0.40    5.50
   9   6   6   -2.70    4.40
   9  -6   6   -4.60    5.00
   9   6  -6   -6.40    4.60
   9   6   7   12.40    5.30
  -9  -6   7   -5.30    5.80
   9  -6  -7    2.50    4.90
   9   6  -7    3.80    6.10
   9  -6   7   -5.10    4.90
   9  -6  -8    5.10    6.40
   9   6   8    4.30    5.20
  -9  -6   8   -1.90    5.20
   9  -6   8    1.20    5.30
   9   6  -8    0.50    6.10
   9  -6  -9    3.60    6.90
   9   6   9   -3.60    4.20
  -9  -6   9    9.80    6.10
   9  -6   9    0.40    5.40
   9   6  -9    5.10    7.00
   9  -6 -10    7.50    7.20
   9   6  10   -4.60    4.70
  -9  -6  10   10.30    7.00
   9  -6  10    1.40    6.40
   9   6 -10    6.10    7.70
  -9  -6  11   -2.30    6.10
   9   6  11   10.30    5.70
   9  -6 -11    9.40    9.20
   9  -6  11    8.40    6.60
   9   6 -11    2.90    7.20
   9   6  12  -10.50    4.20
  -9  -6  12    1.60    6.70
   9  -6 -12   -9.60    8.10
   9   6 -12   -1.20    9.50
   9  -6  12    6.10    6.70
   9  -7   0   21.00    7.20
   9   7   0   -0.40    6.60
  -9  -7   0   11.30    5.80
  -9  -7   1   -5.10    4.80
   9  -7  -1    5.90    6.20
   9   7   1   -1.50    5.90
   9  -7   1    2.00    5.60
   9   7  -1    6.80    6.00
   9   7   2   79.29   10.40
   9  -7  -2  110.49   11.90
   9  -7  -2   88.19    8.70
  -9  -7   2  104.89   12.00
   9   7  -2   95.29   11.10
   9  -7   2   88.99   12.00
  -9  -7   3    4.40    5.40
   9  -7  -3    8.20    4.50
   9  -7  -3    4.00    5.20
   9   7   3   -2.80    4.50
   9  -7   3    2.90    5.70
   9   7  -3    2.70    6.10
   9   7   4  111.09   11.70
   9  -7  -4  132.39   11.80
  -9  -7   4  140.09   14.10
   9  -7  -4  122.29   10.90
   9  -7   4  119.19   12.80
   9   7  -4  117.79   12.30
   9  -7  -5    3.70    5.10
   9   7   5   -2.00    4.70
  -9  -7   5   -2.90    5.70
   9   7  -5    6.20    4.70
   9  -7   5    0.00    5.00
  -9  -7   6   12.90    6.60
   9  -7  -6   13.00    6.00
   9   7   6    8.10    5.60
   9  -7   6   11.20    6.00
   9   7  -6   10.70    6.70
   9   7   7    2.90    5.30
   9  -7  -7    2.90    5.80
  -9  -7   7    3.30    5.40
   9  -7   7   -0.90    5.40
   9   7  -7    2.00    6.00
   9   7   8  -10.10    4.10
   9  -7  -8    5.90    6.00
  -9  -7   8    4.10    6.10
   9  -7   8   -4.30    5.50
   9   7  -8   -1.70    6.00
  -9  -7   9   -4.40    5.80
   9   7   9   -6.00    4.50
   9  -7  -9   -0.40    6.20
   9  -7   9   -7.00    5.00
   9   7  -9    4.90    7.00
  -9  -7  10  -10.20    5.10
   9  -7 -10  -16.40    5.40
   9   7  10    7.70    5.70
   9  -7  10   -3.20    6.00
   9   7 -10   -0.80    6.90
  -9  -7  11    0.20    6.40
   9  -7 -11    6.60    8.70
   9   7  11    8.10    5.90
   9   7 -11   16.50    9.70
   9  -7  11   16.10    7.30
  -9  -7  12   -3.90    6.50
   9   7  12   -2.20    4.80
   9  -7 -12    8.00    8.10
   9   7 -12    5.70    8.70
   9  -7  12    1.10    6.50
   9   8   0   -0.30    5.30
   9  -8   0   -0.50    5.60
  -9  -8   0    4.70    4.90
   9  -8  -1   12.10    6.30
   9   8   1   19.50    7.10
  -9  -8   1   16.70    6.30
   9   8  -1   20.10    6.90
   9  -8   1   25.10    7.20
  -9  -8  -1    2.30    4.90
   9   8   2   63.99    9.70
   9  -8  -2   61.39    9.50
  -9  -8   2   60.39    9.60
   9  -8  -2   54.09    6.60
   9   8  -2   50.69    9.10
   9  -8   2   43.60    9.00
   9  -8  -3   -2.30    3.50
  -9  -8   3   -0.30    5.20
   9   8   3    5.80    5.40
   9  -8  -3    4.00    5.10
   9   8  -3   19.00    7.10
   9  -8   3    4.50    5.60
  -9  -8   4   10.80    6.50
   9  -8  -4   -2.50    3.70
   9   8   4   12.50    5.70
   9  -8   4    4.70    6.50
   9   8  -4   24.70    7.30
  -9  -8   5   -3.00    4.80
   9  -8  -5    6.10    4.80
   9   8   5   -2.30    5.00
   9   8  -5   -3.30    5.20
   9   8  -5   -2.80    5.20
   9  -8   5   -0.10    5.60
   9  -8  -6    1.10    4.70
   9   8   6    0.40    5.20
  -9  -8   6  -11.00    4.60
   9   8  -6    4.10    5.80
   9  -8   6   -8.20    5.00
   9   8   7    4.70    5.20
  -9  -8   7   -5.20    5.70
   9  -8  -7    2.40    5.20
   9   8  -7   -1.30    5.60
   9  -8   7   -5.20    5.40
   9   8   8   -0.30    4.80
  -9  -8   8  -11.10    4.40
   9  -8  -8   -2.20    5.80
   9  -8   8    4.10    6.10
   9   8  -8    6.90    6.90
  -9  -8   9   11.10    6.90
   9   8   9    1.80    5.50
   9  -8  -9    2.90    6.80
   9   8  -9    8.40    7.10
   9  -8   9    5.20    6.70
  -9  -8  10   -1.40    6.50
   9  -8 -10    5.80    7.70
   9   8  10   -5.40    4.80
   9  -8  10    8.90    7.30
   9   8 -10   -4.20    6.60
   9   8  11   -0.70    5.50
  -9  -8  11   17.20    7.30
   9  -8 -11    3.30    7.70
   9  -8  11    4.50    6.40
   9   8 -11   11.10    8.30
  -9  -8  12   12.90    8.10
   9  -8 -12    3.30    7.80
   9   8  12    5.90    5.70
   9   8 -12  -15.10    5.60
   9  -8  12   12.60    7.50
   9   9   0   97.59   12.20
   9  -9   0   88.39   11.50
  -9  -9   0   54.59    9.50
  -9  -9   1   13.20    6.50
   9  -9  -1   -3.20    5.30
   9  -9  -1   -1.00    3.00
   9   9   1    4.30    6.00
  -9  -9  -1   -0.60    5.30
   9  -9   1    1.30    6.30
   9   9  -1    9.80    7.10
   9  -9  -2   -5.30    4.30
   9  -9  -2   -3.40    2.80
   9   9   2   12.70    6.50
  -9  -9   2   10.30    5.90
   9   9  -2    3.20    6.70
   9  -9   2    2.60    6.50
   9  -9  -3    3.10    5.10
   9   9   3   17.50    7.20
   9  -9  -3    0.10    3.80
  -9  -9   3   24.90    8.00
   9   9  -3   15.10    6.70
   9  -9   3   -2.70    5.40
   9  -9  -4   11.40    4.80
  -9  -9   4    9.80    6.80
   9   9   4    3.60    6.10
   9   9  -4   11.20    6.30
   9  -9   4    3.80    5.80
   9   9   5    6.80    5.80
   9  -9  -5   -2.60    4.40
  -9  -9   5    1.60    5.70
   9   9  -5    4.00    5.80
   9  -9   5   -1.10    6.30
  -9  -9   6    2.10    6.90
   9  -9  -6    1.00    5.00
   9   9   6    7.30    5.80
   9  -9   6   -2.30    5.70
   9   9  -6    7.30    6.30
  -9  -9   7   12.30    6.80
   9  -9  -7    8.70    6.30
   9   9   7   16.10    6.40
   9   9  -7    8.10    6.90
   9  -9   7    4.90    5.50
  -9  -9   8   -0.80    5.60
   9  -9  -8   -1.20    5.10
   9   9   8    3.00    5.70
   9   9  -8   -2.60    5.70
   9  -9   8   -2.50    5.80
   9  -9  -9   12.70    8.40
   9   9   9    2.70    6.00
  -9  -9   9   -0.50    7.00
   9   9  -9   -9.80    4.90
   9  -9   9   -7.00    6.20
  -9  -9  10   -1.70    7.10
   9  -9 -10   12.20    8.30
   9   9  10    0.30    5.60
   9   9 -10    5.50    8.20
   9  -9  10    4.90    7.10
  -9  -9  11   -3.10    6.90
   9  -9 -11    2.90    8.20
   9   9  11    6.60    6.00
   9   9 -11  -10.70    6.80
   9  -9  11    3.90    6.80
   9  10   0    0.10    5.80
  -9 -10   0    2.80    5.30
   9 -10   0   -3.00    5.70
   9 -10  -1    0.40    5.90
  -9 -10   1   12.10    6.60
   9  10   1    6.30    6.20
   9 -10   1    7.40    7.10
  -9 -10  -1    9.50    6.00
   9  10  -1    0.20    5.50
   9  10   2   12.60    6.90
   9 -10  -2   12.40    6.50
  -9 -10   2    5.30    6.50
  -9 -10  -2   28.00    7.30
   9 -10   2   21.50    7.60
   9  10  -2   19.60    8.10
   9  10   3    3.40    5.90
   9 -10  -3   -5.30    4.80
  -9 -10   3    7.10    6.70
   9 -10   3    2.30    6.00
   9  10  -3   10.20    6.50
  -9 -10   4    6.50    7.00
   9  10   4   -0.30    4.80
   9  10  -4    0.80    6.00
   9 -10   4   -5.60    5.80
  -9 -10   5    8.90    6.50
   9  10   5    8.00    6.10
   9 -10  -5    4.00    5.60
   9  10  -5    3.40    5.50
   9 -10   5    7.60    6.90
   9  10   6    3.10    5.70
   9 -10  -6   -1.20    4.80
  -9 -10   6    1.60    6.60
   9  10  -6    4.80    6.00
   9 -10   6   -1.40    6.00
   9  10   7   -8.70    4.40
  -9 -10   7   11.70    7.60
   9 -10  -7  -13.80    4.30
   9 -10   7    5.50    7.10
   9  10  -7   -3.50    6.00
  -9 -10   8   11.00    7.30
   9  10   8    6.00    6.20
   9 -10   8    9.10    7.70
   9  10  -8    4.50    6.50
   9  10   9    0.40    5.90
  -9 -10   9   -6.50    5.50
   9  10  -9    0.40    6.10
   9 -10   9   -0.40    6.90
   9  10  10   -4.10    5.30
  -9 -10  10  -11.90    5.10
   9  10 -10    2.30    7.00
   9 -10  10   17.00    8.10
  -9 -10  11    1.40    8.10
   9  10  11    1.20    6.30
   9  10 -11   -1.80    7.00
   9 -10  11    0.30    6.50
   9  11   0    4.00    6.40
   9 -11   0    2.20    6.20
  -9 -11   0    3.70    6.60
  -9 -11   1    2.80    6.90
   9  11   1   24.90    8.80
   9 -11  -1   16.00    7.10
   9 -11   1   12.80    7.00
   9  11  -1   18.30    7.50
  -9 -11  -1    9.20    6.30
   9  11   2    2.10    6.50
  -9 -11   2    7.70    6.70
   9 -11  -2    4.20    6.30
   9 -11   2   13.20    6.80
   9  11  -2   12.00    7.10
   9  11   3   12.80    7.20
  -9 -11   3   -0.60    5.60
   9  11  -3   -8.10    6.50
   9 -11   3  -12.80    6.00
   9  11   4    4.60    6.40
  -9 -11   4   -4.80    5.20
   9  11  -4   -0.10    6.20
   9 -11   4    9.70    7.60
   9  11   5   -5.40    5.10
  -9 -11   5    4.70    7.00
   9  11  -5   -4.50    4.70
   9 -11   5    0.30    7.10
  -9 -11   6   -0.40    6.00
   9  11   6   -1.70    5.70
   9 -11   6    1.70    6.90
   9  11  -6  -12.30    4.30
   9  11   7    4.60    6.70
  -9 -11   7    7.80    8.20
   9 -11   7    2.60    6.90
   9  11  -7    9.00    6.30
   9  11   8    2.80    6.30
  -9 -11   8   -4.00    6.80
   9  11  -8    1.90    7.30
   9 -11   8    8.80    7.60
  -9 -11   9   -2.50    7.50
   9  11   9   -3.40    5.70
   9 -11   9    7.70    7.40
   9  11  -9    4.50    6.10
   9  11  10    3.00    6.20
  -9 -11  10   -0.20    7.90
   9  11 -10    9.90    8.80
   9 -11  10   -8.30    6.70
   9 -12   0   10.70    6.90
  -9 -12   0    1.60    6.00
   9  12   0    2.10    6.20
  -9 -12   1   -0.80    6.10
   9  12   1   -2.00    6.90
   9 -12  -1    2.10    5.90
   9  12  -1   -4.80    6.50
   9 -12   1    9.20    6.90
  -9 -12   2    3.80    7.50
   9  12   2   -9.50    4.90
   9 -12  -2    4.60    5.60
   9  12  -2    0.10    7.00
   9 -12   2    9.30    7.10
   9  12   3   -4.00    5.40
  -9 -12   3   -5.10    5.40
   9 -12   3   -8.00    6.80
   9  12  -3   -0.70    6.10
   9  12   4    3.80    6.00
  -9 -12   4   -6.70    5.80
   9 -12   4   -7.50    6.80
   9  12  -4   -7.20    5.30
   9  12   5   -0.80    5.70
  -9 -12   5   13.70    8.20
   9 -12   5   -9.30    5.60
   9  12  -5   -6.70    5.10
   9  12   6    9.00    7.20
  -9 -12   6    4.70    7.30
   9 -12   6    9.20    7.90
   9  12  -6    2.90    6.30
  -9 -12   7    9.70    8.70
   9  12   7   -3.70    6.20
   9 -12   7   11.40    8.20
   9  12  -7    4.90    6.20
  -9 -12   8   -9.40    7.10
   9  12   8    2.00    6.50
   9  12  -8  -10.40    5.40
   9 -12   8   -3.70    6.30
   9  12   9   -3.60    6.00
  -9 -12   9    2.20    8.50
   9  12  -9    1.60    7.20
   9 -12   9   -5.20    6.10
  -9 -12  10   -4.40    7.90
   9  12  10    9.90    6.80
   9 -12  10   -6.30    6.20
   9  12 -10  -10.60    5.50
  -9 -13   0   18.10    8.30
   9  13   0   -3.60    7.10
   9 -13   0    0.00    6.90
   9  13   1    0.50    6.30
  -9 -13   1   -1.40    6.20
   9 -13  -1    0.50    6.80
   9  13  -1   15.40    7.90
   9 -13   1   -5.40    5.60
  -9 -13   2   -8.20    6.50
   9  13   2   -1.20    6.90
   9 -13   2   17.20    7.90
   9  13  -2    9.40    7.10
  -9 -13   3   -0.20    7.90
   9  13   3   -2.20    6.10
   9 -13   3   -6.80    6.40
   9  13  -3    7.90    7.30
   9  13   4    4.60    6.90
  -9 -13   4   -1.30    6.40
   9 -13   4   10.30    7.60
   9  13  -4   -9.40    4.90
   9  13   5    9.70    7.50
  -9 -13   5    3.80    7.60
   9  13  -5   -2.70    5.70
   9 -13   5   -6.20    7.40
  -9 -13   6   21.20    9.80
   9  13   6   15.10    7.20
   9  13  -6   -6.00    5.70
   9 -13   6   -1.60    6.80
  -9 -13   7   -1.80    7.40
   9  13   7   -6.80    6.30
   9 -13   7   -7.90    7.60
   9  13  -7  -17.40    4.70
   9  13   8   14.70    7.80
  -9 -13   8    1.30    7.70
   9  13  -8   -3.90    6.40
   9 -13   8   12.20    9.30
   9  13   9    3.20    6.90
  -9 -13   9   -9.90    5.80
   9 -13   9   -7.50    6.70
   9  13  -9   -4.90    5.60
   9 -14   0    7.60    7.00
   9  14   0   -2.20    7.00
  -9 -14   1    2.20    8.00
   9  14   1   -1.40    7.90
   9  14  -1   12.10    8.10
   9 -14   1    0.80    6.60
   9  14   2    3.40    7.30
  -9 -14   2   13.30    9.00
   9 -14   2   -1.10    6.60
   9  14  -2   10.00    7.80
   9  14   3    0.90    6.70
  -9 -14   3   -0.40    7.50
   9 -14   3   -3.30    7.10
   9  14  -3    3.50    8.10
  -9 -14   4   -2.00    7.30
   9  14   4   11.20    8.80
   9 -14   4    9.20    8.60
   9  14  -4    8.40    5.90
  -9 -14   5   -3.40    7.00
   9  14   5    9.00    8.10
   9  14  -5    4.80    6.00
   9 -14   5   -0.80    7.40
  -9 -14   6   22.00   10.00
   9  14   6   13.70    7.70
   9 -14   6    4.80    8.00
  -9 -14   7    0.50    7.60
   9  14   7   -9.50    5.50
   9 -14   7   14.20    9.50
  -9 -14   8    3.70    8.20
   9  14   8    9.10    7.50
   9 -14   8    8.40    8.60
   9  15   0   12.20    9.40
   9 -15   0    4.10    7.70
   9  15   1   -2.20    7.10
   9  15  -1   -6.50    7.50
   9 -15   1   10.80    8.60
  -9 -15   2  -12.60    7.40
   9  15   2   12.50    8.90
   9 -15   2   -4.10    7.80
   9  15  -2   -7.40    5.90
  -9 -15   3   19.30   10.20
   9  15   3    8.90    8.10
   9 -15   3    3.20    7.90
  -9 -15   4    7.50    8.90
   9  15   4   12.00    8.60
   9 -15   4   -6.90    7.60
   9  15   5    1.80    8.10
  -9 -15   5    6.30    9.40
   9 -15   5   12.90    9.60
   9  15   6   -4.50    6.00
  -9 -15   6    1.20    8.90
   9 -15   6   -8.40    7.80
   9  15   7    2.20    7.40
  -9 -15   7   -9.90    8.10
   9 -15   7  -13.90    7.40
  -9 -15   8    1.70    9.00
   9  15   8    9.30    8.40
   9 -15   8   -2.90    8.30
   9  16   0    4.80    9.30
   9  16   1   -4.20    8.40
   9 -16   1   -3.80    7.50
   9  16  -1    7.70    9.30
   9  16   2  -13.50    5.60
   9 -16   2    5.80    8.10
   9  16  -2    6.40    8.00
  -9 -16   3   -5.30    8.30
   9  16   3   -6.30    7.20
   9 -16   3   12.30    9.10
   9  16   4    2.00    8.40
  -9 -16   4   -5.90    8.30
   9 -16   4    3.70    9.10
   9  16   5    1.80    8.10
  -9 -16   5    4.80    8.70
   9 -16   5   -6.70    7.30
   9  16   6    7.20    8.60
  -9 -16   6   -5.50    8.20
   9 -16   6   -2.00    7.90
   9  17   0   -1.30    8.20
   9  17   1   -8.20    7.90
   9  17  -1    9.10    9.20
   9  17   2  -11.00    7.40
   9  17  -2    9.40   10.30
   9 -17   2    2.20    9.30
   9  17   3   -2.70    7.70
   9 -17   3   13.70   10.90
  -9 -17   4   21.30   11.90
   9  17   4    5.60    9.70
   9 -17   4    7.00    9.90
  -9 -17   5   21.00    9.60
   9  17   5   16.60    9.60
   9 -17   5   -4.00    9.50
   9  18   0   -4.10    9.10
   9  18   1   -3.80    8.00
   9  18  -1   -1.70    9.70
   9  18   2    1.50    9.30
   9  18   3    3.60    9.30
   9 -18   3   -8.80    6.40
  10   0   0  118.49   11.50
  10   0  -1   29.70    7.10
  10   0   1   30.50    7.20
  10   0   2   37.60    8.00
  10   0  -2   46.60    8.00
  10   0  -3    6.80    5.30
  10   0   3   -5.90    4.70
  10   0   4   35.00    7.80
  10   0  -4   38.70    7.50
  10   0   5    8.00    5.60
  10   0  -5   15.60    6.90
  10   0  -5    6.50    4.80
  10   0  -6  126.99   13.90
  10   0   6  113.19   11.30
  10   0  -7   14.60    7.20
  10   0   7   19.00    6.60
  10   0  -8   24.50    9.10
  10   0   8   29.30    7.10
  10   0   9    0.90    4.90
  10   0  -9   -3.10    6.00
  10   0  10   -2.00    5.10
  10   0 -10    2.80    6.80
  10   0 -11   -3.40    7.10
  10   0  11    3.20    5.60
  10   0  12    9.80    6.40
  10   0 -12   -7.80    7.50
  10   0  13    6.10    5.80
  10   0 -13   -2.00    9.30
  10  -1   0   -2.30    4.80
  10   1   0    7.90    5.80
  10  -1  -1   61.69    8.80
  10   1   1   49.10    8.10
  10   1  -1   52.09    8.60
  10  -1   1   73.09    9.40
  10   1   2   -6.80    4.40
  10  -1  -2    4.30    5.70
  10  -1   2   -3.50    4.90
  10   1  -2    5.20    5.50
  10   1   3    4.90    5.20
  10  -1  -3    6.70    5.10
  10  -1   3   -5.80    4.50
  10   1  -3    1.10    5.60
  10  -1  -4   57.49    8.50
  10   1   4   48.00    8.10
  10  -1   4   41.00    8.00
  10   1  -4   58.79    8.80
  10   1   5    9.40    5.90
  10  -1  -5    2.90    4.50
  10  -1  -5    3.90    5.50
  10  -1   5    7.20    5.50
  10   1  -5    8.60    5.20
  10   1   6   52.59    7.90
  10  -1  -6   61.09   10.40
  10  -1   6   59.69    8.60
  10   1  -6   35.80    8.70
  10   1   7   15.10    5.60
  10  -1  -7    8.50    6.20
  10   1  -7    7.70    6.90
  10  -1   7   10.00    5.50
  10   1   8   -1.60    4.20
  10  -1  -8    1.30    6.40
  10  -1   8    3.40    5.50
  10   1  -8   -1.40    6.20
  10  -1  -9    3.40    7.40
  10   1   9   -4.80    4.50
  10   1  -9   -6.60    5.00
  10  -1   9   -2.50    5.00
  10   1  10   -9.30    4.60
  10  -1 -10    3.10    6.90
  10   1 -10   -1.10    6.40
  10  -1  10   11.20    6.00
  10   1  11    8.90    5.60
  10  -1 -11    0.10    7.10
  10   1 -11    4.20    8.40
  10  -1  11   -7.80    5.00
  10  -1 -12   -6.30    8.20
  10   1  12    0.60    5.60
  10   1 -12   13.60   10.10
  10  -1  12   -1.50    5.50
  10  -1 -13    5.10   10.20
  10   1  13    5.20    5.60
  10   1 -13    7.50    8.90
  10  -1  13   11.80    6.20
  10   2   0  202.88   12.90
  10  -2   0  180.78   12.60
  10   2   1  411.56   18.90
  10  -2  -1  401.96   19.00
  10  -2   1  395.36   18.70
  10   2  -1  415.56   18.80
  10   2   2   27.00    6.90
  10  -2  -2   30.80    6.80
  10   2  -2   40.70    7.50
  10  -2   2   39.30    7.90
  10  -2  -3   25.40    6.80
  10   2   3   39.10    7.60
  10   2  -3   39.60    8.00
  10  -2   3   34.60    7.30
  10  -2  -4   54.79    8.10
  10   2   4   42.60    8.00
  10   2  -4   44.70    8.00
  10  -2   4   31.10    7.30
  10   2   5  117.99   11.10
  10  -2  -5  121.99   10.70
  10  -2  -5  123.79   12.70
  10   2  -5  130.19   11.60
  10  -2   5  109.49   11.40
  10  -2  -6   41.70    9.00
  10   2   6   46.90    7.70
  10  -2   6   45.90    8.10
  10   2  -6   21.60    7.20
  10  -2  -7   -2.50    5.80
  10   2   7   -2.60    4.60
  10  -2   7    0.30    4.90
  10   2  -7   -1.30    5.80
  10   2   8    8.60    4.90
  10  -2  -8    2.50    6.60
  10   2  -8   -2.40    5.40
  10  -2   8    2.70    5.30
  10   2   9   -3.70    4.60
  10  -2  -9   -0.20    6.90
  10  -2   9    2.30    5.20
  10   2  -9    3.20    6.60
  10  -2 -10    2.70    8.10
  10   2  10    6.60    5.40
  10   2 -10   -3.20    6.50
  10  -2  10    4.90    6.10
  10   2  11  -14.30    4.40
  10  -2 -11    2.70    8.30
  10   2 -11    6.00    8.30
  10  -2  11    2.10    5.40
  10  -2 -12   -1.60    8.10
  10   2  12   -2.90    5.30
  10  -2  12   -9.20    5.10
  10   2 -12   -7.40    7.60
  10   2  13    0.60    5.10
  10  -2 -13  -10.10    7.50
  10   2 -13  -14.70    8.00
  10  -2  13   -3.20    5.50
  10  -3   0    0.80    6.00
  10   3   0    1.20    5.20
  10   3   1   82.89   10.00
  10  -3  -1   83.29   10.00
  10   3  -1   85.89   10.30
  10  -3   1   88.79   10.90
  10  -3  -2   17.30    6.20
  10   3   2   37.80    7.50
  10   3  -2   22.90    7.50
  10  -3   2   29.70    7.50
  10  -3  -3  151.38   12.80
  10   3   3  141.59   12.60
  10  -3   3  160.38   13.90
  10   3  -3  152.08   13.00
  10   3   4   10.00    5.80
  10  -3  -4    5.10    5.40
  10  -3   4    9.90    5.90
  10   3  -4   10.30    6.30
  10  -3  -5   30.30    6.60
  10  -3  -5   20.90    6.90
  10   3   5   27.80    6.80
  10   3  -5   41.60    7.60
  10  -3   5   27.10    6.70
  10  -3  -6   12.20    7.00
  10   3   6   13.10    5.50
  10   3  -6   10.70    6.90
  10  -3   6    8.80    6.00
  10   3   7    5.10    4.80
  10  -3  -7   -0.50    6.30
  10  -3   7    7.70    5.80
  10   3  -7   -7.00    5.80
  10   3   8   14.90    6.00
  10  -3  -8    5.40    6.40
  10  -3   8    3.50    6.00
  10   3  -8   10.30    7.30
  10   3   9    3.80    4.90
  10  -3  -9   11.60    7.80
  10   3  -9   19.20    8.60
  10  -3   9    8.90    6.00
  10   3  10   -1.20    4.90
  10  -3 -10    6.10    7.50
  10  -3  10   -1.40    5.80
  10   3 -10   32.50   11.30
  10   3  11   -8.20    4.80
  10  -3 -11   -4.90    7.10
  10  -3  11    3.50    6.10
  10   3 -11   -0.30    7.70
  10  -3 -12    3.00    8.50
  10   3  12   -4.20    5.20
  10   3 -12    1.50    7.50
  10  -3  12   10.30    6.40
  10  -3 -13  -11.10    8.60
  10   3 -13    3.20   16.90
  10  -4   0   -7.60    4.90
  10   4   0    5.80    5.60
  10   4   1   -3.80    6.00
  10  -4  -1    4.80    5.50
  10  -4   1    6.60    5.80
  10   4  -1   -1.70    4.70
  10  -4  -2   -2.30    5.20
  10   4   2   14.00    6.60
  10  -4   2   18.40    6.90
  10   4  -2    1.30    6.10
  10   4   3  184.18   14.40
  10  -4  -3  159.18   13.10
  10  -4   3  156.38   13.60
  10   4  -3  123.39   12.20
  10  -4  -4   27.80    6.60
  10   4   4   13.20    6.40
  10  -4  -4   20.50    6.30
 -10  -4   4   19.30    7.10
  10  -4   4   18.90    7.40
  10   4  -4   19.90    7.10
  10   4   5    3.90    5.50
 -10  -4   5   17.70    6.50
  10  -4  -5    6.40    5.80
  10   4  -5    7.10    5.50
  10  -4   5   15.50    6.80
 -10  -4   6   34.80    7.90
  10   4   6   14.10    5.90
  10  -4  -6   22.90    7.10
  10   4  -6   29.10    8.20
  10  -4   6   31.10    7.70
 -10  -4   7   -1.10    5.20
  10   4   7    4.80    5.00
  10  -4  -7    0.10    5.60
  10   4  -7    4.30    6.40
  10  -4   7    0.30    5.60
 -10  -4   8   16.00    7.10
  10  -4  -8   26.90    8.20
  10   4   8   23.90    6.60
  10   4  -8   -3.70    5.60
  10  -4   8   21.30    7.30
  10  -4  -9    1.30    6.60
 -10  -4   9   20.20    7.70
  10   4   9    3.90    5.50
  10   4  -9   11.90    8.10
  10  -4   9   10.00    6.10
  10   4  10   -8.00    4.50
  10  -4 -10    1.10    8.10
  10  -4  10    4.20    5.90
  10   4 -10   -3.50    7.20
  10   4  11    3.50    5.60
  10  -4 -11   11.60    9.40
  10   4 -11  -13.60    6.00
  10  -4  11   -0.10    5.50
  10  -4 -12   -7.30    6.70
  10   4  12    5.80    5.80
  10   4 -12  -13.00    7.70
  10  -4  12   13.40    7.00
  10  -5   0    6.90    6.30
  10   5   0   -6.90    5.40
  10   5   1   -5.50    5.30
  10  -5  -1    3.50    5.90
  10  -5   1    5.90    6.40
  10   5  -1   -3.90    6.00
  10   5   2   35.10    7.80
  10  -5  -2   16.70    7.10
  10   5  -2   21.20    7.80
  10  -5   2   30.50    7.80
  10   5   3    5.40    6.20
  10  -5  -3   22.10    6.80
 -10  -5   3   22.30    7.60
  10  -5   3   17.70    7.10
  10   5  -3   15.50    6.60
  10   5   4   36.40    7.80
  10  -5  -4   29.50    7.10
  10  -5  -4   33.30    7.40
 -10  -5   4   32.60    7.80
  10  -5   4   31.20    8.20
  10   5  -4   19.50    6.90
  10  -5  -5   10.20    6.20
 -10  -5   5   15.00    6.80
  10   5   5    5.60    5.30
  10  -5   5    8.70    6.40
  10   5  -5   12.10    5.70
 -10  -5   6   10.40    6.70
  10  -5  -6    4.50    5.30
  10   5   6    4.70    5.30
  10  -5   6    9.70    6.20
  10   5  -6    6.90    6.50
  10   5   7    9.90    5.60
 -10  -5   7    2.20    6.00
  10  -5  -7    1.30    5.20
  10  -5   7    3.90    6.10
  10   5  -7   -0.60    6.50
 -10  -5   8   13.50    7.20
  10   5   8    2.90    5.40
  10  -5  -8    3.90    6.20
  10   5  -8   17.10    8.30
  10  -5   8   -0.20    5.30
 -10  -5   9    8.40    6.70
  10  -5  -9   -1.50    7.20
  10   5   9    7.60    5.50
  10  -5   9   -3.80    5.30
  10   5  -9    4.30    7.10
  10   5  10   -1.90    5.30
  10  -5 -10    6.40    7.70
 -10  -5  10    9.60    6.90
  10   5 -10    5.80    8.30
  10  -5  10    7.80    6.20
 -10  -5  11   -1.50    6.30
  10   5  11    7.10    5.80
  10  -5 -11   15.80    9.90
  10  -5  11    7.50    6.70
  10   5 -11   -1.60    8.30
  10  -5 -12   -8.00    6.90
  10   5  12   -1.20    5.20
  10   5 -12   -7.70    7.50
  10  -5  12   -0.10    6.50
  10   6   0   -5.60    5.40
  10  -6   0   -4.60    5.30
  10  -6  -1    6.00    5.90
  10   6   1    8.00    6.00
  10  -6   1    7.00    6.40
  10   6  -1   15.50    6.90
  10  -6  -2   31.30    8.00
 -10  -6   2   46.40    8.70
  10   6   2   29.10    8.00
  10  -6   2   52.69    9.50
  10   6  -2   37.20    8.60
  10  -6  -3   19.90    6.50
  10   6   3   19.80    7.20
 -10  -6   3   18.40    7.30
  10  -6  -3   15.10    5.70
  10  -6   3   18.60    6.90
  10   6  -3   21.00    7.00
  10  -6  -4   47.30    7.90
  10  -6  -4   37.80    7.70
  10   6   4   40.90    8.00
 -10  -6   4   37.00    8.40
  10  -6   4   47.70    9.30
  10   6  -4   54.69    8.90
  10   6   5    0.50    4.50
 -10  -6   5    5.10    5.70
  10  -6  -5    3.30    4.60
  10   6  -5   -2.20    5.30
  10  -6   5    5.10    6.70
  10   6   6   13.40    6.10
 -10  -6   6    7.40    5.80
  10  -6  -6    2.50    5.00
  10   6  -6    4.10    6.10
  10  -6   6   15.80    7.20
  10   6   7    7.80    5.60
 -10  -6   7   -6.60    4.80
  10  -6  -7    8.70    6.00
  10   6  -7   -5.60    5.70
  10  -6   7   -4.20    5.40
 -10  -6   8    9.90    7.10
  10   6   8   -6.70    4.50
  10  -6  -8    8.10    6.10
  10  -6   8    3.30    6.30
  10   6  -8   -1.90    6.60
 -10  -6   9   -4.00    6.70
  10   6   9   -1.10    5.50
  10  -6  -9    9.70    7.60
  10   6  -9    6.10    7.50
  10  -6   9   -1.10    5.30
 -10  -6  10   -1.50    6.30
  10   6  10    6.70    5.70
  10  -6 -10   -9.90    6.70
  10  -6  10   10.90    7.40
  10   6 -10   -6.80    7.20
  10   6  11   -1.80    5.30
  10  -6 -11   -1.80    6.80
 -10  -6  11   -1.60    6.30
  10   6 -11    4.80    8.60
  10  -6  11   10.50    7.20
  10   6  12    2.90    5.80
 -10  -6  12   -9.50    6.10
  10  -6 -12    2.90    8.40
  10   6 -12    2.30    8.20
  10  -6  12    5.50    6.70
  10   7   0    5.10    5.50
  10  -7   0   11.10    6.30
  10  -7  -1    1.10    5.60
 -10  -7   1   16.80    7.10
  10   7   1   19.70    7.40
  10  -7   1   22.60    7.50
  10   7  -1    4.00    6.00
  10   7   2  115.89   12.00
  10  -7  -2  124.19   12.50
 -10  -7   2   98.19   12.10
  10   7  -2  123.69   12.90
  10  -7   2  145.19   14.00
  10   7   3   36.00    8.00
  10  -7  -3   44.80    7.20
 -10  -7   3   42.00    9.70
  10  -7  -3   45.00    8.00
  10  -7   3   42.50    9.00
  10   7  -3   47.20    9.00
  10  -7  -4   43.00    7.70
  10  -7  -4   23.70    6.30
  10   7   4   37.10    8.50
 -10  -7   4   41.80    9.10
  10   7  -4   48.10    8.80
  10  -7   4   30.60    8.00
  10  -7  -5   15.40    6.10
  10   7   5   12.20    6.10
 -10  -7   5   14.20    7.10
  10  -7   5   26.20    7.50
  10   7  -5   21.20    6.80
 -10  -7   6    4.20    6.20
  10  -7  -6    1.70    5.30
  10   7   6    1.30    5.50
  10   7  -6   -2.00    5.80
  10  -7   6    5.70    6.90
 -10  -7   7   -0.60    5.70
  10  -7  -7    8.10    6.20
  10   7   7   -2.80    4.70
  10  -7   7   -2.80    5.20
  10   7  -7    2.70    7.30
  10   7   8    2.50    5.70
  10  -7  -8   -2.70    5.10
 -10  -7   8    9.20    6.40
  10   7  -8   -9.10    5.40
  10  -7   8    6.00    5.90
 -10  -7   9    2.90    6.40
  10  -7  -9   -2.40    5.70
  10   7   9    3.10    5.90
  10   7  -9   -3.80    7.30
  10  -7   9   10.80    7.50
  10  -7 -10   -5.00    6.60
 -10  -7  10    9.00    7.50
  10   7  10    4.10    6.10
  10  -7  10    5.10    7.10
  10   7 -10    6.60    7.20
  10   7  11    3.10    5.80
 -10  -7  11   -3.90    6.20
  10  -7 -11   -3.30    7.70
  10   7 -11    4.90    8.00
  10  -7  11   -2.80    5.90
  10  -7 -12   -6.40    8.80
  10   7  12    1.90    5.60
 -10  -7  12    1.60    7.80
  10   7 -12    1.70    8.50
  10  -7  12    0.10    6.90
 -10  -8   0   79.79   10.90
  10  -8   0   74.99   10.70
  10   8   0  102.39   12.30
  10   8   1   41.40    8.60
  10  -8  -1   23.50    7.10
 -10  -8   1   39.30    8.70
  10   8  -1   35.30    9.00
  10  -8   1   31.00    8.20
 -10  -8   2    1.90    6.20
  10  -8  -2    3.80    4.10
  10  -8  -2    7.40    5.50
  10   8   2    6.40    5.60
  10   8  -2    2.20    6.20
  10  -8   2   -6.00    4.80
  10  -8  -3    1.00    4.90
  10   8   3    1.50    6.10
 -10  -8   3    3.90    6.20
  10  -8  -3   -3.30    3.80
  10  -8   3   -0.20    5.80
  10   8  -3    1.30    5.20
  10   8   4   -6.70    4.60
  10  -8  -4   -2.60    4.20
 -10  -8   4   -5.10    5.60
  10   8  -4    4.80    6.40
  10  -8   4    6.30    6.10
  10  -8  -5    8.30    5.60
 -10  -8   5   11.20    6.80
  10   8   5    7.00    6.40
  10  -8   5    8.30    7.20
 -10  -8   6    1.90    5.70
  10   8   6    7.20    5.90
  10  -8  -6    9.60    5.80
  10  -8   6   -1.50    5.10
  10   8  -6    4.90    6.30
  10  -8  -7    3.80    5.60
 -10  -8   7   -6.50    4.70
  10   8   7    1.50    5.70
  10  -8   7    4.60    6.50
  10   8  -7   14.10    8.10
  10  -8  -8   -1.60    6.00
 -10  -8   8    3.70    6.70
  10   8   8   -4.30    5.40
  10  -8   8   -2.20    5.40
  10   8  -8   -2.50    5.90
 -10  -8   9   -8.60    6.00
  10   8   9    8.80    6.30
  10  -8  -9   -1.40    6.40
  10  -8   9   -6.60    6.30
  10   8  -9    8.60    7.80
  10  -8 -10   21.50    9.30
  10   8  10   10.70    6.80
 -10  -8  10    5.00    7.20
  10  -8  10   15.40    7.80
  10   8 -10   14.70    8.10
 -10  -8  11    5.70    8.20
  10  -8 -11   -6.90    6.80
  10   8  11    0.60    6.20
  10   8 -11    6.30    8.10
  10  -8  11   15.80    8.30
  10   9   0   -2.60    5.90
 -10  -9   0    4.10    5.90
  10  -9   0    7.20    6.10
  10  -9  -1    5.40    3.70
  10  -9  -1    7.80    6.30
  10   9   1   13.70    7.70
 -10  -9   1    9.50    6.20
  10   9  -1   16.60    7.10
  10  -9   1    6.00    6.60
 -10  -9   2   11.60    6.50
  10  -9  -2    2.90    3.80
  10   9   2   -4.50    5.30
  10  -9  -2   11.70    6.60
  10   9  -2   -6.90    4.80
  10  -9   2   -3.00    6.10
 -10  -9   3   34.70    8.80
  10   9   3   24.20    7.70
  10  -9  -3   23.00    5.60
  10  -9  -3   16.60    6.50
  10  -9   3   15.00    7.40
  10   9  -3   19.20    7.50
  10   9   4   19.30    7.40
  10  -9  -4    7.10    4.80
 -10  -9   4   -2.10    6.60
  10   9  -4    5.60    6.00
  10  -9   4   10.60    7.30
  10  -9  -5   -0.90    4.50
  10   9   5   16.10    6.90
 -10  -9   5    1.20    5.90
  10  -9   5    0.40    5.70
  10   9   6   -1.10    5.60
  10  -9  -6    1.20    5.00
 -10  -9   6    8.60    6.80
  10   9  -6   -0.10    5.40
  10  -9   6    2.20    5.80
  10   9   7    5.40    6.30
 -10  -9   7    5.20    7.30
  10  -9  -7   -0.60    4.90
  10   9  -7   -6.30    5.20
  10  -9   7   -2.10    6.30
  10  -9  -8   -3.80    5.50
 -10  -9   8   -4.50    6.40
  10   9   8   -4.70    6.10
  10   9  -8   -1.10    6.60
  10  -9   8   -1.30    6.50
  10  -9  -9   -4.50    5.30
 -10  -9   9    4.70    7.40
  10   9   9   -6.20    5.30
  10   9  -9    4.30    7.90
  10  -9   9   -2.10    6.90
  10  -9 -10    5.40    8.50
 -10  -9  10   -4.50    6.80
  10   9  10   -6.20    5.00
  10   9 -10    7.20    7.60
  10  -9  10    1.80    7.10
 -10  -9  11    1.80    7.60
  10   9  11   -6.90    5.60
  10  -9 -11  -11.80    9.00
  10   9 -11   -4.40    7.20
  10  -9  11   16.50    8.60
  10  10   0   49.60   10.70
  10 -10   0   54.99   10.10
 -10 -10   0   62.49   10.40
  10 -10  -1    7.90    6.20
 -10 -10   1    9.30    6.30
  10  10   1    6.40    6.90
  10 -10   1    4.90    7.20
  10  10  -1   -5.30    6.10
 -10 -10  -1   -1.40    5.20
  10 -10  -2   27.70    8.50
  10  10   2   18.80    7.40
 -10 -10   2   24.70    8.30
  10  10  -2   11.20    7.00
  10 -10   2   23.10    8.30
  10  10   3    9.60    7.30
 -10 -10   3    1.80    7.20
  10 -10   3    7.00    7.10
  10  10  -3   -2.30    6.40
 -10 -10   4    7.60    7.00
  10  10   4    9.00    6.60
  10 -10   4   -2.80    6.70
  10  10  -4    3.10    6.70
 -10 -10   5    0.80    7.10
  10  10   5    6.00    6.00
  10 -10   5    8.40    7.70
  10  10  -5    6.20    6.30
 -10 -10   6    8.70    7.30
  10  10   6    0.40    6.00
  10  10  -6    9.70    6.50
  10 -10   6    8.00    7.50
  10  10   7    0.70    6.00
 -10 -10   7   -3.20    6.20
  10 -10   7    9.80    7.90
  10  10  -7    3.30    7.20
  10  10   8    1.80    5.90
 -10 -10   8   -2.40    6.40
  10  10  -8   -8.50    6.00
  10 -10   8   -3.50    7.10
 -10 -10   9   11.50    8.40
  10  10   9   -7.30    5.90
  10 -10   9    0.20    6.80
  10  10  -9   -3.90    7.10
  10  10  10   -6.30    5.70
 -10 -10  10    5.40    8.50
  10  10 -10   -3.90    7.60
  10 -10  10   13.30    8.00
  10  10 -11    3.70    9.00
 -10 -11   0   -7.60    5.50
  10 -11   0   -0.10    5.60
  10  11   0   -5.20    6.80
  10 -11  -1   -5.00    6.00
 -10 -11   1    1.00    6.30
  10  11   1    2.90    6.50
  10 -11   1    3.30    6.20
  10  11  -1   -4.10    5.80
 -10 -11  -1   -2.70    4.90
  10  11   2   11.20    7.50
  10 -11  -2   11.50    6.80
 -10 -11   2    6.40    6.40
  10  11  -2    0.90    6.50
  10 -11   2    4.10    7.20
 -10 -11   3   -3.20    6.10
  10  11   3    7.60    7.30
  10 -11   3   -2.40    6.60
  10  11  -3    1.60    6.40
  10  11   4    9.90    6.80
 -10 -11   4   -3.90    6.00
  10 -11   4   10.20    7.20
  10  11  -4   -0.20    6.50
  10  11   5   -2.40    6.00
 -10 -11   5   -2.90    6.50
  10  11  -5   -6.00    5.10
  10 -11   5   -5.90    6.60
 -10 -11   6    0.80    6.60
  10  11   6    4.10    6.80
  10  11  -6    5.90    7.20
  10 -11   6    1.40    7.30
 -10 -11   7    2.20    8.10
  10  11   7   -4.20    6.20
  10 -11   7   -7.70    7.40
  10  11  -7    4.90    6.90
  10  11   8   -1.40    6.00
 -10 -11   8   -7.20    7.40
  10  11  -8    7.60    8.40
  10 -11   8   -7.30    6.00
 -10 -11   9    5.00    8.10
  10  11   9   -2.30    6.40
  10 -11   9   -4.20    6.70
  10  11  -9    4.70    8.40
  10  11  10   10.90    7.40
 -10 -11  10  -10.70    7.10
  10  11 -10   -1.80    7.80
  10 -11  10   10.70    8.00
 -10 -12   0   19.40    8.60
  10  12   0    4.30    6.90
  10 -12   0    7.30    6.70
 -10 -12   1   -6.80    5.60
  10  12   1   -3.20    5.90
  10 -12  -1   13.10    7.50
  10 -12   1    1.20    6.80
  10  12  -1    9.80    8.20
  10  12   2   16.00    8.60
 -10 -12   2   26.90    9.50
  10  12  -2   27.30   10.20
  10 -12   2   16.20    9.40
  10  12   3    4.80    7.30
 -10 -12   3    5.10    6.60
  10 -12   3    2.70    7.40
  10  12  -3   -9.90    5.90
  10  12   4   -3.50    6.10
 -10 -12   4    2.90    7.60
  10 -12   4    0.30    7.40
  10  12   5   -9.90    5.00
 -10 -12   5    5.30    8.40
  10 -12   5   -4.00    7.50
  10  12  -5    4.70    6.30
 -10 -12   6    7.20    7.80
  10  12   6   19.10    8.40
  10 -12   6   -4.10    7.80
  10  12  -6   -1.30    6.60
 -10 -12   7   -7.50    6.50
  10  12   7   -2.70    6.50
  10  12  -7    1.10    6.90
  10 -12   7   -5.80    7.60
  10  12   8    4.00    7.00
 -10 -12   8    5.50    8.40
  10 -12   8   11.10    8.50
  10  12  -8   -6.90    6.50
 -10 -12   9   -1.30    7.30
  10  12   9    1.20    7.50
  10 -12   9   -4.30    7.90
  10  12  -9   -4.80    5.70
  10 -13   0    3.00    7.20
  10  13   0   -2.30    6.90
  10 -13  -1    6.50    7.60
 -10 -13   1   -5.30    6.20
  10  13   1    2.80    6.80
  10  13  -1   -8.70    7.10
  10 -13   1   -9.60    5.90
  10  13   2   -0.40    6.40
 -10 -13   2   -1.80    7.40
  10 -13   2    7.90    7.60
  10  13  -2    1.00    7.90
  10  13   3   -7.60    6.00
 -10 -13   3   -8.40    6.80
  10 -13   3    5.40    7.20
  10  13  -3    0.00    6.80
  10  13   4   14.00    8.60
 -10 -13   4    0.50    7.70
  10 -13   4    2.90    7.70
  10  13   5   15.70    8.60
 -10 -13   5   11.50    9.00
  10  13  -5   -6.10    4.90
  10 -13   5   14.50    8.80
  10  13   6   -9.30    6.20
 -10 -13   6    8.20    8.70
  10 -13   6    2.10    8.50
  10  13  -6    0.90    6.20
  10  13   7    2.40    6.90
 -10 -13   7   -6.10    7.80
  10 -13   7    9.50    8.10
  10  13  -7    8.80    7.40
  10  13   8    5.40    7.20
 -10 -13   8    7.80    9.40
  10 -13   8   -6.90    6.10
  10  13  -8    6.30    7.20
  10  13   9    1.50    7.50
 -10 -13   9   17.30   10.40
  10 -13   9    3.10    8.00
  10  13  -9   -0.90    6.60
  10  14   0   29.30   10.70
  10 -14   0   51.49   11.70
 -10 -14   1   11.20   12.00
  10  14   1    6.20    7.30
  10 -14   1    8.40    7.60
  10  14  -1   -2.30    6.40
 -10 -14   2   20.50    9.10
  10  14   2   -0.10    7.10
  10 -14   2   17.00    9.40
  10  14  -2    2.50    7.90
 -10 -14   3   -0.70    7.70
  10  14   3  -15.70    6.60
  10 -14   3    7.20    8.90
  10  14  -3   20.10   10.00
 -10 -14   4    6.80    8.40
  10  14   4    3.60    7.40
  10  14  -4   -0.50    6.50
  10 -14   4   14.60    8.70
 -10 -14   5   -0.70    9.70
  10  14   5   -7.30    7.10
  10  14  -5    7.10    6.80
  10 -14   5  -10.10    6.60
  10  14   6    7.10    7.90
 -10 -14   6    2.50    9.00
  10 -14   6   -3.20    7.90
  10  14  -6  -12.50    5.30
  10  14   7    7.60    7.50
 -10 -14   7   12.50    9.50
  10 -14   7    4.90    8.90
  10  14   8   -6.60    6.80
 -10 -14   8    2.80    8.30
  10 -14   8   10.60    8.40
  10  15   0    9.20    8.60
  10  15   1    2.80    7.10
  10  15  -1    5.50    8.30
  10 -15   1   14.20   10.20
  10  15   2  -11.00    8.00
 -10 -15   2   -1.40    7.50
  10 -15   2   15.30   10.20
  10  15  -2    4.10    8.90
 -10 -15   3   -3.80    7.70
  10  15   3   11.30    8.80
  10 -15   3   12.10   10.10
  10  15   4    3.30    8.60
 -10 -15   4   10.30    8.70
  10 -15   4   10.10    9.10
 -10 -15   5    7.10    9.90
  10  15   5   -1.80    7.80
  10 -15   5   12.50    9.70
 -10 -15   6   19.00   10.30
  10  15   6  -11.00    7.50
  10 -15   6    1.40    8.30
 -10 -15   7  -10.80    8.60
  10  15   7    2.30    7.70
  10 -15   7    3.50    8.70
  10  16   0   13.30    9.90
  10  16   1   13.70    9.90
  10  16  -1    5.60    8.70
  10  16   2  -11.20    8.00
  10  16  -2    3.90    9.50
  10 -16   2   11.40   10.50
 -10 -16   3   -8.00    8.90
  10  16   3    9.50    8.90
  10 -16   3    5.30   10.00
  10  16   4    7.90    9.20
 -10 -16   4   12.20   10.20
  10 -16   4   -4.90    7.40
  10  16   5   -3.30    8.30
 -10 -16   5    7.60    9.80
  10 -16   5   -2.10    9.50
 -10 -16   6  -15.40    9.00
  10  16   6    1.10    8.60
  10 -16   6   -7.60    8.50
  10  17   0    0.00    8.50
  10  17   1    1.10    7.90
  10  17  -1   -1.20    9.40
  10  17   2    3.30    8.70
  10  17   3    7.50   10.30
  10 -17   3   -5.90    8.30
 -10 -17   4    9.10   15.20
  10  17   4    5.20    9.70
  10 -17   4   -6.50    9.20
  10  18   0  -20.80    8.30
  10  18   1    6.60   10.20
  10  18  -1    4.30    9.40
  10  18   2   13.70   10.80
  11   0   0   -8.20    5.80
  11   0  -1   10.50    6.20
  11   0   1   -2.40    6.10
  11   0   2   10.00    7.00
  11   0  -2   -9.60    5.30
  11   0  -3   11.30    6.60
  11   0   3    4.70    6.10
  11   0   4   -1.00    5.60
  11   0  -4   -2.20    4.90
  11   0  -5   -6.80    3.60
  11   0   5   -4.30    5.10
  11   0  -6    2.20    5.90
  11   0   6   -0.20    5.50
  11   0   7   -4.90    5.30
  11   0  -7   -1.30    6.00
  11   0   8   -3.60    4.50
  11   0  -8   -0.50    6.10
  11   0  -9    0.00    7.20
  11   0   9    7.70    5.90
  11   0  10    4.80    6.10
  11   0 -10   -4.90    6.60
  11   0  11   -2.30    5.70
  11   0 -11   -7.90    7.00
  11   0  12    1.90    6.00
  11   0 -12   -8.50    8.30
  11  -1   0   19.40    6.90
  11   1   0   32.80    7.90
  11  -1  -1  273.07   16.10
  11   1   1  248.68   15.10
  11  -1   1  215.78   14.50
  11   1  -1  243.38   15.20
  11   1   2    8.50    6.30
  11  -1  -2    6.70    6.10
  11   1  -2   15.20    6.30
  11  -1   2   18.20    6.40
  11   1   3   29.40    8.00
  11  -1  -3   24.00    7.00
  11  -1   3   27.90    7.70
  11   1  -3   22.60    6.60
  11  -1  -4   13.20    6.50
  11   1   4   12.90    6.30
  11   1  -4   15.10    6.10
  11  -1   4   14.90    7.00
  11   1   5   25.10    7.20
  11  -1  -5   50.39    9.80
  11  -1  -5   27.80    6.70
  11  -1   5   24.70    7.10
  11   1  -5   31.70    7.20
  11   1   6   32.70    7.60
  11  -1  -6   29.80    8.30
  11   1  -6   28.90    8.50
  11  -1   6   31.10    7.60
  11  -1  -7    2.80    6.50
  11   1   7    4.50    5.50
  11   1  -7    3.10    6.60
  11  -1   7    1.50    5.40
  11  -1  -8    1.80    6.40
  11   1   8    6.30    5.90
  11   1  -8   -3.70    6.50
  11  -1   8    2.90    5.40
  11  -1  -9  -11.50    4.80
  11   1   9    3.80    5.50
  11  -1   9    2.00    5.70
  11   1  -9   -8.60    5.70
  11   1  10   -8.20    5.00
  11  -1 -10   -5.90    6.80
  11   1 -10    3.20    7.50
  11  -1  10   -4.70    5.40
  11   1  11    4.90    5.80
  11  -1 -11   -3.10    6.90
  11  -1  11   -4.60    5.40
  11   1 -11    6.80    8.50
  11   1  12   -2.20    5.60
  11  -1 -12   -3.80    8.10
  11  -1  12    4.90    6.40
  11   1 -12   -6.20    7.40
  11   2   0   -2.50    6.00
  11  -2   0   -9.80    5.10
  11  -2  -1   -0.10    5.30
  11   2   1   -3.10    5.10
  11   2  -1    0.50    5.80
  11  -2   1    3.00    6.10
  11  -2  -2    8.50    6.80
  11   2   2   10.90    6.10
  11   2  -2   -4.70    5.80
  11  -2   2   -3.20    5.50
  11   2   3   11.80    6.00
  11  -2  -3   41.50    8.50
  11   2  -3   34.20    8.30
  11  -2   3   22.80    7.30
  11   2   4   15.20    6.40
  11  -2  -4    2.90    5.30
  11  -2   4    7.80    6.50
  11   2  -4    4.50    5.60
  11   2   5   12.30    6.00
  11  -2  -5   -0.30    5.30
  11   2  -5    3.20    5.10
  11  -2   5    1.40    5.50
  11   2   6   12.40    6.20
  11  -2  -6   13.60    6.90
  11  -2   6   25.20    7.30
  11   2  -6    6.00    6.40
  11   2   7   10.30    6.00
  11  -2  -7   18.70    7.70
  11  -2   7   22.70    7.00
  11   2  -7   17.00    7.80
  11   2   8    5.90    5.40
  11  -2  -8    3.80    6.60
  11  -2   8   -4.70    5.20
  11   2  -8    5.20    6.90
  11  -2  -9   -3.60    6.40
  11   2   9   -2.30    5.50
  11  -2   9    1.00    5.50
  11   2  -9    4.10    7.20
  11   2  10   -0.40    5.60
  11  -2 -10  -12.30    5.20
  11  -2  10    6.90    6.70
  11   2 -10   -0.60    7.50
  11   2  11    6.60    6.40
  11  -2 -11  -19.10    5.90
  11   2 -11    9.80    8.60
  11  -2  11    5.70    6.40
  11   2  12    2.20    5.80
  11  -2 -12   -9.90    7.10
  11   2 -12   -6.10    9.00
  11  -2  12  -11.50    5.50
  11   3   0    3.30    6.30
  11  -3   0    1.60    6.70
  11   3   1   25.10    7.40
  11  -3  -1   37.10    8.60
  11   3  -1   42.90    8.70
  11  -3   1   40.00    8.60
  11   3   2   47.70    8.60
  11  -3  -2   45.10    8.70
  11   3  -2   39.50    8.50
  11  -3   2   50.79    9.10
  11   3   3   13.80    6.30
  11  -3  -3   13.20    6.50
  11   3  -3   15.00    7.00
  11  -3   3   11.10    6.90
  11   3   4   42.50    7.90
  11  -3  -4   56.59    8.60
  11   3  -4   58.09    9.10
  11  -3   4   37.10    8.30
  11  -3  -5   13.00    6.30
  11   3   5   11.40    6.10
  11   3  -5   13.40    6.50
  11  -3   5    5.80    6.10
  11   3   6   13.80    6.40
  11  -3  -6   13.90    7.10
  11   3  -6    6.80    6.70
  11  -3   6    6.00    6.10
  11  -3  -7    6.60    6.30
  11   3   7    7.40    5.40
  11  -3   7   -4.00    5.40
  11   3  -7   14.00    7.60
  11   3   8    4.00    5.60
  11  -3  -8   15.40    7.20
  11  -3   8    4.70    6.10
  11   3  -8   -0.50    6.90
  11  -3  -9    1.90    6.70
  11   3   9    5.70    5.70
  11   3  -9    4.70    7.60
  11  -3   9  -10.40    5.00
  11  -3 -10    9.20    8.50
  11   3  10    1.30    5.60
  11  -3  10    4.40    6.20
  11   3 -10   16.10    8.60
  11   3  11    3.10    6.00
  11  -3 -11   -7.00    6.60
  11   3 -11    8.40    8.60
  11  -3  11   10.00    6.80
  11   3  12   -0.40    5.80
  11  -3 -12   -4.10    7.60
  11   3 -12   -7.50    8.40
  11  -3  12    6.00    6.60
  11  -4   0    3.90    6.40
  11   4   0   -5.50    6.10
  11   4   1   64.29    9.60
  11  -4  -1   54.69    9.10
  11  -4   1   69.09   10.40
  11   4  -1   30.20    8.10
  11   4   2  108.89   12.10
  11  -4  -2  106.59   12.00
  11   4  -2  104.79   12.20
  11  -4   2   93.79   11.80
  11   4   3  138.79   13.30
  11  -4  -3  141.09   13.10
  11  -4   3  142.99   13.90
  11   4  -3  143.69   13.60
  11  -4  -4   -1.90    4.90
  11   4   4   -2.60    5.40
  11  -4  -4   12.80    6.00
  11   4  -4    7.40    6.20
  11  -4   4    8.70    6.20
  11  -4  -5   46.20    8.80
  11   4   5   42.10    8.20
  11  -4   5   45.60    8.70
  11   4  -5   58.49    9.00
  11  -4  -6    4.50    5.50
  11   4   6    0.00    5.30
  11   4  -6    5.60    6.60
  11  -4   6    5.00    6.30
  11  -4  -7    1.00    6.00
  11   4   7    4.40    5.90
  11   4  -7    7.30    7.00
  11  -4   7   -4.30    5.50
  11   4   8    0.60    5.30
  11  -4  -8    2.70    6.60
  11  -4   8    5.00    6.50
  11   4  -8    2.70    6.90
  11  -4  -9   -0.60    7.30
  11   4   9    8.60    6.00
  11  -4   9   13.00    7.10
  11   4  -9    0.90    7.00
  11   4  10  -11.00    4.40
  11  -4 -10    0.20    6.90
  11  -4  10    2.10    6.40
  11   4 -10    2.50    8.20
  11  -4 -11   -1.70    8.90
  11   4  11    2.80    5.80
  11  -4  11   -4.20    5.70
  11   4 -11  -12.50    7.10
  11   4  12    1.60    6.00
  11  -4 -12  -10.90    6.50
  11   4 -12    3.40    9.60
  11  -4  12    0.30    6.90
  11  -5   0   49.80    9.10
  11   5   0   40.20    8.50
  11   5   1   42.70    9.00
  11  -5  -1   27.10    7.90
  11  -5   1   41.30    9.30
  11   5  -1   25.60    8.00
  11   5   2    4.60    5.70
  11  -5  -2    4.60    5.30
  11   5  -2   -1.90    5.40
  11  -5   2   -8.50    5.30
  11   5   3   30.70    7.40
  11  -5  -3   14.00    6.10
  11   5  -3   13.10    6.40
  11  -5   3   12.40    7.20
  11   5   4   -0.40    5.00
  11  -5  -4    0.60    4.80
  11  -5  -4   -2.20    4.40
  11   5  -4   -4.40    4.90
  11  -5   4   -4.10    5.00
  11  -5  -5   11.20    6.60
 -11  -5   5    5.00    5.80
  11   5   5    5.80    5.60
  11   5  -5    5.90    5.50
  11  -5   5   16.00    6.90
 -11  -5   6   13.80    7.30
  11  -5  -6   -1.80    5.10
  11   5   6    7.10    6.00
  11  -5   6    7.70    6.50
  11   5  -6    3.80    6.40
 -11  -5   7  -15.00    5.10
  11   5   7  -10.70    4.70
  11  -5  -7  -10.20    5.00
  11   5  -7  -15.80    4.60
  11  -5   7   -5.90    5.40
 -11  -5   8    0.00    6.10
  11  -5  -8    4.30    6.40
  11   5   8   13.60    6.50
  11   5  -8    0.50    6.20
  11  -5   8   -0.70    5.60
  11  -5  -9   -2.10    6.00
  11   5   9   -1.00    5.60
 -11  -5   9    1.20    5.90
  11   5  -9    8.00    7.70
  11  -5   9   -9.30    5.30
  11  -5 -10    1.40    7.90
  11   5  10   -1.40    5.70
  11   5 -10   -9.90    7.60
  11  -5  10    1.80    6.00
  11  -5 -11    6.50    9.40
  11   5  11    5.70    6.00
  11  -5  11    5.80    6.80
  11   5 -11   -8.20    7.10
  11   5  12    5.20    6.30
  11  -5 -12  -12.60    6.60
  11  -5  12   -9.00    6.40
  11   5 -12   -4.90    8.70
  11  -6   0   -3.60    5.30
  11   6   0    6.10    6.20
  11   6   1   28.40    8.20
  11  -6  -1   24.60    7.10
  11  -6   1   21.60    7.80
  11   6  -1   31.60    8.40
  11   6   2   60.79    9.80
  11  -6  -2   51.49    8.90
  11  -6   2   57.79   10.40
  11   6  -2   46.90    8.70
 -11  -6   3   26.00    7.90
  11   6   3   16.50    7.10
  11  -6  -3   21.90    6.40
  11  -6  -3   23.10    7.10
  11   6  -3   25.70    7.60
  11  -6   3   11.60    6.60
  11  -6  -4   41.10    8.40
  11  -6  -4   27.60    7.20
 -11  -6   4   16.60    7.50
  11   6   4   21.60    7.40
  11   6  -4   26.10    7.60
  11  -6   4   30.60    8.30
 -11  -6   5    7.90    6.80
  11  -6  -5   -1.00    4.50
  11   6   5    6.60    6.10
  11   6  -5    5.40    7.00
  11  -6   5    8.40    7.10
  11   6   6    3.60    5.80
 -11  -6   6    3.80    6.80
  11  -6  -6   -1.10    5.10
  11  -6   6    2.20    5.70
  11   6  -6    8.20    7.00
  11  -6  -7    0.60    5.10
  11   6   7    0.60    5.00
 -11  -6   7   -0.10    6.80
  11   6  -7    8.50    7.20
  11  -6   7   -2.50    5.20
  11   6   8    8.50    6.60
 -11  -6   8    1.60    6.70
  11  -6  -8    1.20    6.70
  11  -6   8    6.60    6.80
  11   6  -8    0.50    6.80
  11  -6  -9   17.90    8.50
  11   6   9    6.50    6.30
 -11  -6   9    7.20    6.70
  11  -6   9    0.80    5.80
  11   6  -9  -16.80    5.30
 -11  -6  10   -3.00    6.40
  11  -6 -10    0.80    6.90
  11   6  10   13.10    6.70
  11   6 -10    6.60    8.20
  11  -6  10    4.50    7.10
  11  -6 -11   11.60    9.00
  11   6  11   -5.30    5.40
  11   6 -11   -7.00    6.50
  11  -6  11  -11.90    5.30
  11  -6 -12   10.50    9.60
  11   6  12   -4.60    6.00
  11   6 -12   16.70   11.70
  11  -6  12   13.00    7.60
  11   7   0   89.49   12.00
  11  -7   0   60.09    9.70
  11  -7  -1   -1.00    5.40
  11   7   1    8.10    6.20
  11  -7   1    0.60    6.40
  11   7  -1    2.50    6.00
  11   7   2    9.50    6.60
  11  -7  -2    3.80    5.40
 -11  -7   2    3.60    5.30
  11  -7   2    1.10    6.20
  11   7  -2    5.30    6.40
  11  -7  -3   -3.40    5.30
 -11  -7   3    5.30    6.10
  11   7   3    2.70    5.80
  11  -7  -3    1.80    4.60
  11   7  -3   13.50    6.80
  11  -7   3   -7.10    6.30
  11   7   4    9.50    6.60
  11  -7  -4    1.30    5.00
 -11  -7   4    8.80    6.70
  11   7  -4    2.60    6.00
  11  -7   4   15.40    7.30
  11  -7  -5    9.10    5.90
 -11  -7   5   -4.70    5.40
  11   7   5   -0.70    5.60
  11  -7   5   -7.50    6.00
  11   7   6   15.20    7.10
  11  -7  -6    8.50    5.90
  11   7  -6    9.60    6.90
  11  -7   6    5.60    5.90
  11  -7  -7   15.90    7.60
  11   7   7    6.80    5.90
  11  -7   7   14.40    7.60
  11   7  -7    3.50    6.80
 -11  -7   8   -5.50    5.90
  11   7   8   -0.20    6.00
  11  -7  -8   -0.30    6.30
  11  -7   8   13.80    7.50
  11   7  -8    4.60    7.90
  11  -7  -9    1.70    7.00
 -11  -7   9   -9.80    6.50
  11   7   9   -5.90    5.80
  11   7  -9   -9.90    6.80
  11  -7   9    2.40    6.70
  11   7  10   12.10    6.40
  11  -7 -10   18.90    8.80
 -11  -7  10   11.90    8.20
  11   7 -10   -3.60    7.20
  11  -7  10   32.40    9.00
  11   7  11   -1.10    6.10
 -11  -7  11   14.70    8.80
  11  -7 -11   -7.20    8.20
  11   7 -11   -4.80    6.70
  11  -7  11   -3.40    6.70
  11  -8   0   15.30    6.80
  11   8   0    3.10    6.10
  11   8   1   17.00    7.90
  11  -8  -1   12.00    7.20
 -11  -8   1   36.50    8.50
  11  -8   1   21.70    7.70
  11   8  -1   24.60    8.20
  11   8   2   -6.40    5.30
  11  -8  -2    2.60    6.20
 -11  -8   2   13.40    7.10
  11  -8  -2    7.60    4.60
  11  -8   2   -1.20    6.60
  11   8  -2   13.00    7.50
  11   8   3   32.90    9.20
 -11  -8   3   31.80    8.80
  11  -8  -3   38.10    8.20
  11  -8  -3   30.80    6.80
  11   8  -3   38.80    9.10
  11  -8   3   36.50    8.90
  11   8   4    7.40    6.00
  11  -8  -4   -1.30    4.20
 -11  -8   4   -8.80    5.60
  11  -8   4    3.50    6.90
  11   8  -4    8.50    6.40
 -11  -8   5   18.50    7.80
  11  -8  -5    2.40    5.10
  11   8   5   -1.70    5.50
  11  -8   5   -1.50    5.70
 -11  -8   6    2.70    6.30
  11   8   6    3.70    6.20
  11  -8  -6   -0.60    5.50
  11  -8   6   14.10    7.60
  11   8  -6   -3.60    5.70
 -11  -8   7   -0.20    5.70
  11   8   7   -1.40    5.70
  11  -8  -7   14.30    6.80
  11   8  -7  -11.60    5.50
  11  -8   7   -0.30    6.80
 -11  -8   8   13.60    8.00
  11  -8  -8    6.60    6.80
  11   8   8   -1.90    5.90
  11   8  -8  -10.00    5.80
  11  -8   8    2.20    6.90
 -11  -8   9    6.10    8.40
  11   8   9    0.00    6.00
  11  -8  -9   -1.60    7.10
  11   8  -9    0.50    7.30
  11  -8   9   11.20    8.00
 -11  -8  10   10.90    9.40
  11   8  10   -5.50    5.80
  11  -8 -10   -4.60    7.00
  11  -8  10    0.60    6.50
  11   8 -10   -8.60    6.40
 -11  -8  11    4.30    7.90
  11  -8 -11    3.70    8.10
  11   8  11    1.40    6.10
  11   8 -11   -8.50    7.00
  11  -8  11   -0.60    6.70
  11   9   0   35.20    9.20
  11  -9   0   44.00    9.40
  11  -9  -1   20.90    7.80
  11   9   1    8.50    7.30
 -11  -9   1    9.10    6.70
  11   9  -1   -2.60    7.00
  11  -9   1    3.80    7.10
  11  -9  -2   11.80    6.90
  11  -9  -2   15.60    5.10
 -11  -9   2    2.00    6.00
  11   9   2   11.10    7.70
  11  -9   2    7.70    6.80
  11   9  -2   15.00    8.40
  11  -9  -3   -0.40    4.00
 -11  -9   3    8.50    7.70
  11   9   3    7.60    6.60
  11   9  -3   14.90    7.60
  11  -9   3   -8.70    5.30
  11   9   4    1.30    6.80
  11  -9  -4   -3.50    4.30
 -11  -9   4    5.20    7.00
  11  -9   4    4.90    7.30
  11   9  -4    9.50    7.20
  11   9   5   -3.30    5.40
 -11  -9   5    1.60    6.20
  11  -9  -5   -0.90    4.60
  11  -9   5    2.50    6.20
 -11  -9   6   -4.60    6.00
  11  -9  -6    1.90    5.40
  11   9   6   -8.20    5.30
  11  -9   6   -8.60    5.60
  11   9  -6   -9.10    4.70
  11   9   7    6.20    6.80
 -11  -9   7    3.60    6.80
  11  -9  -7   25.90    8.40
  11  -9   7   -7.70    6.50
  11   9  -7    9.40    7.70
 -11  -9   8    5.90    7.00
  11  -9  -8   -1.40    6.00
  11   9   8    3.70    6.70
  11   9  -8    6.50    8.00
  11  -9   8   -7.70    6.50
  11  -9  -9    1.60    6.90
  11   9   9   13.70    7.50
 -11  -9   9    9.90    8.20
  11   9  -9    0.60    8.30
  11  -9   9    4.50    7.10
 -11  -9  10   -7.50    7.50
  11   9  10    3.40    6.50
  11   9 -10   -5.70    6.60
  11  -9  10    3.30    7.50
  11   9 -11    4.50    8.20
  11  10   0    1.50    7.40
  11 -10   0    9.50    7.20
 -11 -10   0    8.80    6.90
  11  10   1   -3.90    6.10
 -11 -10   1   -1.40    5.80
  11 -10  -1    7.40    6.80
  11 -10   1    5.90    6.80
  11  10  -1   -4.90    6.80
  11 -10  -2    2.10    6.60
  11  10   2   -1.30    5.60
 -11 -10   2   13.80    8.20
  11  10  -2    5.20    7.20
  11 -10   2   -8.00    5.10
  11  10   3   20.90    8.50
 -11 -10   3    7.90    6.80
  11 -10   3   15.70    8.10
  11  10  -3    5.70    8.00
  11  10   4    1.00    6.80
 -11 -10   4    2.70    6.50
  11  10  -4   -9.70    6.60
  11 -10   4   11.00    7.90
  11  10   5    3.60    6.80
 -11 -10   5   -7.70    6.50
  11 -10   5    0.50    8.20
  11  10   6   10.20    7.50
 -11 -10   6    0.80    7.00
  11  10  -6    0.00    7.30
  11 -10   6   23.20    9.70
  11  10   7   -8.80    6.50
 -11 -10   7   -0.80    6.90
  11  10  -7   -8.20    6.30
  11 -10   7   14.10    8.80
  11  10   8    1.10    6.50
 -11 -10   8   -4.40    7.10
  11 -10   8   24.60    8.90
  11  10  -8   -3.30    7.80
  11  10   9    5.30    7.30
 -11 -10   9    7.40    8.30
  11  10  -9    6.90    7.80
  11 -10   9    6.90    7.80
  11  10  10   -1.40    6.70
 -11 -10  10   12.90    9.30
  11 -10  10    4.20    7.90
  11  10 -10   -1.10    7.70
  11 -11   0   13.30    8.00
 -11 -11   0   21.40    7.90
  11  11   0   10.50    9.10
  11  11   1   10.70    7.40
 -11 -11   1   17.60    8.30
  11 -11  -1    5.10    6.40
  11 -11   1   19.70    8.20
  11  11  -1   -2.50    7.40
 -11 -11   2    7.90    6.60
  11 -11  -2   15.10    7.70
  11  11   2    8.30    7.30
  11  11  -2   10.90    8.80
  11 -11   2   17.50    8.00
 -11 -11   3   13.70    8.20
  11  11   3   -3.10    6.60
  11  11  -3    4.50    7.30
  11 -11   3   -3.60    6.80
 -11 -11   4   -0.40    6.70
  11  11   4   -2.70    6.70
  11 -11   4    1.00    7.70
 -11 -11   5   10.20    8.60
  11  11   5    8.70    7.50
  11 -11   5    2.20    7.80
  11  11  -5    1.90    7.00
 -11 -11   6   -0.30    7.30
  11  11   6   -0.80    7.10
  11  11  -6   11.70    7.60
  11 -11   6    6.30    7.90
  11  11   7    0.00    6.90
 -11 -11   7  -11.80    6.20
  11  11  -7    3.30    8.40
  11 -11   7    6.80    8.10
  11  11   8   -4.60    6.70
 -11 -11   8   -6.60    6.50
  11  11  -8  -12.90    6.50
  11 -11   8    6.40    8.30
  11  11   9   -3.30    6.70
 -11 -11   9    4.30    9.50
  11 -11   9    3.60    8.40
  11  11  -9   -3.80    7.00
  11  11 -10  -10.00    7.50
  11 -12   0   -7.40    6.60
  11  12   0   -2.80    6.60
  11  12   1   -9.30    5.80
 -11 -12   1   -5.70    6.00
  11 -12  -1    0.40    6.60
  11  12  -1   -6.00    6.20
  11 -12   1  -11.40    5.30
 -11 -12   2   20.50    9.00
  11  12   2    2.90    7.30
  11 -12   2   12.70    7.90
  11  12  -2   -0.80    7.70
  11  12   3    6.10    7.00
 -11 -12   3    1.10    7.00
  11  12  -3    7.00    7.60
  11 -12   3    9.00    8.30
  11  12   4   11.60    8.50
 -11 -12   4    6.80    8.10
  11 -12   4    4.90    8.40
 -11 -12   5   -9.10    6.10
  11  12   5   11.90    8.30
  11  12  -5    3.40    7.00
  11 -12   5   -4.90    7.30
  11  12   6   -6.10    6.00
 -11 -12   6   -5.20    7.10
  11 -12   6    8.20    7.80
  11  12  -6   12.20    8.20
  11  12   7  -12.10    6.00
 -11 -12   7   -1.10    8.40
  11  12  -7   -1.40    6.40
  11 -12   7   -3.70    8.40
  11  12   8    9.10    7.20
 -11 -12   8   12.20    9.10
  11  12  -8   -0.20    8.20
  11 -12   8   20.80    9.50
  11  12   9   -6.70    7.00
 -11 -12   9    0.80    8.50
  11 -12   9    5.90    7.30
  11  12  -9   -5.30    6.80
  11  13   0   -2.90    7.30
  11 -13   0    8.20    7.60
  11  13   1    1.30    7.20
 -11 -13   1    4.00    8.70
  11 -13   1   11.50    8.70
  11  13  -1   -0.20    7.80
 -11 -13   2    1.80    6.70
  11  13   2    7.00    8.30
  11  13  -2   -0.60    8.50
  11 -13   2   -7.00    7.00
  11  13   3   -9.60    7.60
 -11 -13   3   -3.00    7.50
  11  13  -3   -8.00    6.60
  11 -13   3    2.60    7.80
  11  13   4   -9.20    6.20
 -11 -13   4    9.40    8.00
  11 -13   4    5.20    8.50
  11  13   5   23.00    9.30
 -11 -13   5   12.40    8.90
  11 -13   5   20.80    9.70
  11  13  -5    6.10    7.50
  11  13   6    0.60    7.40
 -11 -13   6   12.70    9.80
  11 -13   6    4.70    9.60
  11  13  -6   -3.20    5.80
  11  13   7   11.20    8.50
 -11 -13   7   -9.40    7.50
  11  13  -7   -2.30    7.40
  11 -13   7   11.60    8.80
  11  13   8   -1.60    7.80
 -11 -13   8    9.10    9.40
  11 -13   8   -9.40    6.30
  11  13  -8  -14.90    6.00
  11 -14   0   -0.10    7.70
  11  14   0  -10.90    6.80
  11  14   1   18.60    9.60
  11 -14   1   -3.50    6.70
  11  14  -1    1.90    9.30
  11  14   2    1.30    8.40
 -11 -14   2   10.80    9.10
  11  14  -2   14.70    9.20
  11 -14   2   -8.60    8.30
  11  14   3    6.30    8.80
 -11 -14   3    2.30    8.80
  11 -14   3   14.40   10.50
  11  14   4  -12.60    6.50
 -11 -14   4    9.40    8.50
  11 -14   4   -1.60    8.40
  11  14  -4   -3.70    7.00
  11  14   5   -8.50    7.00
 -11 -14   5    8.30    8.70
  11  14  -5   -4.10    6.30
  11 -14   5    4.10    8.90
 -11 -14   6   -2.00    7.80
  11  14   6    0.90    7.60
  11 -14   6   10.80   11.00
  11  14  -6    4.60    6.70
 -11 -14   7  -12.90    7.30
  11  14   7   19.30    9.80
  11 -14   7    6.80    8.80
  11  15   0   19.50    9.50
  11  15   1    5.80    8.60
  11 -15   1   -4.90    7.30
  11  15  -1    0.90    8.90
  11  15   2    2.50    8.00
  11  15  -2   -0.40    8.00
  11 -15   2   10.40   10.00
 -11 -15   3    0.70    8.30
  11  15   3  -10.40    7.20
  11 -15   3    1.40    9.20
 -11 -15   4   17.20    9.60
  11  15   4    0.70    7.40
  11 -15   4   10.10   10.60
  11  15   5   11.60    9.20
 -11 -15   5   -9.10    7.10
  11 -15   5    3.00    8.70
 -11 -15   6    4.40    9.40
  11  15   6   -8.30    7.60
  11 -15   6   -8.40    7.20
  11  16   0    5.50   10.00
  11  16   1   15.50   10.10
  11  16  -1   -9.20    6.80
  11  16   2   13.30    9.80
  11 -16   2   -6.50    9.40
  11  16   3   -9.90    8.00
  11 -16   3   -4.90    8.80
 -11 -16   4   12.00   10.50
  11  16   4  -18.40    7.40
  11 -16   4   -2.40    8.40
  11  16   5   -6.00    7.10
 -11 -16   5   19.30   10.70
  11 -16   5    1.20    9.10
  11  17   0   -9.30    9.40
  11  17   1   14.70   10.10
  11  17  -1    0.50    9.60
  11  17   2    4.00    9.30
  11  17   3   10.90   10.00
  11 -17   3    7.50    9.20
  12   0   0  111.79   12.40
  12   0  -1    3.10    6.10
  12   0   1    3.30    6.10
  12   0   2   10.40    6.30
  12   0  -2   -0.30    5.50
  12   0   3    9.10    6.70
  12   0  -3   13.00    6.90
  12   0  -4   34.60    7.50
  12   0   4   12.30    6.90
  12   0   5   13.50    6.10
  12   0  -6   -0.40    5.90
  12   0   6    9.40    5.80
  12   0   7    4.90    6.00
  12   0  -7   11.70    7.60
  12   0  -8    8.40    7.30
  12   0   8    5.80    6.60
  12   0   9   -3.60    5.50
  12   0  -9   -2.60    6.70
  12   0  10   -0.70    5.80
  12   0 -10    1.00    7.60
  12   0  11    1.80    6.70
  12   0 -11   -0.90    8.80
  12   0 -12  -12.60    6.90
  12   0  12    2.70    6.50
  12  -1   0   -1.00    6.50
  12   1   0    1.50    6.30
  12  -1  -1   -0.20    6.30
  12   1   1    5.90    6.90
  12   1  -1    9.60    7.50
  12  -1   1    3.10    6.00
  12  -1  -2   30.30    8.40
  12   1   2   -6.80    5.40
  12   1  -2    6.00    6.00
  12  -1   2    4.40    5.70
  12   1   3   13.50    6.70
  12  -1  -3   20.20    6.90
  12   1  -3    4.20    5.50
  12  -1   3    8.00    6.80
  12  -1  -4   19.70    7.20
  12   1   4   32.90    8.10
  12   1  -4   41.20    8.00
  12  -1   4   26.40    7.30
  12  -1  -5   13.20    6.80
  12   1   5    5.50    6.30
  12  -1   5   12.10    5.80
  12  -1  -6   -6.90    6.10
  12   1   6    0.10    5.40
  12  -1   6   -5.40    4.30
  12   1  -6   -5.20    5.70
  12  -1  -7   -5.00    6.30
  12   1   7    9.00    6.60
  12  -1   7    4.80    6.00
  12   1  -7    3.10    6.80
  12   1   8   -6.30    5.40
  12  -1  -8   15.00    7.80
  12  -1   8   -1.10    5.80
  12   1  -8    0.60    6.60
  12   1   9   -0.20    5.70
  12  -1  -9    2.60    7.00
  12   1  -9   -6.10    6.10
  12  -1   9   -1.20    6.10
  12  -1 -10   -5.00    6.70
  12   1  10    0.00    6.20
  12  -1  10    9.90    6.70
  12   1 -10   -3.90    7.20
  12  -1 -11    1.60    8.30
  12   1  11   -6.60    5.80
  12   1 -11    3.30    8.80
  12  -1  11    3.60    6.80
  12  -1 -12   -4.60    7.90
  12   1  12    3.30    6.50
  12   1 -12   -3.70    7.40
  12  -1  12   -0.70    6.30
  12   2   0   -4.30    5.50
  12  -2   0   -0.70    5.10
  12   2   1   20.60    7.40
  12  -2  -1   23.20    7.60
  12  -2   1   34.10    8.70
  12   2  -1   36.60    8.30
  12  -2  -2   85.49   10.70
  12   2   2   53.09    9.40
  12  -2   2   61.79    9.70
  12   2  -2   70.59   10.50
  12  -2  -3   17.80    6.90
  12   2   3    5.90    6.00
  12  -2   3    8.70    6.70
  12   2  -3   21.90    7.40
  12  -2  -4  168.58   14.60
  12   2   4  159.48   14.40
  12   2  -4  125.79   13.00
  12  -2   4  124.99   13.40
  12   2   5    1.90    5.00
  12  -2  -5   -6.20    5.00
  12  -2   5    6.30    5.90
  12  -2  -6   14.60    7.30
  12   2   6    0.20    5.70
  12  -2   6   -0.70    5.70
  12   2  -6    8.80    7.40
  12   2   7   -3.80    5.10
  12  -2  -7  -12.50    4.70
  12   2  -7    6.40    7.00
  12  -2   7  -11.50    4.50
  12   2   8   -3.80    5.10
  12  -2  -8  -10.80    5.40
  12   2  -8   -1.30    6.50
  12  -2   8    2.80    6.00
  12   2   9   -1.20    5.90
  12  -2  -9    2.70    7.70
  12  -2   9    7.70    6.70
  12   2  -9   -6.20    6.00
  12  -2 -10   -7.30    6.40
  12   2  10   -1.50    6.00
  12   2 -10    2.30    8.10
  12  -2  10   -3.40    6.50
  12   2  11   -5.40    5.50
  12  -2 -11   -1.20    7.40
  12  -2  11   -1.30    6.20
  12   2 -11    7.10    9.20
  12  -2 -12   -8.10    8.70
  12   2  12   -3.90    5.80
  12  -2  12   -1.50    6.40
  12   2 -12   -1.70    8.50
  12  -3   0   -7.90    5.00
  12   3   0   -3.10    6.20
  12   3   1  -10.70    5.60
  12  -3  -1   -2.90    5.50
  12   3  -1   -1.80    6.30
  12  -3   1    3.90    6.50
  12   3   2    0.60    6.10
  12  -3  -2   -3.30    4.70
  12  -3   2    0.20    5.60
  12   3  -2    8.10    6.20
  12   3   3   20.40    7.50
  12  -3  -3   12.80    6.20
  12   3  -3   18.40    7.10
  12  -3   3   21.00    7.80
  12  -3  -4    7.30    5.40
  12   3   4   -5.80    5.10
  12   3  -4    0.70    5.90
  12  -3   4   14.30    6.30
  12   3   5   -5.20    5.20
  12  -3  -5    7.20    5.90
  12  -3   5    3.90    5.70
  12  -3  -6   -0.50    6.30
  12   3   6    0.70    5.30
  12  -3   6    3.70    5.50
  12   3  -6   -0.20    6.20
  12  -3  -7    9.70    6.50
  12   3   7   10.10    6.10
  12   3  -7    2.90    6.90
  12  -3   7   12.20    6.40
  12   3   8    6.10    5.80
  12  -3  -8    1.30    7.10
  12   3  -8    6.30    7.20
  12  -3   8   -1.40    6.10
  12   3   9   -7.70    5.70
  12  -3  -9    3.40    6.10
  12   3  -9   18.30    9.60
  12  -3   9   -6.60    5.80
  12   3  10   -5.10    5.50
  12  -3 -10   -5.10    6.90
  12  -3  10   -2.30    5.90
  12   3 -10    5.20    8.30
  12   3  11   -2.20    6.00
  12  -3 -11   -4.40    7.00
  12   3 -11   -9.90    7.90
  12  -3  11   -1.60    6.10
  12   3  12    0.90    6.10
  12  -3 -12  -10.00    8.50
  12  -3  12   12.10    7.10
  12   3 -12    5.00    8.90
  12   4   0  158.28   14.80
  12  -4   0  191.18   16.30
  12  -4  -1   -4.70    5.40
  12   4   1    0.00    5.80
  12  -4   1    0.90    5.80
  12   4  -1    5.70    5.80
  12   4   2   18.60    6.90
  12  -4  -2   15.20    7.10
  12   4  -2   15.10    6.80
  12  -4   2   17.80    7.20
  12  -4  -3   16.70    6.80
  12   4   3   26.80    7.50
  12   4  -3   12.30    7.20
  12  -4   3   18.70    7.30
  12  -4  -4   -0.80    5.40
  12   4   4    9.20    5.80
  12   4  -4    0.50    5.30
  12  -4   4   11.20    6.90
  12  -4  -5   11.40    7.10
  12   4   5   12.30    6.50
  12  -4   5   18.40    7.60
  12  -4  -6   12.30    6.80
  12   4   6   15.10    6.70
  12  -4   6   -5.60    5.90
  12   4  -6   -5.00    6.30
  12  -4  -7   10.40    7.40
  12   4   7    2.30    5.90
  12  -4   7    0.40    6.40
  12   4  -7   -2.10    6.40
  12  -4  -8    1.10    7.30
  12   4   8    5.50    5.80
  12  -4   8   10.20    7.10
  12   4  -8    8.50    8.10
  12  -4  -9    3.40    7.40
  12   4   9   -0.10    5.90
  12   4  -9    6.30    8.30
  12  -4   9    2.90    6.40
  12  -4 -10    6.90    9.10
  12   4  10   -7.70    5.40
  12  -4  10    6.60    7.50
  12   4 -10    3.60    9.50
  12  -4 -11   -1.90    7.50
  12   4  11    2.60    6.60
  12   4 -11   21.70   11.40
  12  -4  11    0.70    6.20
  12  -4 -12   -2.50    8.50
  12   4 -12   -4.10    9.10
  12  -5   0    4.30    5.80
  12   5   0    2.20    5.60
  12   5   1   12.90    6.60
  12  -5  -1    6.20    5.80
  12  -5   1   -1.00    6.00
  12   5  -1   10.30    6.40
  12   5   2    9.50    6.10
  12  -5  -2    6.00    6.00
  12   5  -2   15.40    7.90
  12  -5   2    8.90    6.80
  12  -5  -3   -7.60    4.20
  12   5   3    0.50    5.60
  12   5  -3    5.50    6.30
  12  -5   3   -6.10    5.50
  12  -5  -4   -1.70    5.70
  12   5   4   12.10    6.90
  12  -5  -4   -6.10    4.80
  12   5  -4    5.70    6.00
  12  -5   4    2.60    6.70
  12  -5  -5    1.20    5.70
  12   5   5   -3.20    4.40
  12  -5   5    1.60    6.00
  12  -5  -6    2.50    5.50
  12   5   6    2.30    5.70
  12  -5   6  -10.70    5.30
  12   5  -6  -14.80    5.20
  12  -5  -7    7.30    6.90
  12   5   7   -7.80    5.10
  12  -5   7   -0.50    6.20
  12   5  -7    9.30    7.40
  12   5   8   -4.20    5.70
  12  -5  -8   11.20    7.20
  12   5  -8   -5.80    6.70
  12  -5   8    6.30    7.30
  12   5   9    8.20    6.40
  12  -5  -9   -2.40    6.30
  12   5  -9   -1.90    8.50
  12  -5   9    9.40    7.30
  12   5  10   -0.60    6.10
  12  -5 -10    8.70    9.10
  12  -5  10    2.10    6.60
  12   5 -10   -4.90    7.10
  12  -5 -11   -4.60    8.10
  12   5  11   -6.30    6.00
  12   5 -11    1.60    8.20
  12  -5  11    2.00    6.60
  12   6   0    0.70    5.70
  12  -6   0    4.40    5.40
  12  -6  -1    1.60    5.90
  12   6   1   -3.60    5.60
  12   6  -1  -10.80    4.30
  12  -6   1    0.00    5.60
  12  -6  -2   18.70    7.30
  12   6   2    3.90    6.40
  12   6  -2   11.90    7.80
  12  -6   2   10.40    7.60
  12   6   3    0.20    6.20
  12  -6  -3    2.20    5.40
  12  -6   3   -1.10    5.90
  12   6  -3    0.50    6.60
  12  -6  -4   28.50    7.30
  12   6   4   30.60    8.70
  12  -6   4   37.50    9.60
  12   6  -4   43.80    9.40
  12   6   5    7.70    6.70
  12  -6  -5   -0.60    5.70
  12  -6   5   22.20    7.90
  12   6   6    7.80    6.80
  12  -6  -6    3.40    6.00
 -12  -6   6    8.40    6.70
  12   6  -6    0.40    7.10
  12  -6   6   18.50    7.70
  12   6   7    3.20    6.10
 -12  -6   7   -7.70    5.10
  12  -6  -7   -0.70    5.60
  12   6  -7  -11.90    5.00
  12  -6   7    1.80    6.80
  12  -6  -8   -7.70    5.50
  12   6   8   -1.20    6.00
  12   6  -8    5.80    7.90
  12  -6   8    9.60    7.40
  12  -6  -9   -6.50    6.10
  12   6   9   -5.20    6.10
  12   6  -9   -4.20    6.60
  12  -6   9   -1.60    6.90
  12   6  10    0.90    6.20
  12  -6 -10  -12.10    6.20
  12   6 -10   -2.00    7.50
  12  -6  10   10.90    7.60
  12   6  11    5.40    6.90
  12  -6 -11    0.40    7.70
  12   6 -11   11.40    9.60
  12  -6  11   -6.00    6.40
  12   7   0   -7.00    5.40
  12  -7   0   -4.80    5.40
  12  -7  -1   11.40    6.30
  12   7   1    3.80    6.20
  12   7  -1    3.40    6.30
  12  -7   1   -7.60    6.20
  12   7   2    6.60    7.10
  12  -7  -2    2.80    6.50
  12   7  -2    3.00    6.50
  12  -7   2   20.50    7.90
  12   7   3   -4.30    6.20
  12  -7  -3    3.00    4.70
  12  -7  -3  -12.10    4.60
  12   7  -3    4.90    6.40
  12  -7   3    1.50    6.10
  12   7   4    5.40    6.90
 -12  -7   4   -4.10    5.20
  12  -7  -4   -1.00    5.00
  12  -7   4   -0.50    5.90
  12   7  -4   -6.30    5.30
  12   7   5    1.30    5.70
  12  -7  -5    9.20    6.20
 -12  -7   5   10.70    6.60
  12  -7   5   10.60    7.80
  12   7   6    5.80    6.40
 -12  -7   6    5.50    6.60
  12  -7  -6  -14.50    4.50
  12   7  -6   -2.30    6.30
  12  -7   6    4.80    6.50
  12  -7  -7    0.30    5.80
 -12  -7   7    6.50    8.00
  12   7   7    7.70    7.00
  12   7  -7    1.60    6.60
  12  -7   7   10.30    7.60
  12   7   8    2.50    6.60
  12  -7  -8   -8.00    5.30
 -12  -7   8   12.50    8.40
  12   7  -8    7.80    8.40
  12  -7   8   -1.40    6.40
  12  -7  -9    7.60    8.00
  12   7   9    7.20    6.30
 -12  -7   9    6.50    7.10
  12  -7   9    4.00    7.20
  12   7  -9   -4.20    8.20
  12   7  10   -9.40    5.90
  12  -7 -10    1.50    7.00
  12  -7  10   11.90    8.10
  12   7 -10   10.40    9.60
  12   7  11  -13.40    5.50
  12  -7 -11   11.80    9.60
  12  -7  11   -7.40    6.60
  12   7 -11   -6.10    7.40
  12  -8   0   16.20    8.20
  12   8   0   33.10    9.40
  12   8   1   -2.80    6.60
  12  -8  -1   -1.90    5.60
  12   8  -1    4.30    7.00
  12  -8   1  -12.10    5.00
  12  -8  -2    5.70    4.90
  12   8   2   12.10    7.90
  12  -8  -2   30.60    8.20
  12  -8   2    6.90    7.50
  12   8  -2   15.30    8.70
 -12  -8   3   10.40    7.50
  12  -8  -3    5.00    7.20
  12  -8  -3   14.20    5.80
  12   8   3    3.90    6.50
  12  -8   3    9.10    7.10
  12   8  -3   14.00    7.90
  12  -8  -4    6.50    5.40
 -12  -8   4    0.70    6.60
  12   8   4    5.60    6.40
  12   8  -4    8.00    7.90
  12  -8   4   12.10    8.10
 -12  -8   5   -4.50    6.10
  12   8   5    8.90    6.60
  12  -8  -5   -1.30    5.00
  12  -8   5   -3.20    6.10
  12   8   6    9.50    7.20
 -12  -8   6    5.40    7.30
  12  -8  -6   11.80    6.60
  12  -8   6   20.70    8.20
  12   8  -6   12.30    7.70
  12   8   7    2.20    6.30
  12  -8  -7   18.90    8.00
 -12  -8   7   -5.40    6.30
  12  -8   7    7.60    7.90
  12   8  -7    1.10    7.40
 -12  -8   8    4.30    7.60
  12   8   8    8.40    7.10
  12  -8  -8    2.40    7.10
  12   8  -8  -11.90    6.20
  12  -8   8    4.60    7.60
 -12  -8   9    2.70    7.90
  12   8   9   -1.80    6.90
  12  -8  -9   -1.50    7.00
  12   8  -9   -3.80    6.90
  12  -8   9   -2.70    6.80
  12  -8 -10    0.70    7.30
 -12  -8  10   -4.20    7.60
  12   8  10    1.00    6.50
  12  -8  10    4.80    8.00
  12   8 -10   -2.60    8.30
  12   9   0   -2.90    6.70
  12  -9   0    5.70    7.40
  12   9   1   11.00    7.60
  12  -9  -1   -7.20    5.40
  12   9  -1   -3.00    6.20
  12  -9   1   -1.30    6.10
  12   9   2   -4.40    5.80
  12  -9  -2   -2.30    5.90
 -12  -9   2    8.40    6.70
  12   9  -2    7.80    7.00
  12  -9   2   -6.60    6.40
  12  -9  -3   -8.30    4.60
  12   9   3    6.40    7.50
 -12  -9   3   16.20    7.90
  12  -9   3    1.00    6.30
  12   9  -3   -9.90    6.00
  12  -9  -4   -1.70    4.60
 -12  -9   4   -0.60    7.20
  12   9   4   -2.80    6.00
  12   9  -4    8.30    7.80
  12  -9   4    2.20    7.40
  12  -9  -5   -4.50    4.90
  12   9   5    4.00    7.10
 -12  -9   5   11.20    7.70
  12  -9   5    0.30    7.20
  12   9   6   -0.70    7.20
  12  -9  -6    9.90    7.50
 -12  -9   6   -8.10    6.10
  12  -9   6   -7.50    6.70
  12   9  -6   -6.00    6.50
  12   9   7   -0.30    7.30
 -12  -9   7   -3.40    6.70
  12   9  -7   -7.60    6.10
  12  -9   7    2.20    7.40
  12   9   8    1.00    6.80
 -12  -9   8    7.00    8.70
  12   9  -8   -2.20    6.10
  12  -9   8  -16.40    6.50
  12   9   9   -4.00    5.80
 -12  -9   9   -0.90    7.60
  12  -9   9  -16.60    5.60
  12   9  -9    1.90    8.30
 -12  -9  10    1.00    9.00
  12   9  10    7.50    7.50
  12  -9  10   10.10    8.60
  12   9 -10    2.30    8.50
  12  10   0   -0.60    6.30
  12 -10   0   -4.10    6.10
  12 -10  -1   -9.40    5.70
 -12 -10   1    3.30    6.10
  12  10   1   -6.00    6.30
  12 -10   1   -9.40    6.10
  12  10  -1   -1.40    6.70
 -12 -10   2    8.20    6.70
  12  10   2    8.60    7.60
  12 -10  -2    9.40    7.70
  12  10  -2    2.80    7.30
  12 -10   2    5.50    6.80
 -12 -10   3   -1.10    7.30
  12  10   3    2.60    6.80
  12 -10   3    2.00    7.40
  12  10  -3   -3.50    7.80
  12  10   4   18.20    8.70
 -12 -10   4   10.10    7.60
  12 -10   4   22.70    8.90
  12  10   5    3.30    7.40
 -12 -10   5    9.80    8.30
  12 -10   5    5.20    7.60
  12  10   6   12.80    8.20
 -12 -10   6   -8.60    8.10
  12  10  -6    7.40    7.70
  12 -10   6   -0.10    6.80
  12  10   7   -8.10    6.90
 -12 -10   7   -1.00    8.30
  12 -10   7    7.50    8.50
  12  10  -7   -5.20    6.90
 -12 -10   8   -4.50    6.90
  12  10   8    3.20    7.20
  12 -10   8    8.30    8.20
  12  10  -8   -9.10    6.20
 -12 -10   9    0.80    8.20
  12  10   9   -4.20    6.70
  12  10  -9   -2.90    6.80
  12 -10   9    4.40    7.00
  12  10 -10   -5.90    7.10
  12 -11   0    2.70    7.10
  12  11   0    2.60    6.90
  12  11   1    1.20    6.60
 -12 -11   1   -0.30    7.40
  12 -11  -1   13.30    7.40
  12  11  -1    4.80    7.50
  12 -11   1   -1.40    6.10
 -12 -11   2    2.40    7.00
  12  11   2    2.10    6.60
  12  11  -2   -2.50    7.70
  12 -11   2   -0.80    7.60
 -12 -11   3   -3.30    7.50
  12  11   3   -4.60    7.20
  12  11  -3   -2.50    7.30
  12 -11   3   -1.60    6.80
  12  11   4   11.20    7.60
 -12 -11   4    0.10    7.10
  12 -11   4    5.00    7.50
 -12 -11   5   15.70    8.80
  12  11   5   -3.30    7.50
  12 -11   5   -0.50    6.80
  12  11  -5   13.50    7.80
  12  11   6    0.60    7.20
 -12 -11   6   14.60    8.90
  12 -11   6   -7.80    6.50
  12  11  -6   -4.90    6.70
  12  11   7   -5.30    7.50
 -12 -11   7   -4.10    8.50
  12  11  -7   -3.70    7.00
  12 -11   7    0.60    8.30
 -12 -11   8    9.60    9.00
  12  11   8   12.60    8.30
  12 -11   8    5.10    7.20
  12  11  -8   -5.60    6.70
  12  11   9   -8.00    7.20
 -12 -11   9    0.80    9.00
  12 -11   9   -1.20    8.30
  12  11  -9  -12.30    6.50
  12  12   0    5.80    8.80
  12 -12   0    6.10    7.90
 -12 -12   1   -0.40    7.40
  12  12   1    6.70    8.40
  12 -12  -1   -6.10    6.00
  12  12  -1   12.90    8.50
  12 -12   1    0.40    7.50
 -12 -12   2   11.40    7.90
  12  12   2   -0.30    8.40
  12  12  -2   11.60    9.00
  12 -12   2    8.80    9.10
  12  12   3   -8.30    6.20
 -12 -12   3   -5.40    7.80
  12 -12   3   -1.90    6.90
  12  12  -3   11.30    8.40
 -12 -12   4   13.00    8.70
  12  12   4    0.80    8.00
  12 -12   4   18.00    9.10
  12  12   5    8.00    8.00
 -12 -12   5   29.60   11.00
  12 -12   5    9.70    8.90
  12  12  -5   19.70    8.40
 -12 -12   6   -1.80    7.40
  12  12   6   -4.30    7.70
  12 -12   6    7.20    8.90
  12  12  -6   -3.50    7.80
  12  12   7    5.70    7.80
 -12 -12   7    0.00    7.20
  12 -12   7  -10.80    6.40
  12  12  -7   -9.20    6.00
  12  12   8   -5.40    7.20
 -12 -12   8   17.80   10.70
  12  12  -8  -11.50    6.10
  12 -12   8   -7.60    7.40
  12  13   0   -1.50    8.50
  12 -13   0    2.60    8.40
  12  13   1  -18.60    6.60
  12  13  -1   -9.40    6.90
  12 -13   1   -4.70    7.50
 -12 -13   2    1.70    8.40
  12  13   2   13.00    9.70
  12  13  -2    6.50    9.50
  12 -13   2   -3.30    7.50
  12  13   3   10.10    9.40
 -12 -13   3    2.70    9.20
  12 -13   3   -6.30    8.20
 -12 -13   4    4.10    8.40
  12  13   4    0.10    7.70
  12 -13   4   -5.40    8.80
  12  13   5   14.40    9.30
 -12 -13   5    7.80    9.60
  12  13  -5    3.40    7.60
  12 -13   5   -1.70    7.80
  12  13   6   13.00    9.20
 -12 -13   6   13.20    9.00
  12 -13   6    1.90    9.00
  12  13  -6   -2.20    7.30
  12  13   7    2.50    8.10
 -12 -13   7   13.00    9.70
  12 -13   7   14.80    9.90
  12  13  -7    7.60    7.50
  12  13  -8    1.00    8.20
  12  14   0    6.00    8.30
  12  14   1   -0.40    7.90
  12  14  -1    7.30    9.40
  12 -14   1   11.50    9.10
  12  14   2   -3.10    7.60
  12  14  -2   -3.80    7.80
  12 -14   2   -4.40    8.40
  12  14   3  -13.10    6.50
 -12 -14   3   -7.20    7.80
  12 -14   3    5.80    8.80
  12  14   4   -6.00    8.10
 -12 -14   4   -7.40    7.90
  12 -14   4    1.00    8.70
 -12 -14   5   -3.70    7.40
  12  14   5   -3.30    7.90
  12  14  -5   -0.40    7.50
  12 -14   5    6.50    9.40
 -12 -14   6    5.90    8.90
  12  14   6    2.20    7.90
  12 -14   6   14.70    9.50
  12  14  -6    1.80    8.20
  12  14   7   -1.10    8.40
  12 -14   7   -3.70    7.70
  12  15   0    9.00    9.30
  12  15   1  -12.50    8.50
  12  15  -1   -7.20    8.60
  12  15   2   -9.90    8.30
  12  15  -2    5.60   10.90
  12 -15   2    0.40    8.80
  12  15   3   -6.10    7.80
  12 -15   3    5.30    9.20
  12  15   4   -2.70    9.10
 -12 -15   4    7.00    8.80
  12 -15   4   10.00    9.80
  12  15   5   11.90    9.20
 -12 -15   5    1.80    9.60
  12 -15   5   -1.50    7.80
  12  16   0  -16.70    8.50
  12  16   1    2.60    8.00
  12  16  -1   -2.40    8.30
  12  16   2   -2.20    8.20
  12 -16   2    0.80   10.20
  12  16   3   -8.70    8.50
  12 -16   3   14.60   10.70
  12  16   4    3.80   10.00
  12 -16   4    5.20   10.30
  12  17   0  -10.80   11.10
  13   0   0    0.10    5.70
  13   0  -1    6.90    5.90
  13   0   1    9.10    7.20
  13   0  -2    1.50    6.00
  13   0   2   -1.10    5.40
  13   0  -3    6.80    6.30
  13   0   3   -4.90    5.90
  13   0  -4    8.50    5.90
  13   0   4    1.50    5.90
  13   0   5   -7.30    5.60
  13   0   6    1.60    6.00
  13   0  -6   -5.80    4.80
  13   0   7    5.20    6.20
  13   0  -7   -7.30    5.30
  13   0  -8   -8.90    5.90
  13   0   8    0.30    5.90
  13   0   9   10.60    7.50
  13   0  -9    4.90    7.90
  13   0 -10   -0.90    8.60
  13   0  10    5.20    6.70
  13   0 -11   17.50   10.70
  13   0  11   -4.50    6.10
  13   1   0   80.09   11.40
  13  -1   0   68.19   11.00
  13  -1  -1   18.10    7.20
  13   1   1    7.70    6.80
  13   1  -1   11.20    7.40
  13  -1   1    4.10    6.70
  13   1   2   48.40    9.20
  13  -1  -2   77.29   11.60
  13   1  -2   47.40    9.40
  13  -1   2   59.59    9.70
  13   1   3    4.40    6.60
  13  -1  -3   -5.90    5.30
  13   1  -3    3.80    5.40
  13  -1   3   -2.60    5.80
  13   1   4   16.30    7.10
  13  -1  -4   13.70    6.90
  13   1  -4   17.70    7.50
  13  -1   4   -0.10    5.70
  13   1   5   22.10    7.60
  13  -1   5   21.70    7.60
  13  -1  -6   12.20    7.30
  13   1   6    3.30    6.20
  13   1  -6   -1.00    6.30
  13  -1   6    6.10    6.50
  13  -1  -7    3.70    6.50
  13   1   7   10.20    7.00
  13  -1   7   -5.80    5.80
  13   1  -7  -11.00    5.50
  13   1   8   -4.70    5.80
  13  -1  -8   -4.60    6.30
  13   1  -8    9.50    8.20
  13  -1   8    1.60    5.80
  13   1   9    1.10    6.30
  13  -1  -9   -1.40    8.00
  13   1  -9   13.20    9.00
  13  -1   9    4.90    6.70
  13   1  10   -9.00    6.00
  13  -1 -10   19.90    9.20
  13  -1  10    0.70    6.10
  13   1 -10   -0.80    7.10
  13   1  11   -1.90    6.30
  13  -1 -11    7.30   10.00
  13   1 -11   -8.70    7.10
  13  -1  11   -2.90    6.50
  13   2   0    1.30    6.40
  13  -2   0    2.90    6.20
  13  -2  -1   -0.10    6.20
  13   2   1    1.70    6.10
  13   2  -1   -6.00    5.30
  13  -2   1    3.30    6.50
  13  -2  -2    3.00    6.20
  13   2   2    8.10    6.20
  13  -2   2   -7.20    5.10
  13   2  -2    2.30    5.80
  13   2   3   11.10    7.40
  13  -2  -3   13.50    6.60
  13   2  -3    0.40    5.60
  13  -2   3   25.40    8.20
  13  -2  -4    0.60    5.60
  13   2   4    4.00    5.90
  13   2  -4    2.90    6.00
  13  -2   4   -0.80    6.60
  13   2   5    4.60    6.50
  13  -2  -5   -4.30    6.20
  13  -2   5   12.30    6.60
  13  -2  -6   13.40    7.50
  13   2   6    6.90    6.40
  13   2  -6   13.10    7.80
  13  -2   6   17.60    7.50
  13  -2  -7    0.30    6.80
  13   2   7   -4.10    5.80
  13  -2   7   -8.10    5.10
  13   2  -7    6.00    7.00
  13   2   8   -4.90    6.40
  13  -2  -8    1.70    6.90
  13   2  -8   -3.00    6.50
  13  -2   8   -1.10    6.20
  13  -2  -9   -7.10    6.20
  13   2   9   -2.40    5.70
  13  -2   9    4.10    7.10
  13   2  -9   -4.80    7.10
  13   2  10    7.80    6.80
  13  -2 -10    2.40    8.60
  13   2 -10   12.30    8.60
  13  -2  10    1.70    6.70
  13   2  11    0.60    6.50
  13  -2 -11  -13.40    6.40
  13  -2  11    0.50    6.80
  13   2 -11    0.00    7.90
  13   3   0    7.50    6.60
  13  -3   0   20.60    7.80
  13   3   1   11.20    6.70
  13  -3  -1   14.80    7.50
  13  -3   1   18.90    8.10
  13   3  -1   11.90    6.80
  13  -3  -2    6.60    6.00
  13   3   2   13.40    7.40
  13   3  -2    9.30    6.70
  13  -3   2   -1.20    5.80
  13   3   3    6.60    6.60
  13  -3  -3    3.70    5.60
  13   3  -3    4.90    7.00
  13  -3   3    3.80    6.20
  13   3   4    0.40    5.30
  13  -3  -4   -3.70    5.60
  13   3  -4    9.20    6.60
  13  -3   4   -0.20    6.60
  13   3   5  -17.20    4.90
  13  -3  -5  -12.10    4.00
  13  -3   5   -6.30    5.20
  13   3   6    6.50    6.00
  13  -3  -6   -5.80    5.80
  13  -3   6   -4.40    6.00
  13   3  -6    3.50    6.60
  13  -3  -7    2.70    6.40
  13   3   7   -0.30    6.10
  13  -3   7    3.70    6.30
  13   3  -7    1.50    7.00
  13   3   8    1.00    6.40
  13  -3  -8    7.20    7.20
  13  -3   8    0.20    6.10
  13   3  -8    0.60    7.50
  13   3   9   -3.70    6.20
  13  -3  -9   -1.10    8.10
  13   3  -9    1.00    7.40
  13  -3   9   17.30    7.80
  13  -3 -10   21.20   10.70
  13   3  10   -4.70    5.90
  13   3 -10   -6.10    7.30
  13  -3  10    9.30    7.60
  13  -3 -11   -8.90    6.70
  13   3  11   -3.90    5.90
  13  -3  11    2.10    6.90
  13   3 -11    2.10    8.10
  13  -4   0    0.20    5.60
  13   4   0  -11.00    4.80
  13  -4  -1    3.10    6.60
  13   4   1   13.70    6.90
  13  -4   1   -0.60    6.10
  13   4  -1    3.90    6.50
  13  -4  -2   18.90    7.20
  13   4   2   14.60    7.30
  13   4  -2    8.10    6.80
  13  -4   2   10.30    6.80
  13  -4  -3   12.30    6.00
  13   4   3    0.90    6.80
  13   4  -3    9.50    7.00
  13  -4   3    5.40    6.60
  13   4   4   32.60    8.60
  13   4  -4   22.70    8.40
  13  -4   4   18.80    8.20
  13   4   5    1.20    5.70
  13  -4  -5   -8.50    5.30
  13  -4   5   -4.20    5.40
  13  -4  -6   23.60    8.40
  13   4   6   13.40    7.30
  13  -4   6   10.60    7.50
  13   4  -6    4.00    6.80
  13   4   7   -7.30    5.50
  13  -4  -7   -5.50    5.90
  13  -4   7  -11.30    5.30
  13   4  -7   -4.60    6.50
  13  -4  -8  -10.70    5.40
  13   4   8   -2.20    6.40
  13  -4   8   -5.40    6.50
  13   4  -8   -9.90    6.60
  13  -4  -9    3.70    7.30
  13   4   9   -0.20    6.60
  13   4  -9    9.20    8.40
  13  -4   9  -10.30    6.30
  13   4  10    4.30    6.40
  13  -4 -10   -9.90    6.50
  13  -4  10   -2.30    6.80
  13   4 -10  -11.70    8.20
  13  -4 -11  -14.90    7.20
  13   4  11    8.60    7.30
  13  -4  11    3.80    7.10
  13   4 -11   16.20   10.80
  13  -5   0   21.40    8.10
  13   5   0   29.90    8.30
  13   5   1   -8.40    5.20
  13  -5  -1   12.10    7.60
  13   5  -1  -10.00    5.90
  13  -5   1   -6.50    5.80
  13  -5  -2   40.10    8.80
  13   5   2   28.10    8.50
  13   5  -2   33.10    9.00
  13  -5   2   38.10    9.10
  13  -5  -3    0.90    6.00
  13   5   3   -1.80    5.70
  13  -5   3    4.10    7.60
  13   5  -3    7.90    6.40
  13  -5  -4    8.50    6.30
  13   5   4   16.00    7.00
  13  -5   4    5.30    7.50
  13   5  -4   10.40    6.70
  13   5   5    1.00    6.10
  13  -5  -5    8.90    7.00
  13  -5   5   15.20    7.50
  13   5   6    6.30    6.90
  13  -5  -6   10.80    7.20
  13  -5   6    4.50    7.10
  13   5  -6  -10.70    5.60
  13   5   7   -2.10    6.30
  13  -5  -7   -8.60    5.40
  13   5  -7  -11.70    6.90
  13  -5   7    4.10    6.40
  13  -5  -8    5.30    8.50
  13   5   8   -0.30    6.60
  13  -5   8    0.40    7.20
  13   5  -8   -7.00    6.30
  13  -5  -9   -2.30    7.70
  13   5   9   12.50    7.60
  13   5  -9   -3.10    7.10
  13  -5   9   -8.00    6.20
  13  -5 -10    3.20    7.70
  13   5  10   -3.30    6.50
  13   5 -10    3.40    8.70
  13  -5  10    1.30    6.80
  13  -5 -11   -6.80    6.70
  13   5  11   -4.70    6.20
  13   5 -11   26.30   11.30
  13  -5  11    4.50    7.00
  13  -6   0   -3.70    6.00
  13   6   0   -0.90    5.90
  13  -6  -1   -1.00    6.10
  13   6   1   24.70    8.00
  13  -6   1   16.30    7.80
  13   6  -1   21.00    8.20
  13  -6  -2   -2.60    6.90
  13   6   2   12.30    6.50
  13   6  -2   23.20    8.70
  13  -6   2    3.40    7.20
  13  -6  -3   19.00    7.60
  13   6   3   15.50    7.70
  13   6  -3   24.80    9.00
  13  -6   3   33.60    9.20
  13  -6  -4    2.60    5.60
  13   6   4    3.00    6.30
  13   6  -4   -0.50    6.40
  13  -6   4   -0.10    6.10
  13  -6  -5    8.90    6.70
  13   6   5   11.90    7.30
  13  -6   5   -3.60    6.90
  13  -6  -6   -6.90    4.80
  13   6   6   -2.70    6.20
  13   6  -6   -3.60    6.10
  13  -6   6   -5.60    5.60
  13  -6  -7   -5.50    5.60
  13   6   7    2.70    6.70
  13   6  -7    3.90    8.00
  13  -6   7   -3.90    7.10
  13   6   8    3.80    6.80
  13  -6  -8  -17.60    6.00
  13  -6   8    1.60    7.00
  13   6  -8   16.30    9.20
  13   6   9   17.40    7.70
  13  -6  -9    3.40    7.40
  13   6  -9    3.90    8.10
  13  -6   9   13.80    8.20
  13  -6 -10    1.70    8.50
  13   6  10   -0.30    6.30
  13   6 -10   -4.60    7.60
  13  -6  10   -3.80    7.10
  13  -6 -11   -7.70    8.10
  13   6  11   -3.70    6.40
  13   6 -11    1.00    8.20
  13  -6  11    1.60    7.90
  13   7   0   11.20    7.40
  13  -7   0   -0.40    6.40
  13   7   1   -3.60    5.60
  13  -7  -1    3.30    6.00
  13   7  -1   -7.00    6.10
  13  -7   1    1.50    7.50
  13  -7  -2   16.80    7.50
  13   7   2    2.20    6.70
  13   7  -2   -4.00    6.80
  13  -7   2    7.20    6.80
  13  -7  -3   -6.30    6.20
  13   7   3    2.10    6.30
  13  -7  -3   -5.00    4.80
  13   7  -3    3.70    6.60
  13  -7   3   -4.40    6.60
  13  -7  -4   10.50    6.20
  13   7   4   14.90    7.60
  13   7  -4   12.20    7.40
  13  -7   4   21.50    8.00
  13   7   5   -6.70    5.20
  13  -7  -5    5.50    5.40
  13  -7   5   -1.10    7.60
  13   7   6    3.40    7.10
  13  -7  -6   -4.90    5.70
  13   7  -6    5.60    8.00
  13  -7   6    3.70    6.90
  13  -7  -7   -9.40    4.70
  13   7   7   -4.50    5.90
  13  -7   7    5.30    7.70
  13   7  -7    3.60    8.00
  13  -7  -8    1.70    6.80
  13   7   8   -8.10    5.90
  13   7  -8   -2.00    7.30
  13  -7   8   -3.40    6.70
  13  -7  -9   -8.50    7.00
  13   7   9    2.20    7.00
  13  -7   9    5.20    7.50
  13   7  -9    4.40    7.90
  13   7  10   -3.20    6.70
  13  -7 -10   -2.70    7.70
  13  -7  10   -5.90    6.30
  13   7 -10    6.00   10.00
  13   8   0    2.40    7.10
  13  -8   0   -9.00    5.30
  13   8   1   -5.90    5.70
  13  -8  -1    2.70    6.20
  13  -8   1   -1.50    6.50
  13   8  -1    0.90    6.80
  13   8   2    7.20    7.20
  13  -8  -2    7.80    7.00
  13  -8   2    5.00    6.60
  13   8  -2    3.10    6.50
  13  -8  -3    2.20    4.90
  13   8   3    1.40    6.00
  13   8  -3    4.10    6.90
  13  -8   3   10.10    7.30
  13   8   4   22.10    8.20
  13  -8  -4    1.60    5.40
  13   8  -4   -3.00    8.80
  13  -8   4    9.30    7.20
  13  -8  -5    3.60    6.30
  13   8   5    4.00    7.60
  13  -8   5   13.90    8.30
 -13  -8   6    7.20    8.80
  13  -8  -6   10.40    7.60
  13   8   6   25.70    9.00
  13  -8   6   20.30    9.10
  13   8  -6   14.40    9.40
 -13  -8   7   -2.90    7.50
  13   8   7   -0.30    6.90
  13  -8  -7    2.90    6.70
  13   8  -7    0.90    7.40
  13  -8   7   -5.40    7.30
 -13  -8   8    2.00    7.20
  13   8   8    6.90    7.60
  13  -8  -8    5.00    7.70
  13  -8   8   15.10    9.10
  13   8  -8    4.90    8.00
  13  -8  -9   -2.70    8.00
  13   8   9    9.30    8.10
  13  -8   9   -7.40    6.80
  13   8  -9   -2.90    7.10
  13   8  10  -12.10    5.90
  13  -8  10   -0.70    7.20
  13   8 -10   -1.70    7.80
  13  -9   0   -3.10    6.60
  13   9   0   16.10    9.00
  13  -9  -1   -4.30    5.20
  13   9   1    2.60    7.60
  13  -9   1   -0.40    6.30
  13   9  -1  -10.80    5.70
  13  -9  -2    1.90    7.40
  13   9   2   11.40    8.50
  13   9  -2   -2.10    7.40
  13  -9   2    0.80    6.70
  13   9   3    7.70    8.00
  13  -9   3   -0.10    7.90
[truncated: 70,834 more chars]
