# Supplementary material for: Crystal structure of 5-chloro-1,3-bis­[2-(2-oxo-1,3-oxazolidin-3-yl)eth­yl]-1H-benz­imidazol-2(3H)-one
Source: Acta Crystallogr E Crystallogr Commun. 2015 Sep 12;71(Pt 10):o735–6. doi: 10.1107/S2056989015016102 (PMC4647354; doi:10.1107/S2056989015016102)
Supplement: Supplementary file 2 [file e-71-0o735-Isup2.hkl]

data_I                                                                          
_shelx_title ' BAD13_D419_DRX1O_b.res in Pca2(1)'                               
_shelx_refln_list_code          4                                               
_shelx_F_calc_maximum      168.43                                               
_exptl_crystal_F_000       820.00                                               
_reflns_d_resolution_high  0.8000                                               
                                                                                
loop_                                                                           
 _space_group_symop_operation_xyz                                               
 'x, y, z'                                                                      
 '-x, -y, z+1/2'                                                                
 'x+1/2, -y, z'                                                                 
 '-x+1/2, y, z+1/2'                                                             
                                                                                
_cell_length_a    14.0527                                                       
_cell_length_b    13.4382                                                       
_cell_length_c     9.7334                                                       
_cell_angle_alpha  90.000                                                       
_cell_angle_beta   90.000                                                       
_cell_angle_gamma  90.000                                                       
                                                                                
_shelx_F_squared_multiplier     1.000                                           
                                                                                
loop_                                                                           
 _refln_index_h                                                                 
 _refln_index_k                                                                 
 _refln_index_l                                                                 
 _refln_F_squared_calc                                                          
 _refln_F_squared_meas                                                          
 _refln_F_squared_sigma                                                         
 _refln_observed_status                                                         
   0   0 -12         17.64         58.52        26.99 o                         
   2   0 -12         21.31        104.92        30.93 o                         
   0   1 -12         51.66         23.52        16.22 o                         
   1   1 -12          7.92         -4.41         9.94 o                         
   2   1 -12          0.14         17.73        12.70 o                         
   0   2 -12         73.54         97.07        21.11 o                         
   1   2 -12          1.29          3.95        14.05 o                         
   2   2 -12          6.82         11.36        12.57 o                         
   2   0 -11          0.22         -4.78        18.50 o                         
   4   0 -11         38.25         33.96        22.14 o                         
   6   0 -11         10.81         -4.25        20.32 o                         
   1   1 -11          1.69         -9.69         9.69 o                         
   2   1 -11          3.39          0.47         9.40 o                         
   3   1 -11         37.58         33.33        24.41 o                         
   4   1 -11          8.74          4.77        16.37 o                         
   5   1 -11          5.80         -3.52        13.40 o                         
   6   1 -11          0.64         -5.00        21.68 o                         
   7   1 -11          4.79         -6.77        15.63 o                         
   1   2 -11          0.34        -10.28        13.60 o                         
   2   2 -11         23.48         20.70        12.25 o                         
   3   2 -11          0.41          3.84        34.42 o                         
   4   2 -11         30.73         64.18        18.50 o                         
   5   2 -11          7.60         -3.32        13.55 o                         
   6   2 -11          2.39          3.56        14.81 o                         
   7   2 -11          0.65          8.59        16.44 o                         
   1   3 -11          2.14         -9.37         9.37 o                         
   2   3 -11          0.38          0.25        10.55 o                         
   3   3 -11         15.95         18.69        15.00 o                         
   4   3 -11          5.30         -0.43        13.46 o                         
   5   3 -11          1.77        -13.77        13.77 o                         
   6   3 -11          6.52         10.83        15.30 o                         
   1   4 -11          0.95          4.91        11.13 o                         
   2   4 -11         18.35         10.86        11.35 o                         
   3   4 -11          1.58         11.17        14.26 o                         
   4   4 -11          0.03        -12.62        13.08 o                         
   5   4 -11          1.61        -12.86        12.86 o                         
   6   4 -11          6.38         -8.32        13.65 o                         
   1   5 -11          4.64         -0.49        11.59 o                         
   2   5 -11          6.97         10.90        19.66 o                         
   3   5 -11         11.79         26.22        14.78 o                         
   4   5 -11          3.42         -2.78        16.68 o                         
   5   5 -11          0.44          5.74        14.50 o                         
   1   6 -11          3.93         -9.99         9.99 o                         
   2   6 -11          3.60          4.33        11.14 o                         
   3   6 -11          5.36         10.30        15.76 o                         
   4   6 -11          0.39          7.80        28.81 o                         
   1   7 -11          0.56         -5.51        13.19 o                         
   0   0 -10        151.24        139.79        29.72 o                         
   2   0 -10         38.16         55.96        16.71 o                         
   4   0 -10         10.79         27.90        20.92 o                         
   6   0 -10         12.91         20.01        20.01 o                         
   8   0 -10          3.19         22.44        19.71 o                         
  10   0 -10          5.44          8.49        20.62 o                         
   0   1 -10        238.69        249.62        26.69 o                         
   1   1 -10         39.66         43.94        10.59 o                         
   2   1 -10         33.54         45.20        10.60 o                         
   3   1 -10         34.83         41.95        15.96 o                         
   4   1 -10         80.46         72.00        17.01 o                         
   5   1 -10         41.48         45.03        16.59 o                         
   6   1 -10          3.25         21.50        14.89 o                         
   7   1 -10         11.20         28.50        15.32 o                         
   8   1 -10          8.06          2.16        14.15 o                         
   9   1 -10          2.14        -12.26        12.65 o                         
   0   2 -10         58.16         81.91        17.58 o                         
   1   2 -10          2.24         -0.44         8.57 o                         
   2   2 -10         41.28         46.10        12.70 o                         
   3   2 -10         10.04         19.31        11.26 o                         
   4   2 -10          1.78         -3.19        12.11 o                         
   5   2 -10         11.44          1.63        12.94 o                         
   6   2 -10         22.76         18.99        15.00 o                         
   7   2 -10          2.68          8.34        14.79 o                         
   8   2 -10          0.33         -7.68        17.13 o                         
   9   2 -10          0.05        -15.12        21.23 o                         
   0   3 -10          2.98         -2.19        11.86 o                         
   1   3 -10         16.48         29.74        10.46 o                         
   2   3 -10         23.32         45.50        12.96 o                         
   3   3 -10          6.41         -2.35        12.74 o                         
   4   3 -10         37.41         45.15        15.71 o                         
   5   3 -10         15.77         16.84        14.29 o                         
   6   3 -10          3.90        -11.74        11.74 o                         
   7   3 -10         12.69          3.21        13.55 o                         
   8   3 -10         23.71         17.46        26.53 o                         
   9   3 -10          7.73         -9.91        14.32 o                         
   0   4 -10         10.05        -10.93        10.93 o                         
   1   4 -10         45.13         59.12        11.54 o                         
   2   4 -10         19.26          8.87        10.88 o                         
   3   4 -10         28.37         32.15        32.59 o                         
   4   4 -10          0.26         11.54        13.08 o                         
   5   4 -10          0.72          2.54        13.80 o                         
   6   4 -10          0.87          9.20        14.03 o                         
   7   4 -10          1.83         -8.19        13.51 o                         
   8   4 -10         17.24         26.31        29.11 o                         
   9   4 -10          0.32         11.00        15.96 o                         
   0   5 -10         14.76         18.09        13.89 o                         
   1   5 -10         13.57         13.65        10.22 o                         
   2   5 -10          0.93         -9.27         9.27 o                         
   3   5 -10         14.89         -2.73        11.08 o                         
   4   5 -10        106.83        116.36        20.47 o                         
   5   5 -10          0.89         -1.25        12.20 o                         
   6   5 -10          1.48          5.12        13.55 o                         
   7   5 -10          6.02         19.67        15.30 o                         
   8   5 -10          6.38         -6.85        26.23 o                         
   0   6 -10          1.38        -10.47        11.65 o                         
   1   6 -10         12.54         12.28        11.08 o                         
   2   6 -10         10.45         -3.74        11.82 o                         
   3   6 -10          5.41          8.47        10.39 o                         
   4   6 -10          0.80          6.99        13.46 o                         
   5   6 -10          7.26         11.03        20.32 o                         
   6   6 -10          6.14         -6.09        11.98 o                         
   7   6 -10          9.24        -11.74        11.74 o                         
   0   7 -10          9.28         -4.85        16.37 o                         
   1   7 -10         21.83         38.36        12.47 o                         
   2   7 -10          5.93         16.72        11.08 o                         
   3   7 -10          4.61          7.16        19.10 o                         
   4   7 -10          4.54         32.36        22.74 o                         
   5   7 -10          0.45         -4.99        20.77 o                         
   6   7 -10          0.01        -12.75        12.75 o                         
   0   8 -10         20.19         -5.46        18.19 o                         
   1   8 -10         14.90         -7.68        10.36 o                         
   2   8 -10         13.95         19.69        11.63 o                         
   3   8 -10          0.31        -13.79        15.16 o                         
   4   8 -10          8.94        -11.25        14.10 o                         
   5   8 -10          4.77         -3.34        12.63 o                         
   0   9 -10         17.48        -16.98        16.98 o                         
   1   9 -10          9.33          9.47        16.22 o                         
   2   9 -10          2.21         -2.38        12.43 o                         
   3   9 -10          2.25         -8.93        12.15 o                         
   2   0  -9         11.99         25.59        12.94 o                         
   4   0  -9         86.62        106.13        26.68 o                         
   6   0  -9        162.02        179.48        32.75 o                         
   8   0  -9         20.84         -1.82        17.28 o                         
  10   0  -9          2.21         -9.40        18.19 o                         
   1   1  -9          3.70         20.01         8.45 o                         
   2   1  -9        640.83        658.20        25.68 o                         
   3   1  -9         15.39         14.97         9.94 o                         
   4   1  -9         56.41         55.32        15.54 o                         
   5   1  -9          1.39          1.85        11.55 o                         
   6   1  -9        125.99        134.97        21.23 o                         
   7   1  -9          6.36         12.86        16.68 o                         
   8   1  -9          4.09          6.51        20.32 o                         
   9   1  -9          4.17         -5.89        12.51 o                         
  10   1  -9          4.69         -7.79        15.16 o                         
  11   1  -9          0.75        -11.13        11.13 o                         
   1   2  -9         90.88         88.55        11.88 o                         
   2   2  -9         51.36         38.42        11.79 o                         
   3   2  -9        160.41        174.17        20.68 o                         
   4   2  -9         21.31         32.93        14.54 o                         
   5   2  -9          3.34        -10.18        10.18 o                         
   6   2  -9          5.03         12.00        12.94 o                         
   7   2  -9          3.89         -6.66        13.60 o                         
   8   2  -9          0.72         -3.50        12.10 o                         
   9   2  -9         27.12         40.03        22.59 o                         
  10   2  -9         11.00          4.66        14.46 o                         
  11   2  -9          1.85          0.07        14.50 o                         
   1   3  -9          5.65         15.96         8.80 o                         
   2   3  -9         48.38         59.39        10.79 o                         
   3   3  -9         17.67          2.25         9.41 o                         
   4   3  -9        113.46        127.44        22.14 o                         
   5   3  -9          5.09          3.10        18.19 o                         
   6   3  -9        150.55        150.43        21.72 o                         
   7   3  -9         10.39         28.65        14.69 o                         
   8   3  -9         26.87         24.99        13.77 o                         
   9   3  -9         17.07         14.23        24.56 o                         
  10   3  -9         19.24         46.13        17.52 o                         
  11   3  -9          0.81          9.74        15.24 o                         
   1   4  -9        338.34        323.62        19.84 o                         
   2   4  -9         29.83         29.15        17.09 o                         
   3   4  -9         67.43         64.08        13.02 o                         
   4   4  -9          7.48         16.31        18.50 o                         
   5   4  -9         10.38         36.67        14.59 o                         
   6   4  -9          6.60         -3.61        12.00 o                         
   7   4  -9          0.07         -3.01        13.95 o                         
   8   4  -9          2.88        -16.53        16.53 o                         
   9   4  -9          0.84         -5.56        12.72 o                         
  10   4  -9         22.86         18.37        16.07 o                         
  11   4  -9          1.12          0.50        15.32 o                         
   1   5  -9         12.04          9.80         8.44 o                         
   2   5  -9         79.08         63.64        14.09 o                         
   3   5  -9          4.71         -5.80        12.02 o                         
   4   5  -9          1.53        -11.00        11.00 o                         
   5   5  -9         20.41         20.24        14.13 o                         
   6   5  -9        219.00        212.43        24.65 o                         
   7   5  -9          0.16        -11.28        11.47 o                         
   8   5  -9          8.53         -2.27        12.86 o                         
   9   5  -9         19.90         12.04        38.36 o                         
  10   5  -9          7.80          4.31        15.33 o                         
   1   6  -9          3.09         -1.58         9.27 o                         
   2   6  -9         23.99          8.49        10.09 o                         
   3   6  -9         65.94         75.51        14.65 o                         
   4   6  -9          4.21          3.03        12.22 o                         
   5   6  -9          0.93         -6.16        11.04 o                         
   6   6  -9          1.60         -1.78        12.89 o                         
   7   6  -9         24.21         23.32        15.01 o                         
   8   6  -9          0.66         -2.13        30.78 o                         
   9   6  -9         11.12         13.17        14.90 o                         
  10   6  -9          4.84         23.92        16.19 o                         
   1   7  -9          2.80          7.97         9.55 o                         
   2   7  -9          7.34         23.65        10.34 o                         
   3   7  -9         11.59          8.95         9.80 o                         
   4   7  -9          5.20         -9.06        25.47 o                         
   5   7  -9         14.49          9.61        12.74 o                         
   6   7  -9          0.21          3.35        11.65 o                         
   7   7  -9          0.28          0.21        12.69 o                         
   8   7  -9          2.70          7.94        19.10 o                         
   9   7  -9          0.21          6.34        14.07 o                         
   1   8  -9         16.63          6.38        11.04 o                         
   2   8  -9          5.78          2.32         8.96 o                         
   3   8  -9         70.24         61.05        16.62 o                         
   4   8  -9          0.77          6.64        12.20 o                         
   5   8  -9         10.11          5.88        12.54 o                         
   6   8  -9          1.24          6.24        12.97 o                         
   7   8  -9          0.36        -11.96        11.96 o                         
   8   8  -9          0.80          5.31        13.46 o                         
   1   9  -9         15.92         18.09        21.68 o                         
   2   9  -9         14.16          3.59        30.02 o                         
   3   9  -9          4.08         -2.86        11.99 o                         
   4   9  -9          7.68          2.75        11.57 o                         
   5   9  -9          1.04        -16.07        16.07 o                         
   6   9  -9          5.53         17.82        23.80 o                         
   7   9  -9         15.49         -8.28        12.39 o                         
   1  10  -9          7.02         12.92        12.89 o                         
   2  10  -9          0.23         -9.53         9.53 o                         
   3  10  -9         18.88         -2.43        16.07 o                         
   4  10  -9         12.67         -8.53        10.92 o                         
   5  10  -9         10.19         24.22        29.87 o                         
   1  11  -9          9.76          9.38        11.24 o                         
   2  11  -9          0.98         -7.28        15.16 o                         
   0   0  -8         47.73         40.94        18.50 o                         
   2   0  -8         74.34         52.83        23.65 o                         
   4   0  -8          6.17          3.34        15.16 o                         
   6   0  -8         32.63         36.08        19.41 o                         
   8   0  -8        153.85        104.61        27.59 o                         
  10   0  -8         95.47         74.29        27.59 o                         
  12   0  -8         31.22         25.47        22.14 o                         
   0   1  -8       1560.86       1407.71        48.14 o                         
   1   1  -8          3.76         21.61         8.52 o                         
   2   1  -8        200.27        202.08        15.93 o                         
   3   1  -8         44.02         36.42        11.87 o                         
   4   1  -8        172.44        176.62        20.72 o                         
   5   1  -8         17.43         12.30        16.98 o                         
   6   1  -8          1.42          2.12        11.14 o                         
   7   1  -8         34.50         12.66        12.22 o                         
   8   1  -8        171.69        154.17        21.20 o                         
   9   1  -8         12.34         15.47        23.65 o                         
  10   1  -8         11.78         -0.22        13.50 o                         
  11   1  -8          5.74         -2.82        13.83 o                         
  12   1  -8          1.15         21.83        21.83 o                         
  13   1  -8          1.23          4.63        21.38 o                         
   0   2  -8        167.22        192.66        21.00 o                         
   1   2  -8         12.58          5.36         8.00 o                         
   2   2  -8          4.30          5.44         8.04 o                         
   3   2  -8         46.36         36.82        11.25 o                         
   4   2  -8        141.70        175.21        34.55 o                         
   5   2  -8         52.09         45.74        13.93 o                         
   6   2  -8          7.24         13.65        12.01 o                         
   7   2  -8         14.31         28.98        13.55 o                         
   8   2  -8         12.02         -1.49        11.86 o                         
   9   2  -8          1.97         11.89        14.01 o                         
  10   2  -8         23.77         -0.59        12.67 o                         
  11   2  -8         24.29         13.60        14.46 o                         
  12   2  -8          2.56        -14.40        14.40 o                         
  13   2  -8          0.23         -2.18        14.35 o                         
   0   3  -8          4.99         -9.62         9.62 o                         
   1   3  -8          9.23         14.62        10.77 o                         
   2   3  -8          3.01         -1.09         7.62 o                         
   3   3  -8        233.23        246.05        19.19 o                         
   4   3  -8        181.57        207.52        21.86 o                         
   5   3  -8         49.76         67.37        15.49 o                         
   6   3  -8        144.10        124.95        40.77 o                         
   7   3  -8         15.77         13.39        12.63 o                         
   8   3  -8         34.47         63.66        16.93 o                         
   9   3  -8         17.91         14.58        13.58 o                         
  10   3  -8         20.07         23.32        14.59 o                         
  11   3  -8         10.41         22.08        24.11 o                         
  12   3  -8          3.02         11.47        15.33 o                         
   0   4  -8        510.15        508.37        31.73 o                         
   1   4  -8        199.56        184.21        14.63 o                         
   2   4  -8        242.03        291.88        19.79 o                         
   3   4  -8        106.80        125.42        14.70 o                         
   4   4  -8         48.34         46.45        13.64 o                         
   5   4  -8        132.28        118.61        18.01 o                         
   6   4  -8          0.46          3.20        11.14 o                         
   7   4  -8         14.97         28.53        13.60 o                         
   8   4  -8         11.41         12.73        12.89 o                         
   9   4  -8          0.30          7.47        13.23 o                         
  10   4  -8         46.85         28.45        46.39 o                         
  11   4  -8          0.05          8.19        14.46 o                         
  12   4  -8         30.25         13.97        16.44 o                         
   0   5  -8        174.17        185.09        20.53 o                         
   1   5  -8        195.62        188.79        14.62 o                         
   2   5  -8         82.16         94.21        13.06 o                         
   3   5  -8         50.17         50.74        11.77 o                         
   4   5  -8        361.74        346.80        27.64 o                         
   5   5  -8          3.09         16.39        20.32 o                         
   6   5  -8         30.46         36.83        17.74 o                         
   7   5  -8         29.07         37.68        15.46 o                         
   8   5  -8         23.45         26.27        27.44 o                         
   9   5  -8         22.20         23.06        13.80 o                         
  10   5  -8         18.26         28.94        20.01 o                         
  11   5  -8         20.32          7.19        13.50 o                         
  12   5  -8          7.34          7.26        25.77 o                         
   0   6  -8         90.73        102.06        17.69 o                         
   1   6  -8         73.54         68.23        12.13 o                         
   2   6  -8        113.69        116.53        14.24 o                         
   3   6  -8         67.88         80.95        12.29 o                         
   4   6  -8         10.36          4.06        18.65 o                         
   5   6  -8         12.18          4.00        12.58 o                         
   6   6  -8         10.71         24.86        13.70 o                         
   7   6  -8         16.40         22.92        18.50 o                         
   8   6  -8          7.61         14.83        13.83 o                         
   9   6  -8         11.58          8.32        13.39 o                         
  10   6  -8          5.94         10.00        15.16 o                         
  11   6  -8         14.46          2.59        14.47 o                         
   0   7  -8         17.41         28.50        16.07 o                         
   1   7  -8          0.73          1.61        10.81 o                         
   2   7  -8          4.17          0.49         7.85 o                         
   3   7  -8         29.77         14.21         9.62 o                         
   4   7  -8          8.66         -4.74        36.69 o                         
   5   7  -8         11.15          3.63        12.00 o                         
   6   7  -8          5.03         -9.03        10.60 o                         
   7   7  -8          4.92         -0.98        12.11 o                         
   8   7  -8          1.10         14.45        15.31 o                         
   9   7  -8          4.81          6.37        12.86 o                         
  10   7  -8          3.37        -11.24        11.24 o                         
  11   7  -8          0.60          5.68        14.94 o                         
   0   8  -8         97.23         80.35        20.92 o                         
   1   8  -8         74.47         48.27        13.64 o                         
   2   8  -8          0.03          1.48         8.67 o                         
   3   8  -8         61.86         66.26        17.90 o                         
   4   8  -8          5.44          4.81        11.22 o                         
   5   8  -8         94.94         90.68        17.36 o                         
   6   8  -8          2.93         -6.34        15.16 o                         
   7   8  -8         34.42         15.63        13.18 o                         
   8   8  -8         13.97         12.08        13.15 o                         
   9   8  -8          0.59          5.93        13.80 o                         
  10   8  -8          0.13         -6.23        12.76 o                         
   0   9  -8         19.91         57.31        18.80 o                         
   1   9  -8          8.71          1.47         9.54 o                         
   2   9  -8          0.15         -6.50         7.57 o                         
   3   9  -8         25.70         22.23        21.98 o                         
   4   9  -8          6.41          5.15        12.01 o                         
   5   9  -8          4.94          3.78        14.86 o                         
   6   9  -8         16.45         39.89        20.01 o                         
   7   9  -8          3.13         14.72        12.94 o                         
   8   9  -8         12.12         18.79        17.89 o                         
   9   9  -8          0.30         -5.64        11.52 o                         
   0  10  -8         51.64         80.96        21.23 o                         
   1  10  -8         35.35         54.58        18.80 o                         
   2  10  -8          0.14         -5.65        17.13 o                         
   3  10  -8         16.00         53.19        14.32 o                         
   4  10  -8          4.62         20.20        12.96 o                         
   5  10  -8          0.96        -10.32        10.32 o                         
   6  10  -8         10.99         33.43        13.51 o                         
   7  10  -8          8.28         -4.41        11.47 o                         
   8  10  -8          9.26         17.61        13.37 o                         
   0  11  -8         16.38          3.34        13.95 o                         
   1  11  -8          8.04         10.62        10.76 o                         
   2  11  -8          4.29          5.07         9.83 o                         
   3  11  -8          1.91         10.61        14.55 o                         
   4  11  -8          2.52         -7.28        16.07 o                         
   5  11  -8          2.20          0.50        21.98 o                         
   6  11  -8          4.98          2.73        17.28 o                         
   1  12  -8          5.09         31.84        20.62 o                         
   2  12  -8          6.12         19.10        16.98 o                         
   3  12  -8         11.92         23.95        16.98 o                         
   4  12  -8          0.76        -12.43        15.16 o                         
   2   0  -7         23.07         28.94        11.57 o                         
   4   0  -7         32.74         61.25        19.41 o                         
   6   0  -7         20.19         19.41        17.59 o                         
   8   0  -7        145.74        154.01        27.90 o                         
  10   0  -7         59.07         44.27        21.83 o                         
  12   0  -7          4.89         35.48        23.04 o                         
  14   0  -7          1.13          8.49        20.92 o                         
   1   1  -7        149.08        129.75        12.60 o                         
   2   1  -7        106.10         84.91        10.42 o                         
   3   1  -7         74.42         68.41        11.73 o                         
   4   1  -7         14.73          6.39        10.83 o                         
   5   1  -7          5.16          6.01        11.26 o                         
   6   1  -7        120.53        112.91        17.43 o                         
   7   1  -7          0.29         15.17        12.32 o                         
   8   1  -7         29.34         47.20        14.23 o                         
   9   1  -7         58.35         32.28        16.07 o                         
  10   1  -7         31.89         24.63        13.98 o                         
  11   1  -7          9.43          8.94        14.04 o                         
  12   1  -7          4.07         -3.35        14.01 o                         
  13   1  -7          6.57        -12.92        22.29 o                         
  14   1  -7          8.01          1.77        14.68 o                         
   1   2  -7        302.76        299.01        20.63 o                         
   2   2  -7        437.72        433.07        19.38 o                         
   3   2  -7         83.05         88.82        23.65 o                         
   4   2  -7         32.13         35.22        12.51 o                         
   5   2  -7        158.56        171.33        22.12 o                         
   6   2  -7         29.06          7.38        20.62 o                         
   7   2  -7         43.78         32.80        13.43 o                         
   8   2  -7         11.15          7.46        13.19 o                         
   9   2  -7         59.04         51.67        16.18 o                         
  10   2  -7          2.34         -5.76        12.44 o                         
  11   2  -7         44.18         54.14        16.62 o                         
  12   2  -7          0.33        -14.88        28.65 o                         
  13   2  -7          7.58          9.43        14.79 o                         
  14   2  -7          8.21         13.17        22.59 o                         
   1   3  -7        156.01        148.06        12.44 o                         
   2   3  -7        215.11        212.91        16.46 o                         
   3   3  -7         18.36         21.11         9.49 o                         
   4   3  -7         36.53         38.18        18.95 o                         
   5   3  -7          5.42         19.16        14.55 o                         
   6   3  -7         46.18         49.48        14.86 o                         
   7   3  -7         26.91         31.43        12.43 o                         
   8   3  -7        104.15        107.61        19.07 o                         
   9   3  -7          8.34         -9.30        29.41 o                         
  10   3  -7          8.56        -11.78        12.94 o                         
  11   3  -7         22.60         30.18        14.71 o                         
  12   3  -7         13.02         19.41        14.35 o                         
  13   3  -7          1.61          6.45        14.32 o                         
  14   3  -7          0.30         17.78        16.51 o                         
   1   4  -7        379.54        361.98        18.00 o                         
   2   4  -7        116.66         99.17        12.68 o                         
   3   4  -7         21.99         22.64         9.62 o                         
   4   4  -7         41.93         45.48        13.94 o                         
   5   4  -7          5.00         15.50        11.90 o                         
   6   4  -7          0.94          2.37        10.79 o                         
   7   4  -7        126.53         97.55        16.79 o                         
   8   4  -7         26.03         27.67        13.06 o                         
   9   4  -7         57.93         69.81        26.68 o                         
  10   4  -7          0.20          6.25        12.78 o                         
  11   4  -7          1.67         11.85        13.81 o                         
  12   4  -7          1.58         11.21        18.95 o                         
  13   4  -7          1.42        -13.25        13.25 o                         
   1   5  -7         11.70         12.09         8.05 o                         
   2   5  -7        191.60        147.43        14.37 o                         
   3   5  -7        111.13        108.41        13.30 o                         
   4   5  -7         43.69         52.22        23.65 o                         
   5   5  -7         14.19          2.74        13.65 o                         
   6   5  -7         77.68         56.21        13.62 o                         
   7   5  -7          3.32         11.35        11.21 o                         
   8   5  -7         33.83         21.81        23.65 o                         
   9   5  -7          6.75          4.24        11.80 o                         
  10   5  -7         12.18          1.38        12.31 o                         
  11   5  -7          0.36        -10.26        10.26 o                         
  12   5  -7          1.50         25.06        15.30 o                         
  13   5  -7          2.54        -12.89        12.89 o                         
   1   6  -7          0.75          0.45         7.97 o                         
   2   6  -7         55.31         63.90        16.71 o                         
   3   6  -7         12.59          1.67         8.68 o                         
   4   6  -7         15.56          5.94        10.29 o                         
   5   6  -7        587.19        503.71        29.01 o                         
   6   6  -7          2.42         -4.77         9.83 o                         
   7   6  -7         11.47          6.59        11.46 o                         
   8   6  -7         14.79         32.06        13.25 o                         
   9   6  -7          2.58          9.34        11.58 o                         
  10   6  -7          2.94          4.14        21.68 o                         
  11   6  -7          8.08         11.75        12.62 o                         
  12   6  -7          0.39        -16.98        16.98 o                         
   1   7  -7          4.91         -4.33        13.89 o                         
   2   7  -7          4.13          8.10        10.31 o                         
   3   7  -7          0.49         -4.75         7.48 o                         
   4   7  -7        131.29        107.35        16.57 o                         
   5   7  -7         58.46        105.34        16.14 o                         
   6   7  -7         48.22         12.33        11.61 o                         
   7   7  -7          0.20         -3.68        12.74 o                         
   8   7  -7         13.02         12.25        11.58 o                         
   9   7  -7          8.13          7.45        12.64 o                         
  10   7  -7          6.59         17.04        14.33 o                         
  11   7  -7          5.86         28.37        18.80 o                         
  12   7  -7          5.94          2.75        13.21 o                         
   1   8  -7         35.91         68.89        10.88 o                         
   2   8  -7         31.56         32.21        21.17 o                         
   3   8  -7        173.33        192.14        15.95 o                         
   4   8  -7          7.08          7.66        10.32 o                         
   5   8  -7        157.58        165.47        20.15 o                         
   6   8  -7          3.41          5.85        13.65 o                         
   7   8  -7          0.03        -15.33        16.07 o                         
   8   8  -7         17.60          6.60        11.22 o                         
   9   8  -7          1.22          1.88        11.55 o                         
  10   8  -7          4.25         24.29        15.62 o                         
  11   8  -7          0.95         -0.06        39.27 o                         
   1   9  -7         42.59         51.19        12.01 o                         
   2   9  -7         11.94         -4.01         8.13 o                         
   3   9  -7         57.84         56.15        13.72 o                         
   4   9  -7          4.42         14.36        11.46 o                         
   5   9  -7          0.43         -0.70         9.80 o                         
   6   9  -7         15.22         27.46        14.71 o                         
   7   9  -7          2.02         -9.54         9.54 o                         
   8   9  -7          8.51         18.26        12.86 o                         
   9   9  -7         12.11         25.51        14.11 o                         
  10   9  -7          4.06        -10.20        10.81 o                         
   1  10  -7        263.12        215.29        19.62 o                         
   2  10  -7          4.40         -8.36         8.36 o                         
   3  10  -7          1.14          6.97        10.48 o                         
   4  10  -7          4.18          7.97        18.95 o                         
   5  10  -7         24.58         43.98        13.46 o                         
   6  10  -7          6.42         30.41        13.06 o                         
   7  10  -7          0.99         -8.37        10.70 o                         
   8  10  -7          0.45         -0.70        11.80 o                         
   9  10  -7          0.63        -15.62        15.62 o                         
   1  11  -7         57.19         75.76        13.50 o                         
   2  11  -7          7.10          6.77         9.24 o                         
   3  11  -7          9.63          1.21        13.65 o                         
   4  11  -7         29.95         42.15        18.19 o                         
   5  11  -7          0.29         15.98        10.61 o                         
   6  11  -7         18.55         20.77        15.09 o                         
   7  11  -7          0.37          0.61        15.46 o                         
   8  11  -7          8.76        -12.43        14.25 o                         
   1  12  -7          8.36        -11.52        11.52 o                         
   2  12  -7          8.76          8.79        13.65 o                         
   3  12  -7          0.08         14.86        14.86 o                         
   4  12  -7          5.29        -12.43        13.04 o                         
   5  12  -7         14.11          0.91        15.16 o                         
   6  12  -7          5.53         36.69        18.50 o                         
   0   0  -6        191.78        177.36        23.35 o                         
   2   0  -6        102.71        101.71        13.72 o                         
   4   0  -6        196.22        177.36        24.56 o                         
   6   0  -6          4.52         -3.55         8.37 o                         
   8   0  -6        342.02        395.07        40.94 o                         
  10   0  -6        387.67        385.06        42.15 o                         
  12   0  -6          2.22         -1.21        17.89 o                         
  14   0  -6          1.15        -10.61        18.19 o                         
   0   1  -6        265.67        295.15        37.45 o                         
   1   1  -6        173.82        194.26        15.97 o                         
   2   1  -6        361.73        354.92        15.82 o                         
   3   1  -6        783.98        813.44        35.87 o                         
   4   1  -6        533.12        519.06        36.99 o                         
   5   1  -6        132.88        132.97        16.94 o                         
   6   1  -6         34.16         27.51         7.38 o                         
   7   1  -6         22.37         22.99         6.39 o                         
   8   1  -6         34.11         14.05        21.96 o                         
   9   1  -6        115.11         74.32        16.30 o                         
  10   1  -6        158.29        150.29        38.34 o                         
  11   1  -6         95.01         89.05        18.01 o                         
  12   1  -6          1.99        -12.63        12.63 o                         
  13   1  -6          3.81         15.51        20.01 o                         
  14   1  -6          0.90         -1.19        13.25 o                         
  15   1  -6          2.80          6.95        14.32 o                         
   0   2  -6        408.97        388.07        21.94 o                         
   1   2  -6         71.63         71.27         8.62 o                         
   2   2  -6         94.83         96.98         9.60 o                         
   3   2  -6         23.84         27.69         8.53 o                         
   4   2  -6          8.57          1.50         9.33 o                         
   5   2  -6         17.57         13.74         6.43 o                         
   6   2  -6          5.29         24.61         7.71 o                         
   7   2  -6         79.97         85.73        10.18 o                         
   8   2  -6          1.91         10.27         8.42 o                         
   9   2  -6         10.28         -3.67        11.35 o                         
  10   2  -6        117.00         99.18        30.47 o                         
  11   2  -6         32.83         29.28        14.23 o                         
  12   2  -6         46.38         35.54        15.76 o                         
  13   2  -6         18.50         40.19        16.39 o                         
  14   2  -6          2.55         11.50        24.71 o                         
  15   2  -6          0.48         -2.29        21.07 o                         
   0   3  -6         10.09         -4.39         8.02 o                         
   1   3  -6         40.56         31.61         7.28 o                         
   2   3  -6        264.75        266.97        16.20 o                         
   3   3  -6         74.72         78.66        11.03 o                         
   4   3  -6         25.95         21.72         6.21 o                         
   5   3  -6        502.00        570.56        18.77 o                         
   6   3  -6        179.58        213.68        14.05 o                         
   7   3  -6          8.59         -1.15         7.12 o                         
   8   3  -6        181.10        225.23        26.44 o                         
   9   3  -6         15.49          5.76        12.01 o                         
  10   3  -6         35.73         34.70        14.90 o                         
  11   3  -6          8.63         31.07        14.78 o                         
  12   3  -6          1.69         -1.06        13.40 o                         
  13   3  -6          3.25         -4.40        14.10 o                         
  14   3  -6          0.52         -1.97        13.29 o                         
   0   4  -6         80.75         87.01        13.25 o                         
   1   4  -6         19.66         21.52         7.24 o                         
   2   4  -6         49.89         46.05         9.04 o                         
   3   4  -6         17.86         23.53         5.76 o                         
   4   4  -6         16.81         11.33         6.70 o                         
   5   4  -6        165.20        147.00        19.78 o                         
   6   4  -6          7.84          0.44         8.04 o                         
   7   4  -6        202.29        205.30        15.34 o                         
   8   4  -6         16.71         22.58        11.96 o                         
   9   4  -6          3.32         -9.55        10.93 o                         
  10   4  -6         66.44         78.61        16.28 o                         
  11   4  -6          1.57         15.16        12.81 o                         
  12   4  -6          9.16         10.07        26.23 o                         
  13   4  -6         35.78         38.72        29.72 o                         
  14   4  -6          1.54        -18.19        18.19 o                         
   0   5  -6         25.01         10.89         9.71 o                         
   1   5  -6        158.42        176.94        10.96 o                         
   2   5  -6        262.72        255.26        11.74 o                         
   3   5  -6         82.45         94.43         8.54 o                         
   4   5  -6         39.19         39.50         7.88 o                         
   5   5  -6          6.07         10.50         6.56 o                         
   6   5  -6         53.48         64.74        10.39 o                         
   7   5  -6          1.19         -7.45         7.45 o                         
   8   5  -6        130.52        126.78        27.90 o                         
   9   5  -6          7.93         -6.44        18.95 o                         
  10   5  -6         21.90         16.91        12.46 o                         
  11   5  -6         28.65          2.07        12.09 o                         
  12   5  -6          1.54        -19.38        26.23 o                         
  13   5  -6          3.11         -3.92        32.60 o                         
  14   5  -6          3.20         -8.27        13.25 o                         
   0   6  -6        573.11        548.23        17.68 o                         
   1   6  -6         24.81         22.57         6.08 o                         
   2   6  -6          7.71          2.37         5.21 o                         
   3   6  -6        385.66        383.80        14.23 o                         
   4   6  -6          6.44         16.23         5.87 o                         
   5   6  -6         67.90         59.33        10.00 o                         
   6   6  -6          0.16         16.84         8.47 o                         
   7   6  -6         91.83         68.36        14.89 o                         
   8   6  -6          2.60         15.13        10.85 o                         
   9   6  -6          0.78         -9.15         9.15 o                         
  10   6  -6         13.47          9.77        11.73 o                         
  11   6  -6          0.68          8.55        14.10 o                         
  12   6  -6         17.45          6.14        13.90 o                         
  13   6  -6          0.17        -11.44        11.44 o                         
   0   7  -6          6.60         -1.81         3.70 o                         
   1   7  -6         42.31         34.17         6.60 o                         
   2   7  -6         91.39        113.70         8.88 o                         
   3   7  -6        192.30        206.75        11.58 o                         
   4   7  -6         22.09         39.81        12.46 o                         
   5   7  -6          3.70          3.43         7.64 o                         
   6   7  -6        116.82        106.28        16.01 o                         
   7   7  -6          8.53          9.34        10.91 o                         
   8   7  -6         26.00         18.92        12.22 o                         
   9   7  -6         29.89         36.12        13.55 o                         
  10   7  -6          7.45         -0.20        11.86 o                         
  11   7  -6         20.82         27.31        13.60 o                         
  12   7  -6          2.19        -18.50        18.50 o                         
  13   7  -6          2.16         -1.61        15.92 o                         
   0   8  -6        609.59        570.20        23.31 o                         
   1   8  -6         11.03          8.69         6.17 o                         
   2   8  -6        109.35        107.02         9.76 o                         
   3   8  -6        173.85        181.94        16.15 o                         
   4   8  -6          7.68          1.19         8.56 o                         
   5   8  -6         46.32         39.85        12.41 o                         
   6   8  -6         16.92         24.10        10.97 o                         
   7   8  -6        109.47        117.87        30.17 o                         
   8   8  -6         17.86          3.15        22.29 o                         
   9   8  -6          2.47          7.41        11.07 o                         
  10   8  -6          4.40         22.28        12.94 o                         
  11   8  -6          1.03         -6.29        12.00 o                         
  12   8  -6         22.17         36.48        15.19 o                         
   0   9  -6        126.24        118.56        20.01 o                         
   1   9  -6        282.89        258.76        19.38 o                         
   2   9  -6          5.52          2.78         7.31 o                         
   3   9  -6          3.67          7.29         9.54 o                         
   4   9  -6         43.52         84.94        20.16 o                         
   5   9  -6         65.32         84.56        16.22 o                         
   6   9  -6         16.85         13.98        10.88 o                         
   7   9  -6         20.63         46.05        13.95 o                         
   8   9  -6          6.78          2.12        15.01 o                         
   9   9  -6          8.05         11.48        11.88 o                         
  10   9  -6          3.54          1.74        11.12 o                         
  11   9  -6          0.01        -12.07        16.68 o                         
  12   9  -6          2.90          4.19        24.11 o                         
   0  10  -6        437.53        470.24        32.14 o                         
   1  10  -6         20.22         28.66         9.74 o                         
   2  10  -6         41.73         21.50        11.98 o                         
   3  10  -6         98.78        125.53        22.74 o                         
   4  10  -6          3.26          6.61         9.54 o                         
   5  10  -6          4.36         -3.35         9.54 o                         
   6  10  -6          2.75         24.00        11.09 o                         
   7  10  -6          0.05          3.91         9.95 o                         
   8  10  -6          9.39         24.99        12.04 o                         
   9  10  -6         11.38          4.45        11.37 o                         
  10  10  -6          1.17         29.41        19.71 o                         
  11  10  -6         15.65          0.00        22.14 o                         
   0  11  -6         15.68         38.21        13.04 o                         
   1  11  -6          7.43         12.28         8.50 o                         
   2  11  -6         13.96         16.37        13.95 o                         
   3  11  -6          4.86        -10.92        10.92 o                         
   4  11  -6         24.47         13.95        13.34 o                         
   5  11  -6          1.03          7.56        10.61 o                         
   6  11  -6         29.04         42.75        18.50 o                         
   7  11  -6         31.93         64.59        20.32 o                         
   8  11  -6          4.01         29.72        17.89 o                         
   9  11  -6          0.13        -13.04        13.04 o                         
  10  11  -6          7.21         17.89        21.83 o                         
   0  12  -6        214.56        233.76        32.75 o                         
   1  12  -6          6.65         17.89        12.74 o                         
   2  12  -6          1.13          9.10        12.74 o                         
   3  12  -6         36.49         21.23        14.25 o                         
   4  12  -6          2.56        -10.61        10.61 o                         
   5  12  -6          4.68        -13.04        13.04 o                         
   6  12  -6          0.67         10.01        16.07 o                         
   7  12  -6         15.97         -1.82        15.77 o                         
   8  12  -6          5.78         25.17        18.80 o                         
   4  13  -6          5.59         25.17        14.86 o                         
   5  13  -6          6.91         28.20        16.37 o                         
   6  13  -6          5.05         -9.10        13.95 o                         
   2   0  -5        251.84        269.58        21.53 o                         
   4   0  -5        758.54        909.28        43.97 o                         
   8   0  -5         45.99         50.75        12.13 o                         
  10   0  -5         39.37         31.03        13.80 o                         
   1   1  -5        755.17        733.52        23.32 o                         
   2   1  -5         57.58         51.14         6.87 o                         
   3   1  -5         63.88         73.48         9.02 o                         
   4   1  -5          6.18         10.02         4.73 o                         
   5   1  -5          9.93          4.16         6.08 o                         
   6   1  -5        788.72        784.46        21.58 o                         
   7   1  -5         30.65         29.04         6.73 o                         
   8   1  -5        146.59        165.40        11.44 o                         
   9   1  -5          1.81         -3.20         7.40 o                         
  10   1  -5         15.34         15.29         8.77 o                         
  11   1  -5         81.17        108.89        19.15 o                         
  12   1  -5         41.19         40.03        20.62 o                         
   1   2  -5       1058.07       1095.81        23.37 o                         
   2   2  -5        128.31        117.57         9.01 o                         
   3   2  -5        336.13        343.62        10.63 o                         
   4   2  -5         52.72         42.27         6.60 o                         
   5   2  -5         19.28          8.97         5.34 o                         
   6   2  -5          5.42          6.84         5.36 o                         
   7   2  -5         29.41         15.36         8.80 o                         
   8   2  -5         90.20        112.78        10.25 o                         
   9   2  -5         15.61         10.78         7.71 o                         
  10   2  -5        380.06        379.99        20.28 o                         
  11   2  -5          2.12          4.50        11.14 o                         
  12   2  -5          0.28        -15.16        15.16 o                         
  13   2  -5         13.38        -13.04        18.80 o                         
  14   2  -5          3.22          0.30        21.53 o                         
  15   2  -5          3.15        -18.19        18.19 o                         
   1   3  -5         27.33         23.86         6.14 o                         
   2   3  -5          8.61          4.76         3.83 o                         
   3   3  -5        558.59        568.25        14.77 o                         
   4   3  -5         12.81          6.37         4.02 o                         
   5   3  -5        208.42        191.93        13.71 o                         
   6   3  -5        317.98        314.53        13.36 o                         
   7   3  -5         70.92         50.36        15.14 o                         
   8   3  -5          9.70         -4.69         6.72 o                         
   9   3  -5          2.11         -3.49         7.65 o                         
  10   3  -5         76.69         98.44        16.34 o                         
  11   3  -5         44.29         40.02        13.72 o                         
  12   3  -5          1.91         21.83        17.89 o                         
  13   3  -5          0.08        -12.13        12.13 o                         
  14   3  -5          2.28         36.39        21.53 o                         
  15   3  -5          1.47          4.55        23.35 o                         
   1   4  -5         24.75         19.07         3.54 o                         
   2   4  -5       2132.78       2184.13        33.42 o                         
   3   4  -5        546.30        566.82        14.27 o                         
   4   4  -5         39.31         47.97         5.74 o                         
   5   4  -5          2.33         -0.15         4.68 o                         
   6   4  -5         32.16         38.57         7.62 o                         
   7   4  -5         42.97         52.92         7.41 o                         
   8   4  -5         33.28         45.06        10.11 o                         
   9   4  -5         46.60         44.72        10.30 o                         
  10   4  -5         52.05         20.50        12.10 o                         
  11   4  -5        125.46        160.50        19.08 o                         
  12   4  -5         34.82         34.57        21.53 o                         
  13   4  -5          3.03        -16.07        16.07 o                         
  14   4  -5         22.44         25.47        20.01 o                         
  15   4  -5          5.43        -16.68        19.10 o                         
   1   5  -5         44.15         48.29        10.24 o                         
   2   5  -5        415.66        418.73        13.00 o                         
   3   5  -5          2.31         -0.50         4.03 o                         
   4   5  -5        150.06        153.00        11.64 o                         
   5   5  -5        298.03        323.38        12.64 o                         
   6   5  -5         14.27         17.12         6.32 o                         
   7   5  -5        197.90        211.16        12.44 o                         
   8   5  -5        270.64        250.33        14.12 o                         
   9   5  -5          1.82          3.25         9.64 o                         
  10   5  -5         21.41         33.93        12.72 o                         
  11   5  -5         37.84         25.20        12.81 o                         
  12   5  -5          2.13          3.64        17.28 o                         
  13   5  -5         26.36         26.99        21.23 o                         
  14   5  -5          9.48         19.41        18.50 o                         
  15   5  -5          0.67         14.86        19.71 o                         
   1   6  -5        130.03        122.83         7.72 o                         
   2   6  -5        332.10        322.74        10.82 o                         
   3   6  -5          6.47          9.92         4.73 o                         
   4   6  -5         43.13         44.86         6.58 o                         
   5   6  -5        265.19        265.72        12.64 o                         
   6   6  -5         13.52         12.42         5.41 o                         
   7   6  -5         51.56         52.14         9.19 o                         
   8   6  -5          4.09          7.66         8.72 o                         
   9   6  -5         14.25         -7.71         9.37 o                         
  10   6  -5         12.12          2.26        10.53 o                         
  11   6  -5          4.26          4.56        11.48 o                         
  12   6  -5         20.14         -1.82        17.28 o                         
  13   6  -5          2.70         26.99        20.32 o                         
  14   6  -5          1.71         10.61        20.01 o                         
   1   7  -5         77.37         75.22         7.05 o                         
   2   7  -5         17.33         17.75         5.28 o                         
   3   7  -5         26.96         18.06         5.02 o                         
   4   7  -5          2.36          8.23         5.74 o                         
   5   7  -5         87.21         89.66         8.66 o                         
   6   7  -5        161.39        171.66        14.19 o                         
   7   7  -5         21.43         10.30         8.38 o                         
   8   7  -5          6.92          7.75         8.61 o                         
   9   7  -5          1.30         15.16        10.48 o                         
  10   7  -5         51.03         55.18        13.77 o                         
  11   7  -5          1.05         27.59        17.89 o                         
  12   7  -5         14.14         27.90        18.80 o                         
  13   7  -5          2.14         16.68        16.37 o                         
  14   7  -5          7.61         13.04        20.01 o                         
   1   8  -5        459.95        439.07        17.18 o                         
   2   8  -5          8.54          9.78         4.50 o                         
   3   8  -5         13.66         28.16         5.73 o                         
   4   8  -5        139.92        163.20        13.35 o                         
   5   8  -5        145.17        179.60        14.35 o                         
   6   8  -5         27.50         44.60         9.53 o                         
   7   8  -5          1.66          5.01         7.94 o                         
   8   8  -5         77.95         73.10        11.82 o                         
   9   8  -5          1.96          0.50         8.85 o                         
  10   8  -5         26.43         25.17        16.98 o                         
  11   8  -5         29.54          7.28        15.46 o                         
  12   8  -5          1.26         -3.94        15.16 o                         
  13   8  -5          9.89         10.92        19.10 o                         
   1   9  -5        799.51        782.66        19.69 o                         
   2   9  -5         34.44         50.78         7.47 o                         
   3   9  -5         99.46        116.97        13.28 o                         
   4   9  -5          3.25         15.02         7.57 o                         
   5   9  -5          1.85         11.95        10.68 o                         
   6   9  -5          5.96         10.89         9.00 o                         
   7   9  -5         74.92         72.95        16.05 o                         
   8   9  -5          1.78         -0.97         8.50 o                         
   9   9  -5          1.38          0.75        10.63 o                         
  10   9  -5         11.55         -2.73        13.65 o                         
  11   9  -5         14.61         -2.73        13.95 o                         
  12   9  -5          9.14        -13.65        14.86 o                         
   1  10  -5         72.86         70.68        11.51 o                         
   2  10  -5         31.42         32.96         6.61 o                         
   3  10  -5         74.23         94.43        18.11 o                         
   4  10  -5         45.56         48.38        10.12 o                         
   5  10  -5         85.16         85.91        13.39 o                         
   6  10  -5         44.19         30.76        14.61 o                         
   7  10  -5          1.39          3.30         8.35 o                         
   8  10  -5          8.81          3.51         9.83 o                         
   9  10  -5         11.47         11.21        11.90 o                         
  10  10  -5         23.81         18.80        19.10 o                         
   1  11  -5         12.19         24.33         8.60 o                         
   2  11  -5         25.66          7.46        10.32 o                         
   3  11  -5         22.56         21.88         8.96 o                         
   4  11  -5         24.51          4.43        10.05 o                         
   5  11  -5         10.72         10.39        10.63 o                         
   6  11  -5         21.82         27.88        12.72 o                         
   7  11  -5         10.00          6.97        15.46 o                         
   8  11  -5         16.77         15.77        16.98 o                         
   9  11  -5          1.39        -13.65        14.25 o                         
  10  11  -5          0.53        -15.46        15.46 o                         
  11  11  -5         14.54          5.76        21.23 o                         
   1  12  -5          3.65          6.16         9.00 o                         
   2  12  -5          5.07          3.05        10.32 o                         
   3  12  -5          1.73          6.37        11.22 o                         
   4  12  -5          3.59         13.65        13.04 o                         
   5  12  -5          1.64        -11.22        11.22 o                         
   6  12  -5          6.70         21.83        15.46 o                         
   7  12  -5          4.32         15.46        16.07 o                         
   8  12  -5         14.36         13.04        17.89 o                         
   9  12  -5          0.78        -15.46        15.46 o                         
   4  13  -5          1.38          5.15        12.13 o                         
   5  13  -5         48.98         20.92        16.37 o                         
   6  13  -5         23.98          7.58        15.16 o                         
   7  13  -5          5.37         -4.25        13.65 o                         
   8  13  -5          9.15         19.10        18.50 o                         
   0   0  -4       4309.97       4602.18       126.75 o                         
   2   0  -4         22.06         17.66         7.58 o                         
   4   0  -4       1019.45       1002.30        26.39 o                         
   6   0  -4        156.63        188.33        27.29 o                         
   8   0  -4        708.51        767.06        37.60 o                         
  10   0  -4         99.68        117.35        22.74 o                         
  12   0  -4         88.02        104.92        22.74 o                         
  14   0  -4          5.90          5.15        16.98 o                         
   0   1  -4        378.89        366.85        21.98 o                         
   1   1  -4        681.49        626.83        15.54 o                         
   2   1  -4        361.41        346.22        11.78 o                         
   3   1  -4       1041.81        993.82        16.51 o                         
   4   1  -4        644.00        627.71        16.88 o                         
   5   1  -4        506.94        553.15        17.08 o                         
   6   1  -4          0.17         -0.50         4.89 o                         
   7   1  -4         16.36         14.45         6.75 o                         
   8   1  -4        408.74        432.59        23.79 o                         
   9   1  -4         54.33         68.30        17.89 o                         
  10   1  -4        153.82        176.25        18.54 o                         
  11   1  -4         55.90         43.00        13.49 o                         
  12   1  -4         68.12         99.31        32.60 o                         
  13   1  -4         28.43         47.35        15.40 o                         
  14   1  -4          1.32        -15.62        15.62 o                         
   0   2  -4       2155.43       2143.60        48.78 o                         
   1   2  -4         96.64         86.75         5.72 o                         
   2   2  -4       1719.76       1814.92        28.79 o                         
   3   2  -4       2033.18       2099.87        29.44 o                         
   4   2  -4        974.43       1054.43        19.37 o                         
   5   2  -4        397.89        429.22        16.24 o                         
   6   2  -4          5.58          6.31         5.73 o                         
   7   2  -4         92.55        121.05        16.21 o                         
   8   2  -4         17.59         -1.46         7.43 o                         
   9   2  -4         72.07         67.96        12.86 o                         
  10   2  -4        133.50        152.20        17.26 o                         
  11   2  -4         19.27         11.15        11.67 o                         
  12   2  -4        391.49        448.27        64.87 o                         
  13   2  -4         10.64          5.19        12.41 o                         
  14   2  -4          0.96        -15.16        18.19 o                         
   0   3  -4        584.78        543.76        13.90 o                         
   1   3  -4       1125.56       1052.77        15.29 o                         
   2   3  -4         54.71         78.16         8.75 o                         
   3   3  -4        272.55        266.56        12.18 o                         
   4   3  -4         62.05         72.13         7.05 o                         
   5   3  -4       1800.71       1825.38        36.89 o                         
   6   3  -4        127.11        151.00        16.79 o                         
   7   3  -4        161.19        161.91        18.50 o                         
   8   3  -4         14.21         14.22         8.02 o                         
   9   3  -4        127.57        120.53        13.07 o                         
  10   3  -4         48.11         22.74        12.43 o                         
  11   3  -4        150.51        173.77        18.95 o                         
  12   3  -4         14.34         12.57        12.08 o                         
  13   3  -4          0.99          6.74        19.56 o                         
  14   3  -4         10.66         -3.03        20.62 o                         
   0   4  -4        866.77        910.20        27.44 o                         
   1   4  -4         50.40         32.33         4.52 o                         
   2   4  -4         67.88         72.84         5.12 o                         
   3   4  -4         25.92         30.00         4.57 o                         
   4   4  -4        796.16        844.15        17.58 o                         
   5   4  -4       1049.37       1171.50        22.86 o                         
   6   4  -4          5.84          7.50         6.84 o                         
   7   4  -4        150.88        166.55        12.57 o                         
   8   4  -4        386.00        404.15        18.73 o                         
   9   4  -4         37.99         19.89        10.26 o                         
  10   4  -4         55.75         70.63        11.63 o                         
  11   4  -4         21.35         16.75        11.85 o                         
  12   4  -4          4.33         -0.44        11.47 o                         
  13   4  -4         66.32         68.83        25.47 o                         
  14   4  -4          0.39         28.81        20.92 o                         
   0   5  -4       9182.29       9461.98       137.13 o                         
   1   5  -4         59.29         53.51         3.86 o                         
   2   5  -4        126.80        145.84         6.22 o                         
   3   5  -4        246.14        268.67        10.34 o                         
   4   5  -4         33.54         35.95        14.55 o                         
   5   5  -4          3.90          3.68         6.16 o                         
   6   5  -4          6.37         13.83         6.93 o                         
   7   5  -4         13.53         15.49         7.78 o                         
   8   5  -4         46.77         29.81         9.29 o                         
   9   5  -4         29.71         20.43        16.46 o                         
  10   5  -4         97.70         85.66        12.47 o                         
  11   5  -4          4.21         -6.03         8.20 o                         
  12   5  -4         11.86         -3.41         9.50 o                         
  13   5  -4         27.44         28.57        13.92 o                         
  14   5  -4          6.44          4.33        13.60 o                         
  15   5  -4          2.78         22.74        19.10 o                         
   0   6  -4       4758.71       5044.36        75.93 o                         
   1   6  -4         18.26         29.30         3.51 o                         
   2   6  -4         13.20         13.28         6.92 o                         
   3   6  -4         24.19         22.66         4.74 o                         
   4   6  -4         47.33         45.82         6.62 o                         
   5   6  -4         92.35        102.65        11.77 o                         
   6   6  -4        109.90        100.62        10.25 o                         
   7   6  -4        158.61        149.56        12.75 o                         
   8   6  -4         91.41         74.29        10.86 o                         
   9   6  -4        138.11        127.12        13.52 o                         
  10   6  -4        140.28        142.04        14.21 o                         
  11   6  -4         86.93         97.60        14.00 o                         
  12   6  -4        115.24        108.73        23.20 o                         
  13   6  -4          5.35          3.50        12.78 o                         
  14   6  -4          9.19          1.21        16.98 o                         
  15   6  -4          3.92        -16.07        16.07 o                         
   0   7  -4        873.32        950.55        21.63 o                         
   1   7  -4        338.76        337.60         8.46 o                         
   2   7  -4        327.64        329.22        12.89 o                         
   3   7  -4        515.14        528.27        14.39 o                         
   4   7  -4          7.09         27.70         6.08 o                         
   5   7  -4         17.39         23.01         6.89 o                         
   6   7  -4          8.22         11.47         7.34 o                         
   7   7  -4          6.86         19.91         8.34 o                         
   8   7  -4         43.91         28.57        10.24 o                         
   9   7  -4        357.36        377.52        20.35 o                         
  10   7  -4         98.19        117.35        20.51 o                         
  11   7  -4         25.62          5.73        11.65 o                         
  12   7  -4          3.00        -10.83        11.03 o                         
  13   7  -4         18.80         34.19        14.41 o                         
  14   7  -4          3.19        -13.65        13.65 o                         
   0   8  -4        238.51        247.12        12.73 o                         
   1   8  -4         88.67         87.48         8.72 o                         
   2   8  -4         65.84         72.89        10.65 o                         
   3   8  -4        400.32        416.92        12.15 o                         
   4   8  -4         36.56         29.56         5.76 o                         
   5   8  -4         21.07         30.56         7.27 o                         
   6   8  -4         47.80         56.56         9.77 o                         
   7   8  -4        272.97        246.96        17.05 o                         
   8   8  -4         86.35        115.97        12.26 o                         
   9   8  -4          7.99         22.42        41.24 o                         
  10   8  -4          5.92          1.01        11.22 o                         
  11   8  -4          0.05          7.83        14.86 o                         
  12   8  -4         33.14         21.56        13.52 o                         
  13   8  -4         30.49         -0.45        13.96 o                         
  14   8  -4          1.25         20.01        20.01 o                         
   0   9  -4        311.68        318.87        28.50 o                         
   1   9  -4         64.22         64.75         6.47 o                         
   2   9  -4         11.93          5.58         3.18 o                         
   3   9  -4          5.00         -4.65         7.86 o                         
   4   9  -4          6.71          4.24         3.62 o                         
   5   9  -4        132.51        138.56        10.41 o                         
   6   9  -4         65.37         60.39         8.33 o                         
   7   9  -4          8.96         25.69         8.77 o                         
   8   9  -4          7.32          6.87        15.62 o                         
   9   9  -4         18.03         34.31        11.58 o                         
  10   9  -4         27.31         19.51        11.37 o                         
  11   9  -4         11.28          4.13        19.71 o                         
  12   9  -4          0.58          6.09        15.16 o                         
   0  10  -4        663.07        674.28        20.25 o                         
   1  10  -4        166.50        157.21         8.20 o                         
   2  10  -4         62.91         76.09         8.71 o                         
   3  10  -4         21.20         19.11         7.91 o                         
   4  10  -4         88.08        103.29         9.68 o                         
   5  10  -4         58.68         62.44         9.66 o                         
   6  10  -4         10.29         35.58         8.70 o                         
   7  10  -4         10.51         -2.21        18.50 o                         
   8  10  -4          3.67         -6.18        10.61 o                         
   9  10  -4          4.85          2.43        18.19 o                         
  10  10  -4          7.76          9.40        20.32 o                         
  11  10  -4          2.44        -20.01        20.01 o                         
   0  11  -4          8.07         -5.28        18.35 o                         
   1  11  -4         79.03         76.74         7.56 o                         
   2  11  -4         98.56        106.53        34.42 o                         
   3  11  -4         73.26         63.08        12.39 o                         
   4  11  -4         38.82         43.58        12.13 o                         
   5  11  -4         21.56         34.41        12.45 o                         
   6  11  -4         33.41         40.41        12.78 o                         
   7  11  -4         74.03        102.60        24.86 o                         
   8  11  -4         11.47         -3.34        19.10 o                         
   9  11  -4         11.13         -0.30        18.80 o                         
  10  11  -4         18.00         -0.61        19.71 o                         
   0  12  -4        175.79        176.17        18.93 o                         
   1  12  -4          7.39         -6.62         6.62 o                         
   2  12  -4         91.23        113.91        15.56 o                         
   3  12  -4          8.77          2.18         9.08 o                         
   4  12  -4         15.04         17.65        10.76 o                         
   5  12  -4          6.05          3.12        15.46 o                         
   6  12  -4         19.93          6.25        11.83 o                         
   7  12  -4          0.04         -1.09        18.65 o                         
   8  12  -4          0.04        -10.29        10.29 o                         
   9  12  -4          0.33        -16.07        16.07 o                         
   0  13  -4         19.50         -3.94        16.07 o                         
   1  13  -4         11.87          0.27        11.00 o                         
   2  13  -4          4.83         12.63        13.30 o                         
   3  13  -4         11.16         -7.06        10.92 o                         
   4  13  -4          3.20        -12.56        14.86 o                         
   5  13  -4          8.52         13.95        10.60 o                         
   6  13  -4         16.09         13.43        12.02 o                         
   7  13  -4          0.89          6.33        17.28 o                         
   8  13  -4          6.00         16.61        14.13 o                         
   9  13  -4          1.72        -14.86        14.86 o                         
   0  14  -4          5.37         -0.91        18.50 o                         
   1  14  -4          3.93         -6.19        11.14 o                         
   2  14  -4          8.45        -11.25        27.59 o                         
   3  14  -4          4.08         -9.10        15.77 o                         
   4  14  -4          0.47         -5.46        20.32 o                         
   5  14  -4         48.30         54.88        25.77 o                         
   7  14  -4         18.07        -20.01        20.01 o                         
   2   0  -3       4091.80       4110.51        61.97 o                         
   4   0  -3       4154.55       4007.20        75.94 o                         
   6   0  -3        809.75        852.88        35.48 o                         
   8   0  -3        337.14        344.73        29.72 o                         
  10   0  -3          1.84         20.62        16.07 o                         
  12   0  -3         10.22         39.42        20.92 o                         
  14   0  -3        175.05        176.75        32.44 o                         
  16   0  -3          4.54          7.88        24.56 o                         
   1   1  -3         53.01         51.91         5.25 o                         
   2   1  -3        533.54        562.15         9.44 o                         
   3   1  -3         88.56         55.81         9.06 o                         
   4   1  -3       1207.54       1204.30        23.63 o                         
   5   1  -3       1995.99       1980.17        42.77 o                         
   6   1  -3        275.47        345.14        16.16 o                         
   7   1  -3         16.77          8.91        11.98 o                         
   8   1  -3         10.70         43.02        19.56 o                         
   9   1  -3         69.64         48.49        11.89 o                         
  10   1  -3          2.22         12.22        11.43 o                         
  11   1  -3         56.97         70.59        14.56 o                         
  12   1  -3         50.24         34.25        24.26 o                         
  13   1  -3          3.37         -3.32        14.71 o                         
  14   1  -3         45.56         54.43        16.30 o                         
  15   1  -3          1.23         -2.99        14.38 o                         
  16   1  -3          1.59          3.95        44.27 o                         
   1   2  -3       2016.18       1968.09        28.26 o                         
   2   2  -3       1005.64       1048.11        17.59 o                         
   3   2  -3          4.41          2.73         2.26 o                         
   4   2  -3         10.92         10.61         4.59 o                         
   5   2  -3         12.15          2.66         4.73 o                         
   6   2  -3        118.63        119.94        11.58 o                         
   7   2  -3        147.70        128.68        12.96 o                         
   8   2  -3         23.26         44.26        10.69 o                         
   9   2  -3          8.91         -1.92        12.58 o                         
  10   2  -3        116.94         99.83        21.53 o                         
  11   2  -3         78.65        115.58        18.01 o                         
  12   2  -3         45.35         59.97        15.30 o                         
  13   2  -3         25.90         19.45        19.86 o                         
  14   2  -3         31.72         26.45        16.98 o                         
  15   2  -3          7.07         28.44        14.71 o                         
  16   2  -3          4.49        -18.80        18.80 o                         
   1   3  -3        873.87        861.21        12.33 o                         
   2   3  -3         64.04         66.76         5.67 o                         
   3   3  -3         47.72         52.23         7.95 o                         
   4   3  -3         91.91         90.78        10.32 o                         
   5   3  -3        254.42        262.61        12.57 o                         
   6   3  -3        538.34        534.50        17.15 o                         
   7   3  -3         51.69         54.20        10.60 o                         
   8   3  -3        224.11        243.40        22.89 o                         
   9   3  -3         89.42        113.35        23.20 o                         
  10   3  -3        444.97        460.07        27.66 o                         
  11   3  -3         33.98         42.65        14.44 o                         
  12   3  -3         35.67         46.73        14.16 o                         
  13   3  -3         16.31         12.84        13.26 o                         
  14   3  -3          3.57         17.09        22.14 o                         
  15   3  -3          2.56         12.36        15.11 o                         
  16   3  -3          5.94         -1.52        24.56 o                         
   1   4  -3       1409.13       1436.27        16.67 o                         
   2   4  -3        377.84        412.13        11.04 o                         
   3   4  -3       1307.13       1219.72        33.88 o                         
   4   4  -3         50.89         42.61         6.26 o                         
   5   4  -3        112.82        105.18         9.09 o                         
   6   4  -3        298.49        307.64        15.96 o                         
   7   4  -3         78.20         67.86         9.50 o                         
   8   4  -3         66.61         68.36        12.43 o                         
   9   4  -3          0.97        -12.26        12.89 o                         
  10   4  -3        431.95        431.45        54.26 o                         
  11   4  -3        412.45        431.65        28.61 o                         
  12   4  -3         41.44         44.16        14.99 o                         
  13   4  -3          1.80         33.38        13.81 o                         
  14   4  -3         15.69          0.71        12.29 o                         
  15   4  -3          6.04         17.15        15.77 o                         
  16   4  -3         11.97         24.86        25.77 o                         
   1   5  -3        146.97        135.31         8.10 o                         
   2   5  -3        898.28        918.96        21.31 o                         
   3   5  -3         15.70         11.43         5.83 o                         
   4   5  -3         21.48         19.86         5.50 o                         
   5   5  -3         14.52         13.07         6.14 o                         
   6   5  -3          2.70          0.81         6.62 o                         
   7   5  -3         80.29        105.57        13.78 o                         
   8   5  -3        572.36        601.33        21.29 o                         
   9   5  -3        107.37        116.04        16.75 o                         
  10   5  -3         58.26         57.26        14.36 o                         
  11   5  -3         52.17         41.12        13.39 o                         
  12   5  -3          1.24         -7.16        19.86 o                         
  13   5  -3         23.02         13.00        13.27 o                         
  14   5  -3         13.93         -5.77        13.03 o                         
  15   5  -3          0.87        -18.50        23.65 o                         
  16   5  -3         21.25         20.62        28.20 o                         
   1   6  -3       2191.70       2227.06        29.99 o                         
   2   6  -3         66.34         64.21         5.22 o                         
   3   6  -3        155.50        126.07         6.75 o                         
   4   6  -3        143.71        159.93        13.87 o                         
   5   6  -3        480.94        450.30        15.97 o                         
   6   6  -3         39.99         39.87         8.07 o                         
   7   6  -3        166.27        160.64        21.63 o                         
   8   6  -3          6.10         -7.39         7.39 o                         
   9   6  -3          2.33          7.60         8.93 o                         
  10   6  -3         62.36         55.97        11.08 o                         
  11   6  -3         61.48         71.13        12.22 o                         
  12   6  -3          0.80          4.35        12.67 o                         
  13   6  -3         73.62         65.66        17.61 o                         
  14   6  -3          1.02        -12.43        19.10 o                         
  15   6  -3         11.45         28.20        26.99 o                         
   1   7  -3        213.96        243.25         8.74 o                         
   2   7  -3        113.29        111.41         5.91 o                         
   3   7  -3          6.65          2.53         3.96 o                         
   4   7  -3         32.49         17.56         5.53 o                         
   5   7  -3        208.13        218.29        14.18 o                         
   6   7  -3         76.73         87.60        11.00 o                         
   7   7  -3        132.07        120.25        12.04 o                         
   8   7  -3        378.10        335.88        18.39 o                         
   9   7  -3         12.93         15.90         9.01 o                         
  10   7  -3        120.12        138.01        13.95 o                         
  11   7  -3          9.96          9.51        13.03 o                         
  12   7  -3          1.29         -6.34        15.79 o                         
  13   7  -3          0.81         -8.71         9.98 o                         
  14   7  -3         13.16         -6.14        39.27 o                         
  15   7  -3          0.36        -18.81        19.10 o                         
   1   8  -3       1015.20       1044.38        18.17 o                         
   2   8  -3        379.03        363.49        17.23 o                         
   3   8  -3         63.75         62.47         6.21 o                         
   4   8  -3         94.38         92.99         8.27 o                         
   5   8  -3         35.82         38.52         6.80 o                         
   6   8  -3         74.87         69.77        10.90 o                         
   7   8  -3         40.05         29.44         8.66 o                         
   8   8  -3         36.35         38.31         9.40 o                         
   9   8  -3          5.11         13.65        15.58 o                         
  10   8  -3          6.63         -1.90         7.89 o                         
  11   8  -3        104.66        107.45        13.76 o                         
  12   8  -3         32.64         34.03        11.89 o                         
  13   8  -3          9.16          9.06        12.11 o                         
  14   8  -3         11.15         -1.31        13.11 o                         
   1   9  -3         14.07         15.57         4.76 o                         
   2   9  -3          2.66          2.27         5.45 o                         
   3   9  -3        128.28        125.01        12.14 o                         
   4   9  -3         60.49         69.58         7.91 o                         
   5   9  -3         12.66         15.15         9.58 o                         
   6   9  -3          7.18         11.44         6.29 o                         
   7   9  -3        375.83        388.05        20.57 o                         
   8   9  -3          8.29         -2.66         6.85 o                         
   9   9  -3         35.06         14.39        11.90 o                         
  10   9  -3         48.26         61.24        11.20 o                         
  11   9  -3         15.77         14.78        23.20 o                         
  12   9  -3          2.66        -11.07        11.07 o                         
  13   9  -3          2.89        -10.31        18.80 o                         
  14   9  -3         15.24         16.98        26.68 o                         
   1  10  -3         71.46         92.07         6.67 o                         
   2  10  -3          9.51         10.77         6.39 o                         
   3  10  -3          0.73          3.04         6.78 o                         
   4  10  -3         42.49         54.42         8.47 o                         
   5  10  -3          4.16         18.71         5.93 o                         
   6  10  -3         42.86         58.70        12.04 o                         
   7  10  -3        226.96        212.89        14.55 o                         
   8  10  -3         31.74         18.84         8.20 o                         
   9  10  -3          7.02          3.89        23.50 o                         
  10  10  -3          3.73         -6.97        19.41 o                         
  11  10  -3         27.04         17.28        24.26 o                         
  12  10  -3          7.95        -10.61        23.65 o                         
  13  10  -3          7.31        -11.52        21.23 o                         
   1  11  -3         10.99         16.52         6.15 o                         
   2  11  -3          3.40          6.71         5.90 o                         
   3  11  -3         29.19         51.35         8.08 o                         
   4  11  -3         72.80         95.10         9.88 o                         
   5  11  -3         19.19         25.71        12.60 o                         
   6  11  -3         39.56         30.96        13.25 o                         
   7  11  -3         37.74         29.94        16.07 o                         
   8  11  -3         17.79         26.08        19.41 o                         
   9  11  -3          2.31        -19.71        19.71 o                         
  10  11  -3          7.39          4.85        19.41 o                         
  11  11  -3          2.40         13.65        22.14 o                         
  12  11  -3          0.06         -7.58        22.14 o                         
   1  12  -3          4.23          2.23         9.54 o                         
   2  12  -3         12.93         21.82         8.65 o                         
   3  12  -3          3.48         13.04         7.67 o                         
   4  12  -3        147.24        150.14        23.66 o                         
   5  12  -3         72.16         79.56        31.99 o                         
   6  12  -3         23.20         47.00        21.23 o                         
   7  12  -3          0.24          4.85        18.50 o                         
   8  12  -3          2.24         33.66        22.44 o                         
   9  12  -3          4.67         -2.12        18.50 o                         
  10  12  -3          0.55        -17.89        17.89 o                         
  11  12  -3          5.56         21.23        23.04 o                         
   1  13  -3          0.88          8.38        11.98 o                         
   2  13  -3         33.62        -13.34        17.59 o                         
   3  13  -3         64.85         66.79        19.71 o                         
   4  13  -3         54.49         37.42        11.25 o                         
   5  13  -3         11.09         14.17        10.60 o                         
   6  13  -3         54.78         33.66        12.72 o                         
   7  13  -3          0.54         22.74        21.53 o                         
   8  13  -3          1.29         -1.21        19.10 o                         
   9  13  -3          2.95         23.95        22.14 o                         
  10  13  -3          3.38          0.00        20.62 o                         
   1  14  -3         13.44          7.35        12.63 o                         
   2  14  -3          2.61         20.01        20.62 o                         
   3  14  -3         36.28         30.93        21.83 o                         
   4  14  -3          6.12        -15.46        15.46 o                         
   5  14  -3         31.34         53.67        23.95 o                         
   6  14  -3          0.27          0.91        17.59 o                         
   7  14  -3         11.10         -8.68        11.58 o                         
   8  14  -3          6.09          8.79        24.26 o                         
   1  15  -3         21.53         48.31        15.42 o                         
   2  15  -3          0.56         21.31        13.03 o                         
   3  15  -3          4.14        -15.46        15.46 o                         
   4  15  -3          2.96         19.41        21.53 o                         
   5  15  -3         12.68        -11.83        17.89 o                         
   6  15  -3         10.07         49.73        24.86 o                         
   1  16  -3          2.82          1.58        14.78 o                         
   2  16  -3          0.11         -5.24        17.13 o                         
   3  16  -3          3.09         -6.67        19.41 o                         
   0   0  -2      28369.57      29699.60       708.88 o                         
   2   0  -2       1049.06       1030.20        20.85 o                         
   4   0  -2        841.27        824.68        31.23 o                         
   6   0  -2         14.16         41.54        11.52 o                         
   8   0  -2        737.88        677.95        35.78 o                         
  10   0  -2        122.53        141.30        24.26 o                         
  12   0  -2         48.18         -0.91        16.68 o                         
  14   0  -2          3.84          6.06        21.53 o                         
  16   0  -2          6.05         28.20        26.08 o                         
   0   1  -2      15202.24      14773.62       218.33 o                         
   1   1  -2         23.84         28.03         2.10 o                         
   2   1  -2        483.54        475.17        10.55 o                         
   3   1  -2        115.58        123.25         7.18 o                         
   4   1  -2       1424.64       1460.59        43.66 o                         
   5   1  -2         85.29        109.70        13.65 o                         
   6   1  -2          4.50         19.11        10.61 o                         
   7   1  -2        625.86        613.21        23.37 o                         
   8   1  -2        150.97        164.70        15.32 o                         
   9   1  -2        286.10        222.29        20.32 o                         
  10   1  -2          4.33         14.43        12.00 o                         
  11   1  -2         30.02         33.00        13.29 o                         
  12   1  -2         32.86         52.24        36.84 o                         
  13   1  -2        192.77        190.59        45.32 o                         
  14   1  -2          9.71         24.32        15.06 o                         
  15   1  -2         21.34          9.39        14.58 o                         
  16   1  -2          0.13        -13.72        13.72 o                         
  17   1  -2          3.92        -14.86        14.86 o                         
   0   2  -2       8272.83       8300.87       326.93 o                         
   1   2  -2        345.40        334.04         8.69 o                         
   2   2  -2       2110.30       1962.16        48.96 o                         
   3   2  -2        175.93        197.23        12.55 o                         
   4   2  -2        314.50        344.28        13.83 o                         
   5   2  -2        305.05        299.84        14.04 o                         
   6   2  -2         78.11         78.56        10.50 o                         
   7   2  -2        714.85        644.14        23.89 o                         
   8   2  -2        225.21        244.38        17.90 o                         
   9   2  -2          1.27         -8.44         9.28 o                         
  10   2  -2         93.71        109.02        15.28 o                         
  11   2  -2          1.16          4.17        20.01 o                         
  12   2  -2        205.70        238.37        22.72 o                         
  13   2  -2          3.29          8.00        12.84 o                         
  14   2  -2          7.93         14.24        14.04 o                         
  15   2  -2          5.07         24.41        29.87 o                         
  16   2  -2          9.49        -15.95        21.83 o                         
  17   2  -2          1.48         -2.83        33.20 o                         
   0   3  -2      18371.09      18933.78       262.98 o                         
   1   3  -2       1852.55       1734.56        25.35 o                         
   2   3  -2       1558.30       1539.34        26.65 o                         
   3   3  -2         44.31         38.34         5.18 o                         
   4   3  -2         63.33         65.33         8.18 o                         
   5   3  -2         42.73         42.13         8.02 o                         
   6   3  -2        194.52        239.63        15.87 o                         
   7   3  -2        920.88        977.75        29.91 o                         
   8   3  -2        187.24        218.95        17.89 o                         
   9   3  -2        120.88        156.72        17.35 o                         
  10   3  -2         58.73         60.22        14.49 o                         
  11   3  -2        153.37        128.63        18.44 o                         
  12   3  -2         10.14          4.90        17.28 o                         
  13   3  -2          9.24         23.88        13.55 o                         
  14   3  -2          2.79         29.23        14.11 o                         
  15   3  -2         27.81         28.85        16.83 o                         
  16   3  -2          6.78          7.93        15.59 o                         
  17   3  -2          0.19        -16.27        26.38 o                         
   0   4  -2      10262.34      10506.68       181.48 o                         
   1   4  -2        219.39        228.36         6.09 o                         
   2   4  -2       2731.29       2679.09        41.90 o                         
   3   4  -2       1428.97       1417.00        22.48 o                         
   4   4  -2        791.98        801.71        16.23 o                         
   5   4  -2       1917.63       1929.02        35.64 o                         
   6   4  -2        735.63        727.43        29.56 o                         
   7   4  -2          7.84         17.41         9.25 o                         
   8   4  -2        222.11        278.23        20.34 o                         
   9   4  -2          0.89         19.41        11.61 o                         
  10   4  -2         19.46         -1.95        12.00 o                         
  11   4  -2        278.75        320.55        25.94 o                         
  12   4  -2         50.17         45.94        14.89 o                         
  13   4  -2         32.91         40.47        16.37 o                         
  14   4  -2          0.31        -12.97        12.97 o                         
  15   4  -2         17.80          5.90        14.25 o                         
  16   4  -2          2.33          9.02        16.49 o                         
   0   5  -2       5508.53       5968.27       106.02 o                         
   1   5  -2        638.25        614.93        10.24 o                         
   2   5  -2        433.84        375.13        16.04 o                         
   3   5  -2       1063.39       1030.82        18.90 o                         
   4   5  -2        390.30        363.64        12.33 o                         
   5   5  -2        325.71        350.43        11.34 o                         
   6   5  -2          1.43         -3.81         5.79 o                         
   7   5  -2        985.83        919.22        72.47 o                         
   8   5  -2         95.62        108.29        15.22 o                         
   9   5  -2         49.24         56.29        13.94 o                         
  10   5  -2         92.09         57.14        15.92 o                         
  11   5  -2          5.70          4.19        11.47 o                         
  12   5  -2         35.82         30.50        14.49 o                         
  13   5  -2         74.96        112.23        19.08 o                         
  14   5  -2          4.27        -13.20        13.40 o                         
  15   5  -2          1.03          4.93        14.25 o                         
  16   5  -2          9.00         24.35        18.12 o                         
   0   6  -2       1792.11       1799.15        38.08 o                         
   1   6  -2        112.35        107.53         5.76 o                         
   2   6  -2        124.47        129.82         7.19 o                         
   3   6  -2         59.69         68.51         5.95 o                         
   4   6  -2        768.46        798.47        25.42 o                         
   5   6  -2        235.05        234.99        10.57 o                         
   6   6  -2        211.16        261.92        12.32 o                         
   7   6  -2        132.31        156.81        12.06 o                         
   8   6  -2         49.58         40.84        15.31 o                         
   9   6  -2        113.58        111.67        16.98 o                         
  10   6  -2        100.93        103.98        17.76 o                         
  11   6  -2        151.18        149.34        18.86 o                         
  12   6  -2         28.81         46.73        16.16 o                         
  13   6  -2         22.87         26.72        39.12 o                         
  14   6  -2          1.92          8.15        15.62 o                         
  15   6  -2         14.78         40.05        17.90 o                         
  16   6  -2          6.08          0.55        17.00 o                         
   0   7  -2       1645.51       1590.07        60.34 o                         
   1   7  -2        421.22        393.00         9.64 o                         
   2   7  -2         36.17         36.44         6.91 o                         
   3   7  -2         14.26          4.17         5.54 o                         
   4   7  -2        255.15        261.12        13.70 o                         
   5   7  -2        114.07        117.00        11.55 o                         
   6   7  -2        342.67        404.68        15.08 o                         
   7   7  -2         63.27         53.23         8.11 o                         
   8   7  -2          6.34         11.00         8.09 o                         
   9   7  -2        295.71        292.94        18.00 o                         
  10   7  -2        352.46        375.84        27.22 o                         
  11   7  -2         17.71         13.60        12.51 o                         
  12   7  -2         16.95          8.79        13.94 o                         
  13   7  -2         15.90         17.86        31.54 o                         
  14   7  -2          3.36         -2.19        14.36 o                         
  15   7  -2          5.03         -3.62        14.11 o                         
   0   8  -2          9.01         -3.80         6.22 o                         
   1   8  -2        206.30        199.38         7.44 o                         
   2   8  -2         10.28         10.24         6.54 o                         
   3   8  -2        997.77        994.49        20.17 o                         
   4   8  -2        123.95        140.92         9.62 o                         
   5   8  -2        238.03        277.30        12.09 o                         
   6   8  -2          9.84         10.85         7.13 o                         
   7   8  -2         82.55         88.56         8.99 o                         
   8   8  -2         21.50         14.47         8.21 o                         
   9   8  -2        185.99        167.47        14.12 o                         
  10   8  -2         20.03         13.57         8.81 o                         
  11   8  -2          7.21         22.53        10.05 o                         
  12   8  -2         51.52         48.72        18.35 o                         
  13   8  -2          1.85         16.26        14.44 o                         
  14   8  -2          0.12         -4.35        15.36 o                         
  15   8  -2          6.47         51.24        25.47 o                         
   0   9  -2        365.79        346.09        30.78 o                         
   1   9  -2         36.83         40.92         7.94 o                         
   2   9  -2         64.00         70.43         7.73 o                         
   3   9  -2        671.60        699.61        22.26 o                         
   4   9  -2         53.21         78.81        10.71 o                         
   5   9  -2        141.43        163.97         9.74 o                         
   6   9  -2        125.44        122.32        11.90 o                         
   7   9  -2         25.47         20.13         6.49 o                         
   8   9  -2          2.79         14.48         6.62 o                         
   9   9  -2          0.92         -6.71         6.71 o                         
  10   9  -2          8.20          5.35        14.11 o                         
  11   9  -2         40.55         43.24        11.18 o                         
  12   9  -2          3.14          7.03        15.31 o                         
  13   9  -2          8.28         -0.30        15.87 o                         
  14   9  -2          2.39        -18.50        18.50 o                         
   0  10  -2         16.56         14.10         6.06 o                         
   1  10  -2         16.55         16.10         5.82 o                         
   2  10  -2         80.26         90.10         8.88 o                         
   3  10  -2         10.42         -3.85         8.38 o                         
   4  10  -2         35.86         51.21        10.41 o                         
   5  10  -2        112.79        114.38        16.38 o                         
   6  10  -2         74.62         96.14        15.93 o                         
   7  10  -2        364.49        352.56        14.39 o                         
   8  10  -2         22.71         23.96        10.13 o                         
   9  10  -2         46.26         61.87        12.63 o                         
  10  10  -2         72.96         57.59        25.02 o                         
  11  10  -2         10.70         10.86        14.75 o                         
  12  10  -2         12.03         18.23        16.06 o                         
  13  10  -2          1.42        -21.23        21.23 o                         
   0  11  -2         98.50         91.20        18.80 o                         
   1  11  -2        168.27        155.70        10.16 o                         
   2  11  -2         87.27         68.00         8.25 o                         
   3  11  -2         31.80         22.20         8.84 o                         
   4  11  -2         31.64         56.61        11.37 o                         
   5  11  -2         58.62         75.62        12.51 o                         
   6  11  -2         10.68          7.04         9.70 o                         
   7  11  -2          0.95         17.32         9.80 o                         
   8  11  -2         13.00        -10.71        10.71 o                         
   9  11  -2         31.18         23.86        14.29 o                         
  10  11  -2          3.11         18.44        16.07 o                         
  11  11  -2         35.78         39.84        17.57 o                         
  12  11  -2          0.59         -7.58        23.35 o                         
   0  12  -2         28.56        -10.31        12.43 o                         
   1  12  -2         14.09          3.69         9.29 o                         
   2  12  -2        123.60        116.47         9.90 o                         
   3  12  -2        111.11        145.75        17.72 o                         
   4  12  -2         26.99         46.45        11.29 o                         
   5  12  -2          4.93         37.88        11.13 o                         
   6  12  -2         95.61         99.85        14.39 o                         
   7  12  -2          8.67         16.53        13.93 o                         
   8  12  -2          3.36         -0.71        14.25 o                         
   9  12  -2          0.85          7.88        13.26 o                         
  10  12  -2         56.27         82.78        30.93 o                         
  11  12  -2          6.25         -2.43        23.35 o                         
   0  13  -2        164.04        182.72        21.39 o                         
   1  13  -2         51.26         38.44        11.34 o                         
   2  13  -2         14.70         10.87        11.64 o                         
   3  13  -2        103.52        118.37        11.19 o                         
   4  13  -2         16.97         27.67        10.67 o                         
   5  13  -2          4.30         17.73        12.75 o                         
   6  13  -2         59.18         49.74        15.22 o                         
   7  13  -2          2.97         12.43        19.71 o                         
   8  13  -2          5.29         -4.25        21.53 o                         
   9  13  -2         27.60         28.50        21.53 o                         
  10  13  -2          4.53          3.03        23.95 o                         
   0  14  -2         44.47         47.00        21.23 o                         
   1  14  -2         39.53         35.48        22.44 o                         
   2  14  -2         10.58        -12.74        16.98 o                         
   3  14  -2         33.53         42.15        22.74 o                         
   4  14  -2          3.97          5.76        20.62 o                         
   5  14  -2         39.93         71.56        25.17 o                         
   6  14  -2          4.15         -1.82        20.01 o                         
   7  14  -2          4.90         -1.52        19.71 o                         
   8  14  -2          1.05         -7.88        20.92 o                         
   9  14  -2          5.19         30.32        23.65 o                         
   0  15  -2          7.07         24.26        20.32 o                         
   1  15  -2          7.65        -11.22        17.28 o                         
   2  15  -2          1.21          0.00        20.92 o                         
   3  15  -2         41.53         36.39        20.32 o                         
   4  15  -2          1.26        -11.83        19.10 o                         
   5  15  -2          5.35         17.59        22.44 o                         
   6  15  -2          4.32         -3.03        20.62 o                         
   7  15  -2          3.00         20.62        23.04 o                         
   0  16  -2          2.68          4.85        21.23 o                         
   1  16  -2          4.39         -3.61        12.91 o                         
   2  16  -2         10.25        -16.98        18.50 o                         
   3  16  -2          5.46        -18.19        21.83 o                         
   4  16  -2          1.91        -11.22        22.14 o                         
   2   0  -1      21478.04      20695.69       348.38 o                         
   4   0  -1        513.97        519.97        23.35 o                         
   6   0  -1       1379.54       1347.40        47.61 o                         
   8   0  -1        405.38        365.05        30.93 o                         
  10   0  -1         95.26         90.06        21.53 o                         
  12   0  -1          0.70          9.40        18.50 o                         
  14   0  -1         30.97         69.13        24.86 o                         
  16   0  -1         29.77         22.44        26.08 o                         
   1   1  -1       2108.75       2203.60        24.98 o                         
   2   1  -1       1454.97       1316.52        18.45 o                         
   3   1  -1       5826.48       5443.91        96.81 o                         
   4   1  -1        791.78        707.36        28.81 o                         
   5   1  -1        241.74        235.42        13.93 o                         
   6   1  -1        570.40        517.45        19.19 o                         
   7   1  -1        374.36        319.28        18.65 o                         
   8   1  -1        106.64        130.50        18.35 o                         
   9   1  -1         21.59         28.54        10.88 o                         
  10   1  -1        163.14        173.40        18.65 o                         
  11   1  -1        740.21        783.00        45.01 o                         
  12   1  -1         13.16         12.96        14.86 o                         
  13   1  -1         19.73         44.57        15.65 o                         
  14   1  -1         24.11         48.53        17.74 o                         
  15   1  -1         30.91         49.12        16.71 o                         
  16   1  -1          0.49        -14.75        14.75 o                         
  17   1  -1         31.71         31.40        18.81 o                         
   1   2  -1        115.18        127.09         3.32 o                         
   2   2  -1      12951.35      12894.27       155.23 o                         
   3   2  -1       2995.70       2748.87        52.74 o                         
   4   2  -1         49.50         52.21         8.04 o                         
   5   2  -1       1792.74       1835.90        58.83 o                         
   6   2  -1        306.87        348.73        33.51 o                         
   7   2  -1         17.17          5.98        12.28 o                         
   8   2  -1       2381.18       2334.47        55.43 o                         
   9   2  -1         10.75          8.22        10.05 o                         
  10   2  -1       1186.03       1240.02        40.52 o                         
  11   2  -1         10.71          0.57        11.86 o                         
  12   2  -1         95.75         93.49        20.32 o                         
  13   2  -1          1.51         -9.95        12.22 o                         
  14   2  -1          8.29         -4.05        13.70 o                         
  15   2  -1          5.24          2.93        14.46 o                         
  16   2  -1          6.73         51.41        19.45 o                         
  17   2  -1          1.11         15.86        16.75 o                         
   1   3  -1      26812.61      26879.66       284.96 o                         
   2   3  -1        852.69        812.15        21.55 o                         
   3   3  -1       1431.34       1462.31        26.55 o                         
   4   3  -1        230.07        207.39        10.29 o                         
   5   3  -1        140.42        152.61        12.43 o                         
   6   3  -1       1351.47       1235.29        33.98 o                         
   7   3  -1        379.75        411.22        20.74 o                         
   8   3  -1        128.12        104.61        13.50 o                         
   9   3  -1        250.33        255.01        25.17 o                         
  10   3  -1        248.40        256.44        21.76 o                         
  11   3  -1        111.29        121.83        18.55 o                         
  12   3  -1         11.62         -7.24        12.56 o                         
  13   3  -1         50.82         40.27        15.28 o                         
  14   3  -1          8.42          8.29        22.59 o                         
  15   3  -1         18.70         24.81        15.73 o                         
  16   3  -1          3.76        -13.07        13.07 o                         
  17   3  -1         23.73         23.13        17.45 o                         
   1   4  -1       4390.70       4477.24        50.94 o                         
   2   4  -1       2603.39       2614.50        36.16 o                         
   3   4  -1         42.28         45.89         4.50 o                         
   4   4  -1        317.67        320.02        11.59 o                         
   5   4  -1        148.77        152.52        10.34 o                         
   6   4  -1        894.03        819.77        27.12 o                         
   7   4  -1         29.84         25.02         9.22 o                         
   8   4  -1         11.09         13.64        10.61 o                         
   9   4  -1         26.41         25.14        11.79 o                         
  10   4  -1          0.79          3.93        10.83 o                         
  11   4  -1        138.86        135.33        37.13 o                         
  12   4  -1          6.00          0.95        15.77 o                         
  13   4  -1         12.73         10.62        14.04 o                         
  14   4  -1         18.15         15.99        15.92 o                         
  15   4  -1          3.58          7.59        16.83 o                         
  16   4  -1          2.31        -13.91        13.91 o                         
   1   5  -1        240.11        224.00        15.74 o                         
   2   5  -1        441.97        512.39        11.17 o                         
   3   5  -1        280.52        281.23         8.92 o                         
   4   5  -1         68.60         74.79         6.80 o                         
   5   5  -1        302.18        278.18        14.09 o                         
   6   5  -1         46.11         62.67         9.20 o                         
   7   5  -1         68.86         49.08        10.81 o                         
   8   5  -1        222.76        217.37        19.36 o                         
   9   5  -1          6.23         17.98        11.83 o                         
  10   5  -1          6.65         -0.51        12.76 o                         
  11   5  -1        115.38         79.99        17.04 o                         
  12   5  -1          7.53         24.71        13.03 o                         
  13   5  -1          0.48         -1.04        33.51 o                         
  14   5  -1          5.48          7.00        14.72 o                         
  15   5  -1          1.34         10.46        13.38 o                         
  16   5  -1         11.72          4.50        43.97 o                         
   1   6  -1        476.24        481.33        13.55 o                         
   2   6  -1       1275.98       1219.40        26.06 o                         
   3   6  -1         12.11          2.16         6.04 o                         
   4   6  -1        557.38        550.06        13.31 o                         
   5   6  -1         62.55         80.43         8.95 o                         
   6   6  -1        771.76        865.66        41.16 o                         
   7   6  -1         62.37         77.89        10.94 o                         
   8   6  -1        120.17        130.60        16.35 o                         
   9   6  -1         51.01         70.25        18.50 o                         
  10   6  -1         21.23         31.47        14.40 o                         
  11   6  -1         49.13         84.75        16.44 o                         
  12   6  -1          0.54        -16.90        18.80 o                         
  13   6  -1         49.64         25.42        33.35 o                         
  14   6  -1         13.07         -0.72        21.83 o                         
  15   6  -1          6.43         -4.74        25.62 o                         
  16   6  -1          0.53         20.79        31.99 o                         
   1   7  -1        406.32        389.69        17.35 o                         
   2   7  -1         32.53         22.54         6.66 o                         
   3   7  -1        427.38        442.46        23.70 o                         
   4   7  -1        520.75        549.61        14.62 o                         
   5   7  -1       2134.43       2251.44        36.07 o                         
   6   7  -1        131.50        119.77         8.79 o                         
   7   7  -1          5.01          8.40        10.53 o                         
   8   7  -1        162.18        155.62        14.89 o                         
   9   7  -1          4.71         19.28        13.07 o                         
  10   7  -1         32.24          7.58        12.41 o                         
  11   7  -1          4.96          1.99        12.17 o                         
  12   7  -1         14.45         22.44        13.51 o                         
  13   7  -1         16.77         -5.48        15.62 o                         
  14   7  -1          9.52         21.00        16.35 o                         
  15   7  -1          0.95         11.19        16.83 o                         
   1   8  -1         10.17          8.49        10.76 o                         
   2   8  -1          8.84          8.89         7.39 o                         
   3   8  -1          9.82          5.00         7.34 o                         
   4   8  -1         45.29         49.79         6.19 o                         
   5   8  -1         61.44         54.27         6.08 o                         
   6   8  -1        129.28        132.06         9.84 o                         
   7   8  -1         85.40         69.94         8.32 o                         
   8   8  -1         27.19         44.94         8.53 o                         
   9   8  -1         34.12         31.67        13.90 o                         
  10   8  -1         90.06         88.55        17.89 o                         
  11   8  -1         64.58         54.25        19.10 o                         
  12   8  -1          7.50          2.59        13.26 o                         
  13   8  -1          1.93          5.58        13.89 o                         
  14   8  -1          0.49         -4.22        13.82 o                         
  15   8  -1          2.55         24.97        18.13 o                         
   1   9  -1        449.52        461.39        21.44 o                         
   2   9  -1         15.46         -5.57         9.05 o                         
   3   9  -1        271.66        266.37        16.50 o                         
   4   9  -1         16.60          3.68        11.44 o                         
   5   9  -1        230.00        261.16        24.85 o                         
   6   9  -1         12.96         11.85         5.33 o                         
   7   9  -1         22.95         19.50         6.45 o                         
   8   9  -1          8.76         10.67         6.58 o                         
   9   9  -1          3.07          1.17         6.74 o                         
  10   9  -1         31.80         26.80         8.82 o                         
  11   9  -1         31.96         25.82        35.63 o                         
  12   9  -1          2.98        -12.35        12.35 o                         
  13   9  -1          8.42        -11.65        11.65 o                         
  14   9  -1          5.56         21.83        16.94 o                         
   1  10  -1         10.12          4.06         5.62 o                         
   2  10  -1         66.88         78.05        11.54 o                         
   3  10  -1        142.47        160.45        16.66 o                         
   4  10  -1          1.88         -8.51         8.51 o                         
   5  10  -1         99.17         77.85        12.13 o                         
   6  10  -1         91.71        129.70        14.38 o                         
   7  10  -1        272.91        317.97        20.85 o                         
   8  10  -1        128.13        119.24        14.91 o                         
   9  10  -1         23.02          9.88        10.13 o                         
  10  10  -1          5.24          0.80        10.62 o                         
  11  10  -1         20.51          3.79        18.65 o                         
  12  10  -1          1.06        -13.16        13.16 o                         
  13  10  -1          1.69          7.41        15.41 o                         
  14  10  -1          7.85         10.18        16.32 o                         
   1  11  -1          6.64         -2.81        13.31 o                         
   2  11  -1         35.91         41.40        11.21 o                         
   3  11  -1         80.33         81.87        14.44 o                         
   4  11  -1         46.71         48.56        11.70 o                         
   5  11  -1        109.65        123.03        21.75 o                         
   6  11  -1         24.49         18.92        10.13 o                         
   7  11  -1        112.80        119.00        14.69 o                         
   8  11  -1         20.88         35.73        12.28 o                         
   9  11  -1         26.66         43.10        12.10 o                         
  10  11  -1          5.45         -9.63         9.63 o                         
  11  11  -1         32.29          4.78        14.68 o                         
  12  11  -1         14.95         27.53        15.97 o                         
  13  11  -1         21.97         19.45        18.35 o                         
   1  12  -1          0.18         -1.46         4.35 o                         
   2  12  -1        159.86        159.39        10.99 o                         
   3  12  -1          1.89          3.90         8.76 o                         
   4  12  -1          4.14         -7.58         7.58 o                         
   5  12  -1         33.33          4.12         9.24 o                         
   6  12  -1         18.26         22.15        11.11 o                         
   7  12  -1          8.38         -8.79         8.79 o                         
   8  12  -1         16.91         34.54        15.22 o                         
   9  12  -1          3.04         -3.59        13.25 o                         
  10  12  -1         10.29         34.94        16.78 o                         
  11  12  -1          8.14         -8.79        13.70 o                         
  12  12  -1          1.60          5.34        28.81 o                         
   1  13  -1        125.01         85.37        13.21 o                         
   2  13  -1         19.24         27.71        10.44 o                         
   3  13  -1         14.21          8.48        10.22 o                         
   4  13  -1         87.61         90.54        13.69 o                         
   5  13  -1         16.14          7.74         9.66 o                         
   6  13  -1         22.00          6.37         9.56 o                         
   7  13  -1          1.30          6.11        16.14 o                         
   8  13  -1          0.99          4.30        21.68 o                         
   9  13  -1          3.51         22.42        22.59 o                         
  10  13  -1          1.89         -4.12        23.04 o                         
  11  13  -1          8.86         -0.61        23.65 o                         
   1  14  -1         38.71         30.97        11.12 o                         
   2  14  -1          3.33          5.55         9.67 o                         
   3  14  -1         41.28         69.89        18.76 o                         
   4  14  -1         21.60         13.69        11.02 o                         
   5  14  -1         11.53         16.62        12.07 o                         
   6  14  -1          1.51         -0.82        13.58 o                         
   7  14  -1          2.30         21.60        15.06 o                         
   8  14  -1         46.04         36.63        18.00 o                         
   9  14  -1         11.39         36.69        24.56 o                         
   1  15  -1          0.27         -1.67        10.54 o                         
   2  15  -1          3.10         -4.15        13.21 o                         
   3  15  -1          5.57         -7.17        18.65 o                         
   4  15  -1          1.12          1.39        23.04 o                         
   5  15  -1          1.37          6.37        20.01 o                         
   6  15  -1          4.34        -13.95        21.23 o                         
   7  15  -1         15.82         47.61        25.47 o                         
   1  16  -1          0.48         -7.88        17.89 o                         
   2  16  -1         22.67         61.86        24.86 o                         
   3  16  -1         11.30         13.65        21.83 o                         
   4  16  -1         23.77         25.77        24.86 o                         
   5  16  -1          5.41        -18.50        19.41 o                         
   2   0   0       1468.30       1376.32        26.80 o                         
   4   0   0        227.42        183.12        15.77 o                         
   6   0   0         28.38          7.88         9.40 o                         
   8   0   0       1934.05       1576.61        59.13 o                         
  10   0   0        221.06        359.29        34.87 o                         
  12   0   0        354.31        338.97        37.60 o                         
  14   0   0         35.79         50.34        23.65 o                         
  16   0   0          0.00        -11.52        21.83 o                         
   0   1   0         10.56         -0.13         1.97 o                         
   2   1   0          2.70         -1.77         1.77 o                         
   3   1   0       1600.73       1575.10        20.72 o                         
   4   1   0          7.66          1.20         6.30 o                         
   5   1   0       3177.97       2954.33        82.01 o                         
   6   1   0          2.26         11.38         6.42 o                         
   7   1   0       3139.09       2794.88        60.57 o                         
   8   1   0         29.03         17.51         9.00 o                         
   9   1   0        632.09        660.05        27.01 o                         
  10   1   0         21.43          7.03        15.46 o                         
  11   1   0         67.65         81.06        20.32 o                         
  12   1   0          0.43          0.82        13.72 o                         
  13   1   0        203.32        225.62        24.00 o                         
  14   1   0          0.07        -12.33        12.33 o                         
  15   1   0          2.47         13.44        16.23 o                         
  16   1   0          0.22         -7.35        18.04 o                         
  17   1   0          0.06         -6.08        17.02 o                         
   0   2   0        452.33        499.86        18.35 o                         
   1   2   0          0.23          2.28         2.27 o                         
   2   2   0       2724.81       2698.06        29.19 o                         
   3   2   0         48.08         49.13         5.38 o                         
   4   2   0       6797.22       6456.89       104.25 o                         
   5   2   0         42.68         34.45         7.56 o                         
   6   2   0         59.51         74.08         9.97 o                         
   7   2   0          2.33         -3.63         8.02 o                         
   8   2   0        469.30        561.51        52.00 o                         
   9   2   0         18.78          0.59        13.80 o                         
  10   2   0        480.38        582.82        33.51 o                         
  11   2   0         13.81        -11.78        11.78 o                         
  12   2   0         16.23         -7.37        11.34 o                         
  13   2   0         29.47          6.41        13.50 o                         
  14   2   0          2.88          1.96        12.72 o                         
  15   2   0          6.92         -2.50        13.46 o                         
  16   2   0          2.36        -13.25        13.25 o                         
  17   2   0          1.32         10.08        17.45 o                         
   0   3   0         14.56         10.71         8.34 o                         
   1   3   0        183.49        204.66        11.60 o                         
   2   3   0         49.79         41.97         4.89 o                         
   3   3   0       9002.71       8801.35       125.74 o                         
   4   3   0         22.94         25.33         5.74 o                         
   5   3   0          4.91         14.41         5.59 o                         
   6   3   0         23.14         20.76         8.04 o                         
   7   3   0        715.96        676.65        24.65 o                         
   8   3   0         21.22         16.07         9.86 o                         
   9   3   0         80.02         72.70        16.22 o                         
  10   3   0          4.69          3.08        11.92 o                         
  11   3   0          0.68          7.51        13.92 o                         
  12   3   0          3.11        -11.80        11.80 o                         
  13   3   0         57.13         40.95        19.86 o                         
  14   3   0          1.83          0.25        13.33 o                         
  15   3   0         25.02         45.58        27.59 o                         
  16   3   0          9.65          7.80        15.21 o                         
  17   3   0          0.45          6.63        20.01 o                         
   0   4   0      12145.71      12155.33       294.70 o                         
   1   4   0         20.24         33.22         6.54 o                         
   2   4   0      11220.61      10691.08       149.15 o                         
   3   4   0         64.50         54.74         6.51 o                         
   4   4   0       4652.80       5098.88        78.37 o                         
   5   4   0         18.02         26.55         6.41 o                         
   6   4   0       3317.49       3545.37        59.93 o                         
   7   4   0          0.91         -3.96         6.34 o                         
   8   4   0        290.29        320.93        32.60 o                         
   9   4   0         23.17         -3.92        10.17 o                         
  10   4   0          7.32         -4.08        20.32 o                         
  11   4   0          6.85         -2.77        14.25 o                         
  12   4   0        449.63        529.72        49.88 o                         
  13   4   0          0.82        -16.98        16.98 o                         
  14   4   0          1.38         -1.07        14.86 o                         
  15   4   0         12.94         -0.82        24.11 o                         
  16   4   0          1.13         -3.93        15.45 o                         
  17   4   0          2.84        -10.94        16.17 o                         
   0   5   0         18.93         30.32         9.70 o                         
   1   5   0        336.13        356.56        14.90 o                         
   2   5   0         31.61         33.29         7.49 o                         
   3   5   0       1758.90       1829.81        34.08 o                         
   4   5   0         29.88         30.64         7.44 o                         
   5   5   0        639.75        730.00        20.30 o                         
   6   5   0          6.69          0.99         8.67 o                         
   7   5   0       1294.14       1305.22        31.79 o                         
   8   5   0         13.00          9.65         9.66 o                         
   9   5   0        122.76        107.64        16.40 o                         
  10   5   0          6.60         -1.61        20.92 o                         
  11   5   0        125.34        137.02        18.84 o                         
  12   5   0          0.00          9.80        12.22 o                         
  13   5   0         95.73         78.80        17.58 o                         
  14   5   0          0.24         -0.73        33.51 o                         
  15   5   0         20.65         -2.69        14.58 o                         
  16   5   0          3.36        -10.39        31.23 o                         
   0   6   0          7.68         44.57        11.52 o                         
   1   6   0         15.61         41.76         8.35 o                         
   2   6   0        241.35        300.11        36.54 o                         
   3   6   0          2.09          4.21         5.38 o                         
   4   6   0       2319.54       2414.02        44.34 o                         
   5   6   0         49.10         49.83         8.77 o                         
   6   6   0         42.26         17.84         7.44 o                         
   7   6   0          1.51         -3.40         7.34 o                         
   8   6   0        310.62        332.72        19.14 o                         
   9   6   0          0.21          2.99        11.57 o                         
  10   6   0          8.75        -11.47        11.47 o                         
  11   6   0          1.15          2.64        14.71 o                         
  12   6   0          4.05          7.88        11.89 o                         
  13   6   0         11.05         -6.94        12.76 o                         
  14   6   0          4.62         18.16        15.63 o                         
  15   6   0          7.25          7.92        17.89 o                         
  16   6   0          7.51         21.26        37.60 o                         
   0   7   0         40.10         46.70        12.74 o                         
   1   7   0        539.08        500.38        20.25 o                         
   2   7   0          5.93          7.20         7.12 o                         
   3   7   0        215.30        210.59        13.19 o                         
   4   7   0         20.87         39.74         5.00 o                         
   5   7   0          6.06          4.94         7.26 o                         
   6   7   0          7.50         14.32         8.13 o                         
   7   7   0          2.12          9.95         8.73 o                         
   8   7   0          0.32         -4.23         8.45 o                         
   9   7   0         44.23         31.48        15.95 o                         
  10   7   0          0.00         23.94        12.56 o                         
  11   7   0        216.36        226.17        44.57 o                         
  12   7   0          3.03        -11.58        11.58 o                         
  13   7   0          3.59         15.10        17.59 o                         
  14   7   0          0.37        -13.49        13.49 o                         
  15   7   0          0.51          5.67        29.41 o                         
   0   8   0        456.58        428.42        27.90 o                         
   1   8   0          0.41         17.59         8.36 o                         
   2   8   0        382.27        394.96        22.40 o                         
   3   8   0         13.27         22.51         7.94 o                         
   4   8   0         14.84         21.51         8.53 o                         
   5   8   0         14.48         12.17         3.09 o                         
   6   8   0         28.57         26.37         6.13 o                         
   7   8   0          1.52         -2.14         8.39 o                         
   8   8   0         10.69         -2.55         9.28 o                         
   9   8   0          0.04          4.32         9.18 o                         
  10   8   0        230.57        260.33        23.92 o                         
  11   8   0          0.41         26.89        18.50 o                         
  12   8   0         42.83         75.05        25.62 o                         
  13   8   0          1.03        -12.52        17.28 o                         
  14   8   0          6.71          3.52        14.03 o                         
  15   8   0          8.85        -14.24        14.24 o                         
   0   9   0         27.39         20.25         8.19 o                         
   1   9   0        341.81        383.12        23.05 o                         
   2   9   0          7.95         -7.21         8.42 o                         
   3   9   0       1557.05       1493.18        35.47 o                         
   4   9   0          0.13         -9.78        17.42 o                         
   5   9   0        950.94        996.58        28.86 o                         
   6   9   0          2.20         -3.08         8.81 o                         
   7   9   0        377.38        321.55        12.99 o                         
   8   9   0         10.59         25.46         9.72 o                         
   9   9   0        260.52        245.36        36.07 o                         
  10   9   0          1.92          8.65        10.44 o                         
  11   9   0        107.86        121.27        19.94 o                         
  12   9   0          1.44          3.60        15.06 o                         
  13   9   0          9.25         15.23        29.11 o                         
  14   9   0          1.06         15.77        17.35 o                         
   0  10   0        551.34        505.15        20.62 o                         
   1  10   0          4.78          8.96        13.95 o                         
   2  10   0        278.88        341.81        27.59 o                         
   3  10   0          2.77         -8.84        11.09 o                         
   4  10   0          3.44        -10.16        12.19 o                         
   5  10   0          3.41         -1.90         8.68 o                         
   6  10   0          0.62          3.44         9.51 o                         
   7  10   0         10.46         16.25        13.19 o                         
   8  10   0         60.00         68.47        12.69 o                         
   9  10   0          1.23          0.11         9.78 o                         
  10  10   0        157.52        170.65        18.19 o                         
  11  10   0          0.06         20.25        12.53 o                         
  12  10   0          2.85         -7.21        13.29 o                         
  13  10   0          0.08        -11.29        15.44 o                         
  14  10   0          3.72          2.05        18.42 o                         
   0  11   0         20.39         10.61        15.46 o                         
   1  11   0         40.25         33.88         6.71 o                         
   2  11   0          4.75          0.51         9.95 o                         
   3  11   0         18.38         23.59        10.09 o                         
   4  11   0         18.12         -8.39         8.39 o                         
   5  11   0         22.81         24.52        10.19 o                         
   6  11   0          0.29         -7.79         7.79 o                         
   7  11   0        150.50        172.41        17.91 o                         
   8  11   0         11.10        -10.70        11.96 o                         
   9  11   0          3.62          9.96        11.19 o                         
  10  11   0          6.00        -10.31        10.31 o                         
  11  11   0         41.35         46.35        14.50 o                         
  12  11   0          0.08          8.03        15.00 o                         
  13  11   0          0.54          7.47        24.11 o                         
   0  12   0        428.58        448.44        43.06 o                         
   1  12   0          8.07         -7.65        10.61 o                         
   2  12   0         31.40         27.55        10.32 o                         
   3  12   0         18.68          8.04        11.33 o                         
   4  12   0         15.96         21.33        10.39 o                         
   5  12   0          7.94         -8.56         8.56 o                         
   6  12   0          0.30         11.39         9.47 o                         
   7  12   0         16.50         18.75        11.19 o                         
   8  12   0          0.16          3.44        10.18 o                         
   9  12   0          0.10         13.83        11.09 o                         
  10  12   0         20.99         29.32        12.72 o                         
  11  12   0          0.12        -14.15        14.15 o                         
  12  12   0          2.04         18.07        17.83 o                         
   0  13   0          0.14         12.43        16.37 o                         
   1  13   0          0.35         -0.98        10.69 o                         
   2  13   0          0.15         -1.59         9.58 o                         
   3  13   0        463.79        472.81        37.04 o                         
   4  13   0          7.72          4.53        10.02 o                         
   5  13   0         60.20        100.92        24.57 o                         
   6  13   0          7.30          8.45        10.69 o                         
   7  13   0         12.12         -2.60        11.15 o                         
   8  13   0          5.22         -6.93        10.67 o                         
   9  13   0         23.43         12.49        18.45 o                         
  10  13   0          6.98          0.89        15.11 o                         
  11  13   0          3.20          7.70        16.83 o                         
   0  14   0         19.54         34.57        20.01 o                         
   1  14   0          0.06         14.34        19.71 o                         
   2  14   0          6.98          9.18        10.64 o                         
   3  14   0          2.04          9.06        15.79 o                         
   4  14   0          1.03         -7.70         9.89 o                         
   5  14   0          2.57          1.23         9.81 o                         
   6  14   0         10.06          1.88        15.81 o                         
   7  14   0          0.11         23.16        18.04 o                         
   8  14   0          2.13         -8.13        16.68 o                         
   9  14   0          1.22          8.19        15.01 o                         
   0  15   0          0.94         -4.25        19.71 o                         
   1  15   0         42.31         53.79        13.16 o                         
   2  15   0          0.73         -4.60        14.21 o                         
   3  15   0         19.44         12.04        11.75 o                         
   4  15   0          1.15          6.22        11.49 o                         
   5  15   0          1.78         17.98        11.88 o                         
   6  15   0          0.01         -5.00        14.13 o                         
   7  15   0         12.11        -13.45        13.45 o                         
   0  16   0         14.94         16.07        22.74 o                         
   1  16   0          4.64        -10.03        10.03 o                         
   2  16   0          8.79          1.87        15.81 o                         
   3  16   0          0.05         18.53        17.74 o                         
   4  16   0          2.39         -4.34        14.63 o                         
   5  16   0          0.58         38.31        18.19 o                         
   2   0   1      21478.42      21029.40       284.33 o                         
   4   0   1        513.71        497.23        23.04 o                         
   6   0   1       1379.84       1255.53        46.70 o                         
   8   0   1        405.44        427.52        28.20 o                         
  10   0   1         95.26         92.48        21.83 o                         
  12   0   1          0.73         10.01        18.50 o                         
  14   0   1         30.91         33.66        21.83 o                         
  16   0   1         29.78         64.59        26.08 o                         
   1   1   1       2108.62       2174.79        20.95 o                         
   2   1   1       1454.93       1310.93        16.73 o                         
   3   1   1       5826.40       5472.22        64.58 o                         
   4   1   1        791.71        755.59        20.79 o                         
   5   1   1        241.77        203.79        19.25 o                         
   6   1   1        570.30        494.65        18.97 o                         
   7   1   1        374.55        347.66        33.96 o                         
   8   1   1        106.59        124.24        16.37 o                         
   9   1   1         21.44          7.73        12.13 o                         
  10   1   1        163.15        187.07        36.37 o                         
  11   1   1        740.25        705.69        49.88 o                         
  12   1   1         13.16         13.35        13.73 o                         
  13   1   1         19.75         17.85        14.47 o                         
  14   1   1         24.12         25.02        14.47 o                         
  15   1   1         30.92         44.11        17.86 o                         
  16   1   1          0.49          1.18        15.45 o                         
  17   1   1         31.70         43.58        19.79 o                         
   1   2   1        115.23        123.15         3.30 o                         
   2   2   1      12951.15      13081.65       127.06 o                         
   3   2   1       2995.88       2729.04        30.49 o                         
   4   2   1         49.38         56.79         5.45 o                         
   5   2   1       1792.93       1846.35        33.79 o                         
   6   2   1        307.22        336.43        15.96 o                         
   7   2   1         17.10         -6.91         6.91 o                         
   8   2   1       2380.90       2362.68        61.55 o                         
   9   2   1         10.80         11.41         9.93 o                         
  10   2   1       1185.84       1223.62        40.31 o                         
  11   2   1         10.72         -0.98        11.86 o                         
  12   2   1         95.83         84.01        20.47 o                         
  13   2   1          1.50          7.50        13.49 o                         
  14   2   1          8.27         26.30        16.07 o                         
  15   2   1          5.23         11.14        18.19 o                         
  16   2   1          6.75         -3.71        15.61 o                         
  17   2   1          1.11         35.62        17.41 o                         
   1   3   1      26812.57      26967.43       259.52 o                         
   2   3   1        852.63        811.63        13.69 o                         
   3   3   1       1431.31       1479.21        23.45 o                         
   4   3   1        230.03        223.46         9.57 o                         
   5   3   1        140.56        157.12        11.27 o                         
   6   3   1       1351.38       1345.87        28.46 o                         
   7   3   1        379.88        376.64        15.45 o                         
   8   3   1        128.19        115.42        13.80 o                         
   9   3   1        250.32        307.44        21.87 o                         
  10   3   1        248.48        259.82        22.34 o                         
  11   3   1        111.28        100.56        22.59 o                         
  12   3   1         11.58        -11.96        22.14 o                         
  13   3   1         50.84         44.53        15.65 o                         
  14   3   1          8.44          7.74        13.89 o                         
  15   3   1         18.70         29.65        45.64 o                         
  16   3   1          3.75          0.63        18.65 o                         
  17   3   1         23.72         20.36        17.89 o                         
   1   4   1       4390.79       4547.70        51.97 o                         
   2   4   1       2603.37       2673.22        32.66 o                         
   3   4   1         42.30         42.93         5.40 o                         
   4   4   1        317.68        310.84        11.88 o                         
   5   4   1        148.68        159.81        10.66 o                         
   6   4   1        893.99        806.48        31.37 o                         
   7   4   1         29.75         18.94         8.40 o                         
   8   4   1         11.15          2.66        11.09 o                         
   9   4   1         26.46         34.59        12.32 o                         
  10   4   1          0.79          4.51        15.77 o                         
  11   4   1        138.86        201.90        21.39 o                         
  12   4   1          6.01          1.36        12.44 o                         
  13   4   1         12.72         18.53        21.68 o                         
  14   4   1         18.12         48.60        16.60 o                         
  15   4   1          3.59          8.91        15.62 o                         
  16   4   1          2.31        -12.53        12.53 o                         
   1   5   1        240.10        231.83        12.41 o                         
   2   5   1        442.00        502.62        13.38 o                         
   3   5   1        280.50        283.94         8.51 o                         
   4   5   1         68.67         70.55         7.96 o                         
   5   5   1        302.21        261.21        23.98 o                         
   6   5   1         45.97         41.05         8.03 o                         
   7   5   1         68.82         67.29         9.95 o                         
   8   5   1        222.75        238.51        16.20 o                         
   9   5   1          6.24         -7.72         8.12 o                         
  10   5   1          6.66         -1.02        17.28 o                         
  11   5   1        115.36        127.46        19.61 o                         
  12   5   1          7.49         17.04        21.07 o                         
  13   5   1          0.49        -11.74        11.74 o                         
  14   5   1          5.51         -0.98        22.44 o                         
  15   5   1          1.34         -4.40        14.20 o                         
  16   5   1         11.70         45.81        18.64 o                         
   1   6   1        476.22        467.41        17.76 o                         
   2   6   1       1276.03       1217.05        32.70 o                         
   3   6   1         12.16          6.44         3.41 o                         
   4   6   1        557.44        538.34        22.41 o                         
   5   6   1         62.53         81.23         9.38 o                         
   6   6   1        771.70        844.91        24.09 o                         
   7   6   1         62.38         52.46         9.73 o                         
   8   6   1        120.19        136.04        13.66 o                         
   9   6   1         51.06         56.64        15.88 o                         
  10   6   1         21.23         22.79        13.27 o                         
  11   6   1         49.17         76.29        17.14 o                         
  12   6   1          0.54         -5.46        12.01 o                         
  13   6   1         49.66         62.18        16.93 o                         
  14   6   1         13.08          7.46        15.09 o                         
  15   6   1          6.41          4.57        15.16 o                         
  16   6   1          0.53        -15.46        15.46 o                         
   1   7   1        406.29        395.53        11.76 o                         
   2   7   1         32.55         26.24         8.47 o                         
   3   7   1        427.44        446.53        29.99 o                         
   4   7   1        520.74        554.87        12.51 o                         
   5   7   1       2134.29       2226.20        35.88 o                         
   6   7   1        131.46        109.01        14.33 o                         
   7   7   1          5.02         10.94        18.23 o                         
   8   7   1        162.12        193.54        16.51 o                         
   9   7   1          4.69         -5.23         9.40 o                         
  10   7   1         32.24         59.59        12.83 o                         
  11   7   1          4.97         13.37        13.50 o                         
  12   7   1         14.41         -5.76        17.28 o                         
  13   7   1         16.77         -4.31        13.61 o                         
  14   7   1          9.55         21.23        15.87 o                         
  15   7   1          0.95         -8.34        26.38 o                         
   1   8   1         10.16         13.75         5.03 o                         
   2   8   1          8.82          6.90         8.29 o                         
   3   8   1          9.81          8.11         7.35 o                         
   4   8   1         45.35         49.27         9.67 o                         
   5   8   1         61.51         61.92         4.82 o                         
   6   8   1        129.28        138.04        13.50 o                         
   7   8   1         85.45         65.89        11.86 o                         
   8   8   1         27.19         32.65        10.67 o                         
   9   8   1         34.12         62.15        11.96 o                         
  10   8   1         90.03        113.95        14.87 o                         
  11   8   1         64.58         79.34        17.13 o                         
  12   8   1          7.51        -14.10        14.10 o                         
  13   8   1          1.94        -11.66        12.99 o                         
  14   8   1          0.48          9.35        15.11 o                         
  15   8   1          2.54         25.17        31.23 o                         
   1   9   1        449.50        477.18        11.54 o                         
   2   9   1         15.44         10.78         9.95 o                         
   3   9   1        271.59        248.30        32.14 o                         
   4   9   1         16.63         -6.99         8.37 o                         
   5   9   1        230.08        239.10        17.19 o                         
   6   9   1         13.00         12.48         9.28 o                         
   7   9   1         22.98         27.88        10.76 o                         
   8   9   1          8.72          9.09        15.01 o                         
   9   9   1          3.05         18.69        10.95 o                         
  10   9   1         31.78         28.91        11.82 o                         
  11   9   1         31.96         21.71        12.29 o                         
  12   9   1          2.97         12.66        18.65 o                         
  13   9   1          8.43          2.91        14.71 o                         
  14   9   1          5.58          1.33        15.95 o                         
   1  10   1         10.11          9.78        10.52 o                         
   2  10   1         66.89         79.58        14.26 o                         
   3  10   1        142.42        102.45        13.38 o                         
   4  10   1          1.86          4.74         8.62 o                         
   5  10   1         99.17         60.69        12.51 o                         
   6  10   1         91.72         68.92        12.17 o                         
   7  10   1        272.84        289.04        20.30 o                         
   8  10   1        128.15        133.55        18.47 o                         
   9  10   1         23.02         26.01        11.56 o                         
  10  10   1          5.24         21.13        11.85 o                         
  11  10   1         20.54         -0.08        10.84 o                         
  12  10   1          1.06        -10.79        10.79 o                         
  13  10   1          1.69          6.24        33.66 o                         
  14  10   1          7.84        -11.43        14.27 o                         
   1  11   1          6.65          8.29         6.51 o                         
   2  11   1         35.92         17.35        24.86 o                         
   3  11   1         80.35         88.99        13.65 o                         
   4  11   1         46.74         31.22        10.55 o                         
   5  11   1        109.64        110.29        13.77 o                         
   6  11   1         24.52         -1.89        13.21 o                         
   7  11   1        112.80        130.87        22.41 o                         
   8  11   1         20.86         15.71        14.31 o                         
   9  11   1         26.64         38.25        15.93 o                         
  10  11   1          5.45          7.28        11.08 o                         
  11  11   1         32.30         47.94        13.89 o                         
  12  11   1         14.94         -0.59        11.62 o                         
  13  11   1         21.97          8.54        16.58 o                         
   1  12   1          0.18         25.35        12.22 o                         
   2  12   1        159.86        191.96        20.53 o                         
   3  12   1          1.88         -5.08         8.41 o                         
   4  12   1          4.12         -4.37         8.86 o                         
   5  12   1         33.35         29.34        11.01 o                         
   6  12   1         18.28          7.52        17.24 o                         
   7  12   1          8.39         -9.74         9.74 o                         
   8  12   1         16.91         -0.56        10.45 o                         
   9  12   1          3.03          6.10        11.55 o                         
  10  12   1         10.29         -9.68        10.57 o                         
  11  12   1          8.15         -9.94         9.94 o                         
  12  12   1          1.61          6.24        13.53 o                         
   1  13   1        125.02         79.45        23.50 o                         
   2  13   1         19.23         33.56        14.47 o                         
   3  13   1         14.21         -3.75         9.67 o                         
   4  13   1         87.58         83.40        13.75 o                         
   5  13   1         16.14         12.77        10.82 o                         
   6  13   1         22.01          6.66        11.33 o                         
   7  13   1          1.30         13.11        11.81 o                         
   8  13   1          0.99          5.53        10.97 o                         
   9  13   1          3.50         -6.75        10.52 o                         
  10  13   1          1.89        -10.97        10.97 o                         
  11  13   1          8.86         16.13        14.18 o                         
   1  14   1         38.72         21.07        13.94 o                         
   2  14   1          3.33         -4.05         9.85 o                         
   3  14   1         41.29         71.76        23.68 o                         
   4  14   1         21.60         10.92        11.79 o                         
   5  14   1         11.52         12.06        10.75 o                         
   6  14   1          1.51         -3.54        10.84 o                         
   7  14   1          2.30         11.97        12.60 o                         
   8  14   1         46.05         41.96        18.48 o                         
   9  14   1         11.39          1.65        12.98 o                         
   1  15   1          0.27         -1.71        13.58 o                         
   2  15   1          3.10         -5.72        10.78 o                         
   3  15   1          5.57         -7.03        10.95 o                         
   4  15   1          1.12         -0.68        10.92 o                         
   5  15   1          1.37         16.56        12.07 o                         
   6  15   1          4.33          5.68        14.49 o                         
   7  15   1         15.82         19.49        26.85 o                         
   1  16   1          0.48         -4.95        20.77 o                         
   2  16   1         22.67         34.98        15.75 o                         
   3  16   1         11.30         19.83        12.44 o                         
   4  16   1         23.77          6.79        12.81 o                         
   5  16   1          5.41        -11.53        11.53 o                         
   0   0   2      28367.65      30319.33       709.18 o                         
   2   0   2       1049.63        989.61        18.11 o                         
   4   0   2        841.47        863.06        22.27 o                         
   6   0   2         14.08         64.89        13.34 o                         
   8   0   2        737.70        658.24        36.39 o                         
  10   0   2        122.57        114.01        24.26 o                         
  12   0   2         48.19         31.54        19.10 o                         
  14   0   2          3.83        -17.89        19.10 o                         
  16   0   2          6.04          0.61        20.62 o                         
   0   1   2      15202.50      14995.48       245.07 o                         
   1   1   2         23.66         27.17         2.45 o                         
   2   1   2        483.57        451.17         6.72 o                         
   3   1   2        115.89        117.42         5.39 o                         
   4   1   2       1424.67       1435.98        20.54 o                         
   5   1   2         85.61         94.88         7.59 o                         
   6   1   2          4.52          9.85         6.92 o                         
   7   1   2        625.80        628.51        22.51 o                         
   8   1   2        150.95        155.31        15.28 o                         
   9   1   2        286.00        226.69        18.95 o                         
  10   1   2          4.33         -9.93         9.93 o                         
  11   1   2         30.06         40.36        14.71 o                         
  12   1   2         32.86         -4.10        16.98 o                         
  13   1   2        192.76        164.59        20.24 o                         
  14   1   2          9.71         33.72        14.76 o                         
  15   1   2         21.35          8.99        34.11 o                         
  16   1   2          0.13         -5.34        14.13 o                         
  17   1   2          3.92        -20.16        20.16 o                         
   0   2   2       8272.07       8723.05       103.32 o                         
   1   2   2        345.26        327.98         5.51 o                         
   2   2   2       2110.32       2049.29        21.45 o                         
   3   2   2        175.80        191.06         5.96 o                         
   4   2   2        314.53        332.33         8.54 o                         
   5   2   2        305.03        292.53        12.92 o                         
   6   2   2         78.22         91.89         8.81 o                         
   7   2   2        714.93        668.65        47.61 o                         
   8   2   2        225.17        230.43        17.47 o                         
   9   2   2          1.27         21.57        11.22 o                         
  10   2   2         93.71        101.49        18.65 o                         
  11   2   2          1.16         10.57        21.38 o                         
  12   2   2        205.67        174.76        20.47 o                         
  13   2   2          3.29         -0.89        23.20 o                         
  14   2   2          7.93          9.41        13.73 o                         
  15   2   2          5.07         21.77        15.40 o                         
  16   2   2          9.49         -9.94        20.01 o                         
  17   2   2          1.48         22.29        19.51 o                         
   0   3   2      18371.36      19291.81       227.65 o                         
   1   3   2       1852.67       1734.90        17.79 o                         
   2   3   2       1558.37       1547.55        17.59 o                         
   3   3   2         44.24         43.59         3.68 o                         
   4   3   2         63.14         74.57         5.67 o                         
   5   3   2         42.78         41.16         5.86 o                         
   6   3   2        194.42        222.63        12.59 o                         
   7   3   2        920.78        913.40        24.13 o                         
   8   3   2        187.27        218.14        19.19 o                         
   9   3   2        120.88        136.37        16.53 o                         
  10   3   2         58.75        103.81        16.08 o                         
  11   3   2        153.38        149.20        18.95 o                         
  12   3   2         10.15          1.19        12.51 o                         
  13   3   2          9.24         15.81        22.14 o                         
  14   3   2          2.79         -1.46        12.41 o                         
  15   3   2         27.81         16.04        17.26 o                         
  16   3   2          6.77         10.45        21.83 o                         
  17   3   2          0.19         15.92        17.80 o                         
   0   4   2      10262.34      10703.06       150.92 o                         
   1   4   2        219.35        230.21         5.79 o                         
   2   4   2       2731.37       2672.67        36.72 o                         
   3   4   2       1429.11       1380.73        18.63 o                         
   4   4   2        792.03        823.51        20.05 o                         
   5   4   2       1917.55       1879.96        36.45 o                         
   6   4   2        735.55        718.46        20.59 o                         
   7   4   2          7.86          7.21         7.10 o                         
   8   4   2        222.14        218.29        15.23 o                         
   9   4   2          0.89          7.91         8.85 o                         
  10   4   2         19.48         48.97        14.46 o                         
  11   4   2        278.70        308.42        25.62 o                         
  12   4   2         50.20         55.21        15.11 o                         
  13   4   2         32.92         37.52        15.09 o                         
  14   4   2          0.31         29.80        15.76 o                         
  15   4   2         17.82          1.00        15.95 o                         
  16   4   2          2.33        -14.56        14.56 o                         
   0   5   2       5508.48       5966.39       130.59 o                         
   1   5   2        638.21        632.64        10.15 o                         
   2   5   2        433.83        389.53         8.34 o                         
   3   5   2       1063.32       1050.44        17.25 o                         
   4   5   2        390.33        356.21        11.22 o                         
   5   5   2        325.83        357.53        16.95 o                         
   6   5   2          1.39         -5.81         5.81 o                         
   7   5   2        985.74        856.05        24.75 o                         
   8   5   2         95.68        108.67        13.55 o                         
   9   5   2         49.24         57.90        11.31 o                         
  10   5   2         92.11         99.95        16.72 o                         
  11   5   2          5.68         -6.64        19.86 o                         
  12   5   2         35.81         27.95        13.77 o                         
  13   5   2         74.94        101.64        18.84 o                         
  14   5   2          4.26         12.59        16.40 o                         
  15   5   2          1.03         -0.20        35.33 o                         
  16   5   2          8.99         -2.86        15.06 o                         
   0   6   2       1792.26       1773.13        39.92 o                         
   1   6   2        112.47        118.78         8.23 o                         
   2   6   2        124.49        139.87        13.81 o                         
   3   6   2         59.73         65.65         6.46 o                         
   4   6   2        768.44        760.23        16.80 o                         
   5   6   2        235.01        246.29        14.09 o                         
   6   6   2        211.20        252.87        20.01 o                         
   7   6   2        132.30        128.10        12.73 o                         
   8   6   2         49.58         38.81        12.51 o                         
   9   6   2        113.61        120.22        14.04 o                         
  10   6   2        100.97        133.00        18.67 o                         
  11   6   2        151.13        180.17        21.63 o                         
  12   6   2         28.84         20.84        14.84 o                         
  13   6   2         22.89         24.49        14.63 o                         
  14   6   2          1.92         -5.63        14.06 o                         
  15   6   2         14.80         13.50        16.83 o                         
  16   6   2          6.08          0.84        16.38 o                         
   0   7   2       1645.33       1549.33        42.00 o                         
   1   7   2        421.16        415.05        13.98 o                         
   2   7   2         36.11         25.65         5.54 o                         
   3   7   2         14.29          8.20         6.36 o                         
   4   7   2        255.19        257.82        10.26 o                         
   5   7   2        114.09        115.57         8.41 o                         
   6   7   2        342.63        403.56        19.97 o                         
   7   7   2         63.29         55.64        10.91 o                         
   8   7   2          6.29         -2.22        13.13 o                         
   9   7   2        295.64        276.36        19.94 o                         
  10   7   2        352.55        364.86        36.76 o                         
  11   7   2         17.69         13.88        10.43 o                         
  12   7   2         16.93         39.96        21.07 o                         
  13   7   2         15.89         14.20        14.47 o                         
  14   7   2          3.36          1.84        15.65 o                         
  15   7   2          5.03         15.86        16.78 o                         
   0   8   2          8.99          5.62         5.61 o                         
   1   8   2        206.21        194.20        10.85 o                         
   2   8   2         10.26         11.68         5.06 o                         
   3   8   2        997.91       1003.78        33.34 o                         
   4   8   2        123.95        140.18         9.71 o                         
   5   8   2        238.07        287.39        11.48 o                         
   6   8   2          9.85          0.67         6.61 o                         
   7   8   2         82.52         86.61        12.77 o                         
   8   8   2         21.50          4.23        14.16 o                         
   9   8   2        185.94        172.45        17.09 o                         
  10   8   2         20.05          1.10         9.96 o                         
  11   8   2          7.22          3.14        15.75 o                         
  12   8   2         51.55         28.60        16.49 o                         
  13   8   2          1.85         18.35        14.75 o                         
  14   8   2          0.12         21.81        16.74 o                         
  15   8   2          6.47        -15.25        15.28 o                         
   0   9   2        365.66        349.98        18.96 o                         
   1   9   2         36.87         57.45         7.47 o                         
   2   9   2         64.08         84.15        21.53 o                         
   3   9   2        671.59        701.07        53.06 o                         
   4   9   2         53.22         59.56        11.47 o                         
   5   9   2        141.47        170.07        15.58 o                         
   6   9   2        125.40        142.32        10.97 o                         
   7   9   2         25.44         23.59        22.31 o                         
   8   9   2          2.76          5.69        13.63 o                         
   9   9   2          0.93         26.05        10.99 o                         
  10   9   2          8.22          2.66        14.28 o                         
  11   9   2         40.52         19.87        11.78 o                         
  12   9   2          3.14         -3.40        13.06 o                         
  13   9   2          8.28         16.59        16.07 o                         
  14   9   2          2.39         -0.29        16.23 o                         
   0  10   2         16.56          9.31         8.25 o                         
   1  10   2         16.51         13.49         5.95 o                         
   2  10   2         80.25         87.05        15.63 o                         
   3  10   2         10.48         -0.88        12.43 o                         
   4  10   2         35.89         37.86        10.28 o                         
   5  10   2        112.80         67.21        12.49 o                         
   6  10   2         74.59         63.52        16.55 o                         
   7  10   2        364.48        344.05        22.23 o                         
   8  10   2         22.70         39.30        11.71 o                         
   9  10   2         46.26         38.54        12.18 o                         
  10  10   2         72.99         66.91        13.94 o                         
  11  10   2         10.70         -0.72        16.34 o                         
  12  10   2         12.04         22.42        12.26 o                         
  13  10   2          1.42         16.30        15.15 o                         
   0  11   2         98.44         82.78        23.04 o                         
   1  11   2        168.25        134.74        19.54 o                         
   2  11   2         87.27         93.56        16.49 o                         
   3  11   2         31.83         23.10        12.26 o                         
   4  11   2         31.67         34.17        13.60 o                         
   5  11   2         58.66         88.90        13.22 o                         
   6  11   2         10.65         13.71        13.64 o                         
   7  11   2          0.94          3.47         9.95 o                         
   8  11   2         13.00          7.41        10.41 o                         
   9  11   2         31.15         22.99        11.66 o                         
  10  11   2          3.11         21.67        12.23 o                         
  11  11   2         35.77         33.16        12.66 o                         
  12  11   2          0.59          3.96        12.31 o                         
   0  12   2         28.59         19.10        16.98 o                         
   1  12   2         14.07          4.25        16.53 o                         
   2  12   2        123.54        150.00        19.12 o                         
   3  12   2        111.11        157.99        16.21 o                         
   4  12   2         26.97         23.51        21.98 o                         
   5  12   2          4.95          4.99        10.23 o                         
   6  12   2         95.61         74.65        14.07 o                         
   7  12   2          8.65         15.09        11.26 o                         
   8  12   2          3.36          8.11        10.57 o                         
   9  12   2          0.85         -0.78        16.34 o                         
  10  12   2         56.28         59.32        16.00 o                         
  11  12   2          6.26         34.66        13.97 o                         
   0  13   2        164.06        142.52        28.20 o                         
   1  13   2         51.29         52.68        30.63 o                         
   2  13   2         14.71         12.40        13.61 o                         
   3  13   2        103.54        101.75        16.55 o                         
   4  13   2         16.98         45.27        12.20 o                         
   5  13   2          4.30         41.78        12.17 o                         
   6  13   2         59.17         35.48        15.58 o                         
   7  13   2          2.98          4.05        10.02 o                         
   8  13   2          5.29          5.40        11.40 o                         
   9  13   2         27.59          5.29        20.26 o                         
  10  13   2          4.54          5.26        12.38 o                         
   0  14   2         44.45        122.50        28.81 o                         
   1  14   2         39.53         52.05        16.83 o                         
   2  14   2         10.56         30.37        14.63 o                         
   3  14   2         33.53         74.37        24.68 o                         
   4  14   2          3.96          4.74        10.55 o                         
   5  14   2         39.93         55.95        13.77 o                         
   6  14   2          4.15         -4.01        11.88 o                         
   7  14   2          4.90          1.27        11.99 o                         
   8  14   2          1.06         26.59        18.70 o                         
   9  14   2          5.18         13.48        13.04 o                         
   0  15   2          7.08         16.98        19.41 o                         
   1  15   2          7.65         19.50        14.11 o                         
   2  15   2          1.21        -10.73        12.84 o                         
   3  15   2         41.54         60.58        14.49 o                         
   4  15   2          1.26         13.51        12.11 o                         
   5  15   2          5.34         12.61        12.58 o                         
   6  15   2          4.32         16.04        13.31 o                         
   7  15   2          3.00         -8.98        15.55 o                         
   0  16   2          2.68          7.58        19.41 o                         
   1  16   2          4.39         23.84        18.80 o                         
   2  16   2         10.24         27.70        13.63 o                         
   3  16   2          5.45          7.28        15.65 o                         
   4  16   2          1.91         -9.54        11.60 o                         
   2   0   3       4091.70       4135.60        58.80 o                         
   4   0   3       4154.46       3916.69        60.32 o                         
   6   0   3        809.65        799.81        34.57 o                         
   8   0   3        337.09        344.13        29.41 o                         
  10   0   3          1.84        -14.25        14.25 o                         
  12   0   3         10.22         27.59        20.32 o                         
  14   0   3        175.07        224.05        33.96 o                         
  16   0   3          4.54        -14.25        21.53 o                         
   1   1   3         53.03         52.21         2.42 o                         
   2   1   3        533.54        577.55         9.21 o                         
   3   1   3         88.59         78.13         4.51 o                         
   4   1   3       1207.60       1191.55        17.94 o                         
   5   1   3       1996.05       1984.48        30.68 o                         
   6   1   3        275.48        315.41        20.92 o                         
   7   1   3         16.73         18.37         8.25 o                         
   8   1   3         10.70          6.82         9.01 o                         
   9   1   3         69.70         60.31        13.65 o                         
  10   1   3          2.23         -2.54        16.22 o                         
  11   1   3         56.94         86.85        16.82 o                         
  12   1   3         50.24         32.66        14.47 o                         
  13   1   3          3.37          2.04        13.21 o                         
  14   1   3         45.56         87.52        20.32 o                         
  15   1   3          1.24         -5.01        15.11 o                         
  16   1   3          1.59         33.81        17.04 o                         
   1   2   3       2016.08       2040.27        26.99 o                         
   2   2   3       1005.66       1052.49        19.40 o                         
   3   2   3          4.43          3.83         2.83 o                         
   4   2   3         10.93         11.26         3.66 o                         
   5   2   3         12.09          6.13         4.54 o                         
   6   2   3        118.61        114.40         9.48 o                         
   7   2   3        147.74        112.32        10.14 o                         
   8   2   3         23.27         29.51        10.05 o                         
   9   2   3          8.86          2.76         9.31 o                         
  10   2   3        116.97        111.88        15.96 o                         
  11   2   3         78.68         51.16        16.68 o                         
  12   2   3         45.35         21.90        13.55 o                         
  13   2   3         25.91         54.57        21.68 o                         
  14   2   3         31.72         27.40        16.29 o                         
  15   2   3          7.07         -9.01        33.20 o                         
  16   2   3          4.49         -8.19        14.01 o                         
   1   3   3        873.87        877.50        13.10 o                         
   2   3   3         64.06         67.63         4.49 o                         
   3   3   3         47.73         36.87         3.62 o                         
   4   3   3         91.85         75.55         9.53 o                         
   5   3   3        254.42        257.06        10.10 o                         
   6   3   3        538.38        530.23        14.52 o                         
   7   3   3         51.69         65.70        14.34 o                         
   8   3   3        224.05        233.97        15.17 o                         
   9   3   3         89.40        110.45        15.65 o                         
  10   3   3        444.90        456.80        28.49 o                         
  11   3   3         33.99         37.94        14.11 o                         
  12   3   3         35.64         62.75        16.39 o                         
  13   3   3         16.31         15.63        13.70 o                         
  14   3   3          3.58         18.58        16.06 o                         
  15   3   3          2.56          2.13        14.15 o                         
  16   3   3          5.94          1.07        15.11 o                         
   1   4   3       1409.05       1412.22        22.42 o                         
   2   4   3        377.86        417.31         9.56 o                         
   3   4   3       1307.11       1205.80        21.26 o                         
   4   4   3         50.92         47.52         7.23 o                         
   5   4   3        112.83        105.32         7.94 o                         
   6   4   3        298.48        316.87        15.02 o                         
   7   4   3         78.42         84.00        11.22 o                         
   8   4   3         66.58         68.21        10.55 o                         
   9   4   3          0.94         -8.25         8.25 o                         
  10   4   3        431.98        517.37        42.15 o                         
  11   4   3        412.53        427.03        29.14 o                         
  12   4   3         41.43         69.89        15.86 o                         
  13   4   3          1.80          9.65        14.36 o                         
  14   4   3         15.71         18.17        20.62 o                         
  15   4   3          6.04         17.07        15.95 o                         
  16   4   3         11.97         31.20        18.69 o                         
   1   5   3        146.99        142.96        11.20 o                         
   2   5   3        898.31        924.80        37.88 o                         
   3   5   3         15.68         12.60         4.79 o                         
   4   5   3         21.54         17.88         5.04 o                         
   5   5   3         14.52         18.84         5.68 o                         
   6   5   3          2.76          6.58         6.46 o                         
   7   5   3         80.26        116.69        11.63 o                         
   8   5   3        572.24        603.82        21.99 o                         
   9   5   3        107.33        128.57        14.50 o                         
  10   5   3         58.19         44.03        14.35 o                         
  11   5   3         52.19         69.43        27.74 o                         
  12   5   3          1.27         -8.58        11.90 o                         
  13   5   3         23.02          2.21        13.83 o                         
  14   5   3         13.92          6.09        15.49 o                         
  15   5   3          0.87         37.70        18.65 o                         
  16   5   3         21.25         -3.06        15.89 o                         
   1   6   3       2191.63       2241.49        45.11 o                         
   2   6   3         66.31         62.62         5.71 o                         
   3   6   3        155.46        134.04        10.58 o                         
   4   6   3        143.66        154.08        14.30 o                         
   5   6   3        481.01        464.11        28.42 o                         
   6   6   3         40.02         17.36         7.89 o                         
   7   6   3        166.24        168.82        14.20 o                         
   8   6   3          6.12          8.42         9.53 o                         
   9   6   3          2.28          3.52         9.31 o                         
  10   6   3         62.35         57.40        12.48 o                         
  11   6   3         61.52         54.09        12.50 o                         
  12   6   3          0.79         -1.41        12.96 o                         
  13   6   3         73.66         74.70        27.44 o                         
  14   6   3          1.02         16.24        14.94 o                         
  15   6   3         11.44         20.52        17.52 o                         
   1   7   3        213.99        216.45        16.51 o                         
   2   7   3        113.26        109.46        11.15 o                         
   3   7   3          6.66          4.71         7.47 o                         
   4   7   3         32.57         29.09         8.28 o                         
   5   7   3        208.08        199.65        14.92 o                         
   6   7   3         76.72         76.74        11.30 o                         
   7   7   3        132.13        139.80        21.72 o                         
   8   7   3        378.09        342.20        20.54 o                         
   9   7   3         12.92          3.65         8.96 o                         
  10   7   3        120.07        121.20        15.43 o                         
  11   7   3          9.96          1.27        10.60 o                         
  12   7   3          1.29         -4.17        13.18 o                         
  13   7   3          0.81         -3.26        13.82 o                         
  14   7   3         13.16          0.46        15.15 o                         
  15   7   3          0.36         -3.07        16.14 o                         
   1   8   3       1015.16        996.56        65.63 o                         
   2   8   3        379.08        344.75        22.19 o                         
   3   8   3         63.75         72.69        15.42 o                         
   4   8   3         94.42         88.53         8.25 o                         
   5   8   3         35.89         34.83        10.18 o                         
   6   8   3         74.85         43.80        10.90 o                         
   7   8   3         40.05         35.28        10.72 o                         
   8   8   3         36.37         48.55        14.29 o                         
   9   8   3          5.13          9.92         9.44 o                         
  10   8   3          6.63          5.12        10.55 o                         
  11   8   3        104.65        102.67        15.69 o                         
  12   8   3         32.64         23.15        12.25 o                         
  13   8   3          9.19         16.15        14.06 o                         
  14   8   3         11.15         14.94        16.19 o                         
   1   9   3         14.06          8.12        11.55 o                         
   2   9   3          2.65         14.51        11.37 o                         
   3   9   3        128.25        118.02        16.08 o                         
   4   9   3         60.46         56.26        11.11 o                         
   5   9   3         12.65         26.49        10.08 o                         
   6   9   3          7.21         15.02        10.13 o                         
   7   9   3        375.77        409.59        22.87 o                         
   8   9   3          8.28          3.14         9.09 o                         
   9   9   3         35.07         34.48        24.11 o                         
  10   9   3         48.24         75.72        14.63 o                         
  11   9   3         15.78          3.96        16.79 o                         
  12   9   3          2.64         22.18        12.48 o                         
  13   9   3          2.90         11.45        17.04 o                         
  14   9   3         15.24         -2.34        26.08 o                         
   1  10   3         71.46         78.21        15.21 o                         
   2  10   3          9.51         25.24        12.56 o                         
   3  10   3          0.73        -10.57        10.57 o                         
   4  10   3         42.50         43.22        10.95 o                         
   5  10   3          4.17          0.29         8.88 o                         
   6  10   3         42.86         49.79        13.14 o                         
   7  10   3        226.94        242.02        19.25 o                         
   8  10   3         31.73         23.12        10.95 o                         
   9  10   3          7.02         12.61        10.80 o                         
  10  10   3          3.74         18.56        12.60 o                         
  11  10   3         27.05         43.42        13.47 o                         
  12  10   3          7.94          3.63        12.52 o                         
  13  10   3          7.32        -11.14        11.14 o                         
   1  11   3         10.99          8.39        11.52 o                         
   2  11   3          3.40          7.13        11.36 o                         
   3  11   3         29.19         32.43        12.65 o                         
   4  11   3         72.80         75.20        12.58 o                         
   5  11   3         19.19         11.22        13.72 o                         
   6  11   3         39.58         43.80        11.70 o                         
   7  11   3         37.74         63.26        13.18 o                         
   8  11   3         17.78         11.35        11.02 o                         
   9  11   3          2.31         -2.90        18.55 o                         
  10  11   3          7.40          1.02        11.58 o                         
  11  11   3          2.40          4.84        15.72 o                         
  12  11   3          0.06         -9.50        12.52 o                         
   1  12   3          4.24          5.07        19.10 o                         
   2  12   3         12.93          8.88        12.11 o                         
   3  12   3          3.48          1.06        17.74 o                         
   4  12   3        147.25        142.75        16.79 o                         
   5  12   3         72.16         39.96        12.01 o                         
   6  12   3         23.20         16.12        11.52 o                         
   7  12   3          0.24         -5.95         9.81 o                         
   8  12   3          2.24         -9.83         9.83 o                         
   9  12   3          4.67        -10.10        10.10 o                         
  10  12   3          0.55         12.85        12.38 o                         
  11  12   3          5.56         15.77        12.89 o                         
   1  13   3          0.88        -10.39        23.04 o                         
   2  13   3         33.62         34.55        14.84 o                         
   3  13   3         64.85         56.43        15.76 o                         
   4  13   3         54.48         58.94        15.61 o                         
   5  13   3         11.10         26.72        12.39 o                         
   6  13   3         54.79         61.59        14.35 o                         
   7  13   3          0.54         -1.31        10.33 o                         
   8  13   3          1.29         -8.26        10.92 o                         
   9  13   3          2.95         -9.83        11.69 o                         
  10  13   3          3.38        -11.74        12.53 o                         
   1  14   3         13.44         32.16        14.38 o                         
   2  14   3          2.61         -1.69        12.04 o                         
   3  14   3         36.29         48.10        13.56 o                         
   4  14   3          6.12         -1.76        16.50 o                         
   5  14   3         31.33         45.30        13.48 o                         
   6  14   3          0.27         -7.64        11.59 o                         
   7  14   3         11.09         36.18        13.74 o                         
   8  14   3          6.08          0.12        13.05 o                         
   1  15   3         21.53         33.72        17.28 o                         
   2  15   3          0.57        -14.34        25.93 o                         
   3  15   3          4.14         31.29        12.54 o                         
   4  15   3          2.96          0.07        14.17 o                         
   5  15   3         12.67          5.84        12.17 o                         
   6  15   3         10.07         17.43        25.20 o                         
   1  16   3          2.82         -1.44        16.53 o                         
   2  16   3          0.11          6.22        13.06 o                         
   3  16   3          3.09          3.23        12.52 o                         
   2   0   4         22.03         27.53         2.74 o                         
   4   0   4       1019.24       1030.94        23.85 o                         
   6   0   4        156.70        154.31        17.59 o                         
   8   0   4        708.62        695.53        37.60 o                         
  10   0   4         99.72        106.13        23.65 o                         
  12   0   4         88.00         37.30        20.92 o                         
  14   0   4          5.90        -16.07        16.07 o                         
  16   0   4          2.50          2.73        21.83 o                         
   0   1   4        378.84        356.79         9.11 o                         
   1   1   4        681.71        639.05         8.60 o                         
   2   1   4        361.41        363.31         7.02 o                         
   3   1   4       1041.93       1012.25        13.47 o                         
   4   1   4        643.97        674.85        15.65 o                         
   5   1   4        506.90        527.61        12.53 o                         
   6   1   4          0.17          1.76         5.71 o                         
   7   1   4         16.32         23.89         8.42 o                         
   8   1   4        408.77        414.35        21.60 o                         
   9   1   4         54.30         52.36        12.51 o                         
  10   1   4        153.85        135.64        17.26 o                         
  11   1   4         55.88         41.99        14.20 o                         
  12   1   4         68.11         89.97        16.44 o                         
  13   1   4         28.41         21.84        24.86 o                         
  14   1   4          1.32         -2.25        19.10 o                         
  15   1   4         10.08        -15.26        21.98 o                         
  16   1   4          1.33          7.67        17.47 o                         
   0   2   4       2155.19       2148.90        41.27 o                         
   1   2   4         96.67         94.92         4.45 o                         
   2   2   4       1719.71       1827.06        35.71 o                         
   3   2   4       2033.35       2083.34        27.97 o                         
   4   2   4        974.45       1028.55        16.65 o                         
   5   2   4        397.81        395.21        11.68 o                         
   6   2   4          5.54          9.53         5.98 o                         
   7   2   4         92.57         88.68        17.26 o                         
   8   2   4         17.58         14.21         8.20 o                         
   9   2   4         72.02         59.48        12.63 o                         
  10   2   4        133.54        112.88        17.44 o                         
  11   2   4         19.25         34.96        13.83 o                         
  12   2   4        391.56        433.90        52.29 o                         
  13   2   4         10.64          5.26        13.34 o                         
  14   2   4          0.96          1.26        13.81 o                         
  15   2   4         17.79         -1.79        13.77 o                         
  16   2   4         20.49         30.08        18.85 o                         
   0   3   4        584.52        554.60        18.50 o                         
   1   3   4       1125.63       1045.27        15.05 o                         
   2   3   4         54.61         79.24         4.62 o                         
   3   3   4        272.65        263.64         7.88 o                         
   4   3   4         62.16         72.81         5.01 o                         
   5   3   4       1800.64       1829.77        26.60 o                         
   6   3   4        127.11        135.39         9.07 o                         
   7   3   4        161.17        197.69        15.27 o                         
   8   3   4         14.16          9.14         7.93 o                         
   9   3   4        127.52        152.26        16.34 o                         
  10   3   4         48.16         30.17        12.54 o                         
  11   3   4        150.46        121.64        17.35 o                         
  12   3   4         14.35          9.68        30.47 o                         
  13   3   4          0.99          0.40        12.53 o                         
  14   3   4         10.66         11.85        14.36 o                         
  15   3   4         37.20         49.67        17.64 o                         
  16   3   4          6.89        -10.86        16.47 o                         
   0   4   4        866.71        922.01        30.32 o                         
   1   4   4         50.28         39.69         4.01 o                         
   2   4   4         67.82         64.44         4.95 o                         
   3   4   4         26.04         23.33         4.66 o                         
   4   4   4        796.16        831.45        15.55 o                         
   5   4   4       1049.50       1113.22        19.67 o                         
   6   4   4          5.82         -1.24         5.29 o                         
   7   4   4        150.84        168.96        13.36 o                         
   8   4   4        386.08        348.17        18.77 o                         
   9   4   4         37.91         -6.24        17.20 o                         
  10   4   4         55.78         51.46        12.13 o                         
  11   4   4         21.34          8.07        17.13 o                         
  12   4   4          4.32         30.67        13.46 o                         
  13   4   4         66.35         79.87        20.92 o                         
  14   4   4          0.40         -4.02        14.20 o                         
  15   4   4          1.66         -7.51        13.40 o                         
  16   4   4          0.41        -10.20        16.47 o                         
   0   5   4       9182.19       9292.02       360.03 o                         
   1   5   4         59.28         45.16         5.46 o                         
   2   5   4        126.89        135.63         7.97 o                         
   3   5   4        246.18        247.71        10.42 o                         
   4   5   4         33.58         44.17         5.46 o                         
   5   5   4          3.92          2.21         5.14 o                         
   6   5   4          6.35         11.41         5.97 o                         
   7   5   4         13.51         27.41         9.69 o                         
   8   5   4         46.69         46.43        10.28 o                         
   9   5   4         29.70         14.47        10.04 o                         
  10   5   4         97.77        101.93        13.88 o                         
  11   5   4          4.20         -6.82        10.72 o                         
  12   5   4         11.84         22.08        14.58 o                         
  13   5   4         27.42         32.85        16.22 o                         
  14   5   4          6.43        -13.07        13.07 o                         
  15   5   4          2.78          8.34        16.51 o                         
   0   6   4       4758.89       4962.19        95.90 o                         
   1   6   4         18.14         24.25         5.58 o                         
   2   6   4         13.18         13.86         5.18 o                         
   3   6   4         24.14         36.40         6.08 o                         
   4   6   4         47.35         57.23         7.11 o                         
   5   6   4         92.50         91.99         9.03 o                         
   6   6   4        109.89         87.85        10.92 o                         
   7   6   4        158.60        145.86        18.00 o                         
   8   6   4         91.38         78.42        12.29 o                         
   9   6   4        138.15        156.25        15.52 o                         
  10   6   4        140.33        127.03        14.91 o                         
  11   6   4         86.88         70.34        13.49 o                         
  12   6   4        115.28        103.28        19.55 o                         
  13   6   4          5.36          4.32        13.29 o                         
  14   6   4          9.19         -9.07        15.18 o                         
  15   6   4          3.93          7.60        16.08 o                         
   0   7   4        873.28        949.21        29.20 o                         
   1   7   4        338.70        329.64        13.33 o                         
   2   7   4        327.75        349.68        22.15 o                         
   3   7   4        515.10        516.15        18.24 o                         
   4   7   4          7.03         18.03         6.65 o                         
   5   7   4         17.40         10.71        12.24 o                         
   6   7   4          8.20         10.31         8.16 o                         
   7   7   4          6.85          4.80         9.46 o                         
   8   7   4         43.85         19.41         9.93 o                         
   9   7   4        357.33        372.43        23.32 o                         
  10   7   4         98.23        111.01        14.88 o                         
  11   7   4         25.63         33.68        11.99 o                         
  12   7   4          2.99         -0.54        10.30 o                         
  13   7   4         18.78         54.93        16.71 o                         
  14   7   4          3.19         14.61        16.59 o                         
   0   8   4        238.54        262.26        28.20 o                         
   1   8   4         88.59        108.42        14.47 o                         
   2   8   4         65.85         64.88        21.23 o                         
   3   8   4        400.37        395.88        28.05 o                         
   4   8   4         36.57         40.85         9.37 o                         
   5   8   4         21.11         20.49         8.74 o                         
   6   8   4         47.79         48.62        11.24 o                         
   7   8   4        272.95        263.67        18.14 o                         
   8   8   4         86.35         77.91        13.15 o                         
   9   8   4          7.98         28.73        10.85 o                         
  10   8   4          5.93         -7.23        11.23 o                         
  11   8   4          0.04          1.05        13.83 o                         
  12   8   4         33.15         17.40        12.12 o                         
  13   8   4         30.50         46.35        19.41 o                         
  14   8   4          1.25          2.51        23.04 o                         
   0   9   4        311.71        336.55        33.66 o                         
   1   9   4         64.22         57.98        13.39 o                         
   2   9   4         11.92         41.07        16.83 o                         
   3   9   4          4.99         -0.15        10.29 o                         
   4   9   4          6.74          2.53         9.16 o                         
   5   9   4        132.52        121.22        13.72 o                         
   6   9   4         65.35         62.02        24.12 o                         
   7   9   4          8.96          1.56         8.94 o                         
   8   9   4          7.32          0.60         9.58 o                         
   9   9   4         18.02         16.85        10.84 o                         
  10   9   4         27.33         26.78        16.56 o                         
  11   9   4         11.27         11.40        12.30 o                         
  12   9   4          0.58         -1.74        11.86 o                         
  13   9   4          4.05         30.92        14.03 o                         
   0  10   4        663.07        658.84        43.97 o                         
   1  10   4        166.49        206.40        26.84 o                         
   2  10   4         62.93         82.52        15.65 o                         
   3  10   4         21.22          6.42        10.83 o                         
   4  10   4         88.08        125.71        14.21 o                         
   5  10   4         58.67         43.46        11.10 o                         
   6  10   4         10.29         19.89        11.89 o                         
   7  10   4         10.52         -0.88         8.84 o                         
   8  10   4          3.67         -1.60         9.98 o                         
   9  10   4          4.83         -0.58         9.91 o                         
  10  10   4          7.77         13.89        11.84 o                         
  11  10   4          2.45         13.87        12.25 o                         
  12  10   4         28.30         50.45        14.60 o                         
   0  11   4          8.07         24.86        16.98 o                         
   1  11   4         79.04         81.54        16.01 o                         
   2  11   4         98.54        115.03        34.72 o                         
   3  11   4         73.27         79.93        17.04 o                         
   4  11   4         38.82         64.46        12.51 o                         
   5  11   4         21.56         28.75        10.28 o                         
   6  11   4         33.40         36.07        18.22 o                         
   7  11   4         74.04         79.29        20.33 o                         
   8  11   4         11.48         -9.73         9.73 o                         
   9  11   4         11.13          6.77        12.06 o                         
  10  11   4         17.99         14.89        13.64 o                         
  11  11   4          7.33         -2.36        12.24 o                         
   0  12   4        175.75        234.36        32.75 o                         
   1  12   4          7.40          7.17        11.67 o                         
   2  12   4         91.24        100.70        18.11 o                         
   3  12   4          8.78         20.98        18.80 o                         
   4  12   4         15.05         24.26        10.16 o                         
   5  12   4          6.05          5.33        10.09 o                         
   6  12   4         19.93          5.45        10.62 o                         
   7  12   4          0.04         -6.92         9.83 o                         
   8  12   4          0.04         -3.86        10.87 o                         
   9  12   4          0.33        -10.13        10.78 o                         
  10  12   4          4.37         -1.07        12.13 o                         
   0  13   4         19.50         -8.79        16.37 o                         
   1  13   4         11.87         -7.30        24.41 o                         
   2  13   4          4.83         -4.94        11.83 o                         
   3  13   4         11.16         -6.51        15.16 o                         
   4  13   4          3.20         21.69        13.05 o                         
   5  13   4          8.52          5.08        10.48 o                         
   6  13   4         16.09        -10.43        10.43 o                         
   7  13   4          0.88         -4.66        10.43 o                         
   8  13   4          6.00         -5.06        10.85 o                         
   9  13   4          1.72         12.74        12.11 o                         
   0  14   4          5.37          6.67        20.62 o                         
   1  14   4          3.93          1.75        13.39 o                         
   2  14   4          8.45         -2.90        12.11 o                         
   3  14   4          4.08          3.01        15.08 o                         
   4  14   4          0.47         -6.00         9.91 o                         
   5  14   4         48.31         41.84        13.72 o                         
   6  14   4          3.09         16.42        11.29 o                         
   7  14   4         18.07          9.67        13.00 o                         
   0  15   4          9.65         14.25        20.01 o                         
   1  15   4          1.93        -11.89        13.29 o                         
   2  15   4          5.51         -7.30        13.37 o                         
   3  15   4         18.14         17.87        12.90 o                         
   4  15   4          0.91         -9.76        11.60 o                         
   5  15   4          3.22         19.30        13.25 o                         
   2   0   5        251.88        285.03         6.78 o                         
   4   0   5        758.73        800.97        17.89 o                         
   6   0   5       2430.42       2586.93       132.80 o                         
   8   0   5         46.05         62.46        16.68 o                         
  10   0   5         39.38         24.26        16.98 o                         
  12   0   5         40.32         40.94        18.50 o                         
  14   0   5         82.79         43.66        23.65 o                         
  16   0   5          7.56          8.19        23.95 o                         
   1   1   5        755.09        735.78         8.98 o                         
   2   1   5         57.59         54.91         3.54 o                         
   3   1   5         63.90         66.66         3.78 o                         
   4   1   5          6.18          8.51         3.82 o                         
   5   1   5          9.87         14.16         4.30 o                         
   6   1   5        788.73        691.08        16.93 o                         
   7   1   5         30.65         38.99         8.50 o                         
   8   1   5        146.58        122.63        20.32 o                         
   9   1   5          1.78          5.63        22.44 o                         
  10   1   5         15.34         25.05        12.20 o                         
  11   1   5         81.19         75.50        15.33 o                         
  12   1   5         41.19         27.10        12.94 o                         
  13   1   5         51.50         66.41        16.30 o                         
  14   1   5         14.52         24.86        15.43 o                         
  15   1   5          3.50         34.54        19.25 o                         
   1   2   5       1058.05       1078.36        14.51 o                         
   2   2   5        128.29        138.49         6.32 o                         
   3   2   5        336.15        356.81         9.45 o                         
   4   2   5         52.76         51.27         4.76 o                         
   5   2   5         19.31         12.60         4.49 o                         
   6   2   5          5.43          6.27         5.51 o                         
   7   2   5         29.42          7.04         7.49 o                         
   8   2   5         90.19        101.53        11.47 o                         
   9   2   5         15.58          4.47        10.48 o                         
  10   2   5        380.02        345.71        24.11 o                         
  11   2   5          2.13         20.05        16.53 o                         
  12   2   5          0.29         11.88        11.57 o                         
  13   2   5         13.39         25.53        14.04 o                         
  14   2   5          3.24         -6.19        13.33 o                         
  15   2   5          3.15         19.67        23.95 o                         
   1   3   5         27.32         28.77         2.92 o                         
   2   3   5          8.60          4.83         2.85 o                         
   3   3   5        558.54        569.38        11.44 o                         
   4   3   5         12.80         12.17         4.41 o                         
   5   3   5        208.41        215.33         8.95 o                         
   6   3   5        318.03        305.21        13.31 o                         
   7   3   5         71.01         66.50         8.10 o                         
   8   3   5          9.68         -5.88        11.48 o                         
   9   3   5          2.09         -0.63         8.31 o                         
  10   3   5         76.68         83.23        14.47 o                         
  11   3   5         44.29         26.08        13.08 o                         
  12   3   5          1.90         -2.60        13.80 o                         
  13   3   5          0.08        -16.53        16.53 o                         
  14   3   5          2.28         13.51        14.11 o                         
  15   3   5          1.46        -15.32        16.68 o                         
   1   4   5         24.76         19.12         3.53 o                         
   2   4   5       2132.85       2201.34        29.15 o                         
   3   4   5        546.27        567.31        12.30 o                         
   4   4   5         39.33         45.41         5.22 o                         
   5   4   5          2.34          6.14         4.62 o                         
   6   4   5         32.16         36.51         6.83 o                         
   7   4   5         42.97         51.78         7.78 o                         
   8   4   5         33.27         39.43        10.13 o                         
   9   4   5         46.59         45.49        10.39 o                         
  10   4   5         52.08         35.88        12.48 o                         
  11   4   5        125.47        132.86        18.09 o                         
  12   4   5         34.81         45.82        14.98 o                         
  13   4   5          3.05         -4.77        11.89 o                         
  14   4   5         22.45         38.46        37.90 o                         
  15   4   5          5.44         -7.28        15.46 o                         
   1   5   5         44.14         29.74         4.91 o                         
   2   5   5        415.67        437.04        12.14 o                         
   3   5   5          2.32          2.41         4.76 o                         
   4   5   5        150.04        163.42         8.44 o                         
   5   5   5        298.00        308.64        12.00 o                         
   6   5   5         14.29         21.61         7.92 o                         
   7   5   5        197.83        184.33        14.71 o                         
   8   5   5        270.62        235.08        16.54 o                         
   9   5   5          1.82         10.88        11.01 o                         
  10   5   5         21.41         28.49        10.61 o                         
  11   5   5         37.87         25.78        10.55 o                         
  12   5   5          2.14         -3.55        10.76 o                         
  13   5   5         26.35         22.34        21.53 o                         
  14   5   5          9.47         -3.20        32.44 o                         
  15   5   5          0.67        -14.27        14.27 o                         
   1   6   5        130.03        122.12         8.32 o                         
   2   6   5        332.08        315.28        14.05 o                         
   3   6   5          6.47          4.42         9.32 o                         
   4   6   5         43.14         34.17         5.94 o                         
   5   6   5        265.20        236.28        12.51 o                         
   6   6   5         13.52         11.70         8.58 o                         
   7   6   5         51.57         30.20         9.27 o                         
   8   6   5          4.09          8.44         8.87 o                         
   9   6   5         14.24          2.87         8.74 o                         
  10   6   5         12.12          9.80         9.47 o                         
  11   6   5          4.27         23.00        11.60 o                         
  12   6   5         20.13         43.53        21.98 o                         
  13   6   5          2.71         11.92        23.50 o                         
  14   6   5          1.71         -7.16        14.11 o                         
   1   7   5         77.37         89.42        11.28 o                         
   2   7   5         17.32          9.40         6.04 o                         
   3   7   5         26.97         26.41         7.02 o                         
   4   7   5          2.36         -0.64         5.91 o                         
   5   7   5         87.22         69.46        16.58 o                         
   6   7   5        161.39        152.60        14.02 o                         
   7   7   5         21.44         17.50         9.88 o                         
   8   7   5          6.92         12.45         9.94 o                         
   9   7   5          1.30         -4.82         8.90 o                         
  10   7   5         51.00         53.18        12.39 o                         
  11   7   5          1.05         -9.89         9.89 o                         
  12   7   5         14.16         21.37        11.45 o                         
  13   7   5          2.15        -13.01        13.01 o                         
  14   7   5          7.60        -13.95        13.95 o                         
   1   8   5        459.95        433.97        15.72 o                         
   2   8   5          8.55          8.61         9.83 o                         
   3   8   5         13.66         26.09        11.86 o                         
   4   8   5        139.91        148.03        13.58 o                         
   5   8   5        145.18        193.67        14.93 o                         
   6   8   5         27.47         43.78         9.79 o                         
   7   8   5          1.66         -4.32         9.67 o                         
   8   8   5         77.96         85.66        18.19 o                         
   9   8   5          1.96         -5.70         8.93 o                         
  10   8   5         26.44         26.70        11.86 o                         
  11   8   5         29.54         11.24        18.16 o                         
  12   8   5          1.26          0.55        11.99 o                         
  13   8   5          9.91         26.48        17.00 o                         
   1   9   5        799.50        731.89        43.19 o                         
   2   9   5         34.43         58.93        25.47 o                         
   3   9   5         99.46        101.48        16.49 o                         
   4   9   5          3.25          9.66         8.51 o                         
   5   9   5          1.86          5.43         8.33 o                         
   6   9   5          5.96         16.15         9.39 o                         
   7   9   5         74.92         54.17        11.68 o                         
   8   9   5          1.78          8.00         9.74 o                         
   9   9   5          1.39          7.65        10.36 o                         
  10   9   5         11.55         16.14        14.17 o                         
  11   9   5         14.61          0.30        10.32 o                         
  12   9   5          9.14         15.25        12.81 o                         
   1  10   5         72.87         47.37        16.22 o                         
   2  10   5         31.41         20.16        12.13 o                         
   3  10   5         74.22         44.62        14.23 o                         
   4  10   5         45.55         38.70         9.76 o                         
   5  10   5         85.14         84.43        15.33 o                         
   6  10   5         44.18         27.97        10.08 o                         
   7  10   5          1.39          5.96         9.46 o                         
   8  10   5          8.80         14.70        10.60 o                         
   9  10   5         11.47         24.79        11.34 o                         
  10  10   5         23.80         15.28        11.94 o                         
  11  10   5          0.06         -4.26        12.36 o                         
  12  10   5          4.06         18.10        13.55 o                         
   1  11   5         12.19         24.63        13.50 o                         
   2  11   5         25.66         32.44        16.37 o                         
   3  11   5         22.57          6.01        28.35 o                         
   4  11   5         24.52         11.45         9.73 o                         
   5  11   5         10.72          0.99        14.38 o                         
   6  11   5         21.82         26.57        12.19 o                         
   7  11   5         10.00         15.18        10.37 o                         
   8  11   5         16.78          5.81        10.69 o                         
   9  11   5          1.39         -2.18        10.81 o                         
  10  11   5          0.53        -11.12        11.12 o                         
  11  11   5         14.53         21.09        13.88 o                         
   1  12   5          3.65         -3.45        10.85 o                         
   2  12   5          5.08          6.80        13.65 o                         
   3  12   5          1.73         -0.17        11.96 o                         
   4  12   5          3.59          6.22         9.71 o                         
   5  12   5          1.64          3.35        11.93 o                         
   6  12   5          6.69         -4.39        10.19 o                         
   7  12   5          4.33          5.55        10.99 o                         
   8  12   5         14.36         -3.35        11.02 o                         
   9  12   5          0.78         -0.83        16.81 o                         
   1  13   5          5.68         26.73        14.01 o                         
   2  13   5          9.59         15.32        13.33 o                         
   3  13   5         19.92         13.22        13.29 o                         
   4  13   5          1.39         -7.39         9.50 o                         
   5  13   5         48.99         42.49        14.59 o                         
   6  13   5         23.97         19.99        12.52 o                         
   7  13   5          5.36          5.69        11.37 o                         
   8  13   5          9.15          8.68        12.26 o                         
   1  14   5          2.16          3.64        14.37 o                         
   2  14   5          3.84         20.79        20.92 o                         
   3  14   5          5.78          4.31        26.68 o                         
   4  14   5         12.81         -0.52        14.20 o                         
   5  14   5          0.57         -1.57        11.77 o                         
   6  14   5          3.90          0.12        12.11 o                         
   1  15   5          0.54         34.85        16.38 o                         
   2  15   5         14.37         35.56        16.69 o                         
   3  15   5          0.56         -5.82        10.38 o                         
   2   0   6        102.60        105.75         4.74 o                         
   4   0   6        196.23        216.06         9.99 o                         
   6   0   6          4.48          8.04         8.15 o                         
   8   0   6        342.07        313.20        29.11 o                         
  10   0   6        387.76        343.22        34.26 o                         
  12   0   6          2.23         28.50        17.59 o                         
  14   0   6          1.15         13.95        17.59 o                         
   0   1   6        265.66        290.11         9.43 o                         
   1   1   6        173.88        176.94         4.13 o                         
   2   1   6        361.73        378.49         7.80 o                         
   3   1   6        784.14        867.60        16.72 o                         
   4   1   6        533.11        532.53        10.25 o                         
   5   1   6        132.90        142.04        11.83 o                         
   6   1   6         34.16         31.11         5.99 o                         
   7   1   6         22.35         33.45         8.31 o                         
   8   1   6         34.10         31.54        11.14 o                         
   9   1   6        115.04         99.38        14.15 o                         
  10   1   6        158.29        170.00        17.64 o                         
  11   1   6         94.97         96.79        16.30 o                         
  12   1   6          1.99         -8.98        10.20 o                         
  13   1   6          3.80         14.15        13.60 o                         
  14   1   6          0.90        -12.86        12.86 o                         
  15   1   6          2.81         24.86        16.83 o                         
   0   2   6        408.82        386.28        25.32 o                         
   1   2   6         71.62         72.64         3.72 o                         
   2   2   6         94.76        100.36         6.39 o                         
   3   2   6         23.84         23.86         3.56 o                         
   4   2   6          8.55         10.57         4.07 o                         
   5   2   6         17.57         11.96         4.90 o                         
   6   2   6          5.30         18.12         8.01 o                         
   7   2   6         79.98         78.38        10.04 o                         
   8   2   6          1.91          7.24         7.97 o                         
   9   2   6         10.28          9.89        10.05 o                         
  10   2   6        117.05        140.79        16.92 o                         
  11   2   6         32.83         56.78        19.41 o                         
  12   2   6         46.40         -0.76        12.22 o                         
  13   2   6         18.50         35.86        16.22 o                         
  14   2   6          2.55        -13.95        18.50 o                         
  15   2   6          0.48          6.08        25.02 o                         
   0   3   6         10.08         14.48         6.52 o                         
   1   3   6         40.60         46.68         3.94 o                         
   2   3   6        264.78        283.56         7.40 o                         
   3   3   6         74.76         75.65         6.67 o                         
   4   3   6         25.96         23.90         6.30 o                         
   5   3   6        502.02        555.09        13.70 o                         
   6   3   6        179.59        200.95        11.20 o                         
   7   3   6          8.56          5.37        12.27 o                         
   8   3   6        181.09        185.03        14.50 o                         
   9   3   6         15.47         -6.62         7.80 o                         
  10   3   6         35.73         33.49        12.29 o                         
  11   3   6          8.62         29.74        13.39 o                         
  12   3   6          1.69          6.59        11.57 o                         
  13   3   6          3.25          3.18        16.53 o                         
  14   3   6          0.52         -0.05        13.64 o                         
   0   4   6         80.69         84.71        11.07 o                         
   1   4   6         19.65         17.76         4.44 o                         
   2   4   6         49.93         44.96         4.71 o                         
   3   4   6         17.85         21.32         4.52 o                         
   4   4   6         16.80          5.30         4.00 o                         
   5   4   6        165.19        171.87        11.82 o                         
   6   4   6          7.83         14.62         8.01 o                         
   7   4   6        202.29        179.31        13.82 o                         
   8   4   6         16.69         42.68         9.41 o                         
   9   4   6          3.31          7.35         8.71 o                         
  10   4   6         66.47         81.76        17.75 o                         
  11   4   6          1.57          6.93        12.30 o                         
  12   4   6          9.17         12.41        31.38 o                         
  13   4   6         35.77         36.44        15.86 o                         
  14   4   6          1.54        -11.80        13.40 o                         
   0   5   6         25.01         30.69         7.24 o                         
   1   5   6        158.40        152.17         8.34 o                         
   2   5   6        262.69        249.40         9.27 o                         
   3   5   6         82.47         98.13         9.54 o                         
   4   5   6         39.20         37.56         5.75 o                         
   5   5   6          6.09          5.48         5.60 o                         
   6   5   6         53.47         55.73         9.31 o                         
   7   5   6          1.19         -4.00        12.09 o                         
   8   5   6        130.51        141.01        13.34 o                         
   9   5   6          7.93         -5.77         8.29 o                         
  10   5   6         21.91         24.32        10.47 o                         
  11   5   6         28.64         28.22        11.44 o                         
  12   5   6          1.54        -13.45        19.71 o                         
  13   5   6          3.11         16.41        15.00 o                         
  14   5   6          3.19          6.09        37.90 o                         
   0   6   6        573.12        509.35        20.25 o                         
   1   6   6         24.83         26.73         5.76 o                         
   2   6   6          7.70          4.50         5.23 o                         
   3   6   6        385.71        377.98        13.64 o                         
   4   6   6          6.44          6.30         7.13 o                         
   5   6   6         67.90         81.18        10.36 o                         
   6   6   6          0.16          9.77         7.62 o                         
   7   6   6         91.82         83.90        11.43 o                         
   8   6   6          2.61         12.15         9.44 o                         
   9   6   6          0.77         -8.00         8.59 o                         
  10   6   6         13.47         36.16        11.01 o                         
  11   6   6          0.68          9.59        10.58 o                         
  12   6   6         17.45         34.18        12.30 o                         
  13   6   6          0.17        -12.60        12.60 o                         
   0   7   6          6.61         -4.14         7.94 o                         
   1   7   6         42.30         46.58         7.35 o                         
   2   7   6         91.36        108.98        14.68 o                         
   3   7   6        192.29        195.25        18.76 o                         
   4   7   6         22.10         22.28         8.76 o                         
   5   7   6          3.70          0.63         7.37 o                         
   6   7   6        116.83         81.85        11.06 o                         
   7   7   6          8.54         11.33         8.83 o                         
   8   7   6         26.00         35.86        13.67 o                         
   9   7   6         29.90         32.15        10.55 o                         
  10   7   6          7.45         10.81        10.72 o                         
  11   7   6         20.82         30.19        14.55 o                         
  12   7   6          2.19         16.28        11.38 o                         
  13   7   6          2.17         10.77        15.00 o                         
   0   8   6        609.59        511.78        35.17 o                         
   1   8   6         11.04         10.71        11.00 o                         
   2   8   6        109.38        112.58        15.65 o                         
   3   8   6        173.81        184.98        18.86 o                         
   4   8   6          7.67          1.04        20.62 o                         
   5   8   6         46.31         59.06        10.32 o                         
   6   8   6         16.92         10.91         8.34 o                         
   7   8   6        109.47        109.64        13.56 o                         
   8   8   6         17.86         38.36        10.52 o                         
   9   8   6          2.47         -9.37         9.37 o                         
  10   8   6          4.41          7.06         9.69 o                         
  11   8   6          1.03         19.34        11.58 o                         
  12   8   6         22.17         34.94        13.18 o                         
   0   9   6        126.28        116.13        22.14 o                         
   1   9   6        282.87        270.70        22.19 o                         
   2   9   6          5.52          2.70        10.71 o                         
   3   9   6          3.66         -7.09         8.97 o                         
   4   9   6         43.51         35.63        13.49 o                         
   5   9   6         65.33         59.00        10.53 o                         
   6   9   6         16.85         11.82        14.51 o                         
   7   9   6         20.64         35.91        12.76 o                         
   8   9   6          6.78         -9.21         9.21 o                         
   9   9   6          8.05          7.13        10.62 o                         
  10   9   6          3.54          8.81        10.51 o                         
  11   9   6          0.01         -9.82         9.82 o                         
  12   9   6          2.90        -11.59        11.59 o                         
   0  10   6        437.54        430.55        40.33 o                         
   1  10   6         20.22         32.77        12.78 o                         
   2  10   6         41.75         35.48        13.92 o                         
   3  10   6         98.80        132.18        18.72 o                         
   4  10   6          3.26         -6.04        10.57 o                         
   5  10   6          4.36          5.80         9.41 o                         
   6  10   6          2.74          5.40         8.92 o                         
   7  10   6          0.05          2.48        14.64 o                         
   8  10   6          9.39         -5.94        13.76 o                         
   9  10   6         11.38          3.40        10.62 o                         
  10  10   6          1.18         16.13        11.96 o                         
  11  10   6         15.66         30.91        16.01 o                         
   0  11   6         15.68        -14.55        14.55 o                         
   1  11   6          7.42        -15.59        19.10 o                         
   2  11   6         13.96         33.42        13.25 o                         
   3  11   6          4.84          5.59        14.55 o                         
   4  11   6         24.48         10.22         9.21 o                         
   5  11   6          1.03         12.78         9.44 o                         
   6  11   6         29.04         49.43        12.43 o                         
   7  11   6         31.93         31.29        11.37 o                         
   8  11   6          4.01         22.82        19.31 o                         
   9  11   6          0.13         -0.74        10.75 o                         
  10  11   6          7.21          6.38        12.05 o                         
   0  12   6        214.57        289.85        38.21 o                         
   1  12   6          6.65          4.00        13.83 o                         
   2  12   6          1.13         14.69        13.30 o                         
   3  12   6         36.49         13.26        14.46 o                         
   4  12   6          2.56         14.69        10.83 o                         
   5  12   6          4.68          5.15         9.73 o                         
   6  12   6          0.67          3.72        10.51 o                         
   7  12   6         15.96         26.58        12.17 o                         
   8  12   6          5.78         20.47        11.91 o                         
   0  13   6        147.16        143.12        30.63 o                         
   1  13   6         14.66          9.33        12.51 o                         
   2  13   6         17.96         38.48        23.35 o                         
   3  13   6          5.24         11.31        14.32 o                         
   4  13   6          5.59         -2.10        10.31 o                         
   5  13   6          6.91         -1.44        11.03 o                         
   6  13   6          5.05          4.12        10.54 o                         
   0  14   6         36.84         18.80        23.35 o                         
   1  14   6          5.16         -2.61        13.06 o                         
   2  14   6          7.14        -12.41        12.41 o                         
   3  14   6          6.27          1.83        16.68 o                         
   4  14   6          6.30         40.91        13.75 o                         
   2   0   7         23.06         18.05         4.18 o                         
   4   0   7         32.73         23.14         5.75 o                         
   6   0   7         20.21         20.62        11.52 o                         
   8   0   7        145.73        185.54        23.04 o                         
  10   0   7         59.08         57.61        20.01 o                         
  12   0   7          4.89         14.86        18.19 o                         
  14   0   7          1.14        -10.01        18.19 o                         
   1   1   7        149.07        146.19         4.38 o                         
   2   1   7        106.10        113.62         5.35 o                         
   3   1   7         74.42         67.82         4.19 o                         
   4   1   7         14.73          9.52         3.76 o                         
   5   1   7          5.17          3.67         4.62 o                         
   6   1   7        120.53        115.05        10.07 o                         
   7   1   7          0.29          4.19         6.83 o                         
   8   1   7         29.34          7.13         9.43 o                         
   9   1   7         58.32         64.18        12.54 o                         
  10   1   7         31.89         37.98        11.90 o                         
  11   1   7          9.44          9.05        11.68 o                         
  12   1   7          4.07         20.62        13.46 o                         
  13   1   7          6.57          4.40        24.26 o                         
  14   1   7          8.01          6.60        14.04 o                         
   1   2   7        302.76        299.23         6.94 o                         
   2   2   7        437.72        448.58        11.00 o                         
   3   2   7         83.05         92.56         6.21 o                         
   4   2   7         32.14         34.04         4.83 o                         
   5   2   7        158.55        163.01        14.65 o                         
   6   2   7         29.09         13.23         6.96 o                         
   7   2   7         43.78         38.94         8.34 o                         
   8   2   7         11.14          7.40         7.45 o                         
   9   2   7         59.04         68.26        12.86 o                         
  10   2   7          2.33         -3.63        10.17 o                         
  11   2   7         44.18         49.31        18.80 o                         
  12   2   7          0.34        -11.67        11.67 o                         
  13   2   7          7.58        -11.61        11.61 o                         
  14   2   7          8.21         18.90        16.04 o                         
   1   3   7        156.01        151.83         5.11 o                         
   2   3   7        215.11        208.71         9.75 o                         
   3   3   7         18.35         16.40         5.29 o                         
   4   3   7         36.54         40.02         5.50 o                         
   5   3   7          5.42          6.27         6.05 o                         
   6   3   7         46.17         38.22         7.92 o                         
   7   3   7         26.91         24.63        12.88 o                         
   8   3   7        104.16         99.69        11.61 o                         
   9   3   7          8.34         18.05        13.54 o                         
  10   3   7          8.56         19.03        11.21 o                         
  11   3   7         22.61          5.15        17.28 o                         
  12   3   7         13.02         33.73        13.39 o                         
  13   3   7          1.62          5.06        13.29 o                         
  14   3   7          0.30         -8.39        12.95 o                         
   1   4   7        379.52        366.54         9.24 o                         
   2   4   7        116.65        122.20         9.70 o                         
   3   4   7         21.99         19.03         5.28 o                         
   4   4   7         41.93         33.71         5.32 o                         
   5   4   7          5.00          7.81         5.41 o                         
   6   4   7          0.94          9.02         6.90 o                         
   7   4   7        126.53        133.66        12.34 o                         
   8   4   7         26.03         13.22         8.21 o                         
   9   4   7         57.94         74.68        11.43 o                         
  10   4   7          0.20          4.26         9.19 o                         
  11   4   7          1.67         -0.31        13.19 o                         
  12   4   7          1.59          4.21        13.15 o                         
  13   4   7          1.42        -11.57        11.57 o                         
   1   5   7         11.70          8.34         4.66 o                         
   2   5   7        191.60        191.30         9.64 o                         
   3   5   7        111.13        114.92         8.57 o                         
   4   5   7         43.71         53.50         6.64 o                         
   5   5   7         14.20         10.79         7.06 o                         
   6   5   7         77.65         64.74         9.41 o                         
   7   5   7          3.32          8.26         7.74 o                         
   8   5   7         33.84         17.60         8.81 o                         
   9   5   7          6.75          5.04         8.38 o                         
  10   5   7         12.18         16.52        10.31 o                         
  11   5   7          0.36         -8.83         8.83 o                         
  12   5   7          1.50        -11.94        11.94 o                         
  13   5   7          2.54          2.96        13.61 o                         
   1   6   7          0.75         -3.46         4.91 o                         
   2   6   7         55.31         54.16         8.39 o                         
   3   6   7         12.60          6.59         9.21 o                         
   4   6   7         15.56         26.34         7.47 o                         
   5   6   7        587.16        503.38        19.14 o                         
   6   6   7          2.42         -1.05         6.85 o                         
   7   6   7         11.48         13.05         8.16 o                         
   8   6   7         14.79         22.88         9.04 o                         
   9   6   7          2.58          2.07        16.78 o                         
  10   6   7          2.94         -4.03        12.34 o                         
  11   6   7          8.07         -2.11         9.66 o                         
  12   6   7          0.39         -4.31        10.28 o                         
   1   7   7          4.91         -3.22        10.01 o                         
   2   7   7          4.13         -8.60         9.10 o                         
   3   7   7          0.49          1.80        11.37 o                         
   4   7   7        131.30        141.55        12.62 o                         
   5   7   7         58.47         87.70        11.26 o                         
   6   7   7         48.20         45.22         9.98 o                         
   7   7   7          0.20         -7.21         7.21 o                         
   8   7   7         13.02         -0.09         8.86 o                         
   9   7   7          8.13          5.38         9.39 o                         
  10   7   7          6.60         -6.47         9.02 o                         
  11   7   7          5.86         30.69        14.13 o                         
  12   7   7          5.94         24.81        13.13 o                         
   1   8   7         35.90         51.40        12.44 o                         
   2   8   7         31.56         40.02        12.00 o                         
   3   8   7        173.32        178.58        18.76 o                         
   4   8   7          7.08          0.68         7.58 o                         
   5   8   7        157.60        189.11        15.25 o                         
   6   8   7          3.42         -0.57         7.97 o                         
   7   8   7          0.03         -7.59         7.59 o                         
   8   8   7         17.59         17.28        11.51 o                         
   9   8   7          1.22         -5.33         9.54 o                         
  10   8   7          4.24         -2.31         9.60 o                         
  11   8   7          0.95         -1.98        10.51 o                         
   1   9   7         42.59         67.53        13.72 o                         
   2   9   7         11.94         13.31        11.26 o                         
   3   9   7         57.84         34.74        12.20 o                         
   4   9   7          4.43         17.09         9.24 o                         
   5   9   7          0.43          7.97         9.46 o                         
   6   9   7         15.22         22.96         9.40 o                         
   7   9   7          2.02          6.46         8.66 o                         
   8   9   7          8.50         -1.66         9.34 o                         
   9   9   7         12.11         32.60        10.78 o                         
  10   9   7          4.06          8.25        11.53 o                         
   1  10   7        263.13        238.29        28.35 o                         
   2  10   7          4.40         -2.16        11.67 o                         
   3  10   7          1.14          4.77        13.80 o                         
   4  10   7          4.17         12.88         9.18 o                         
   5  10   7         24.57         28.58        10.20 o                         
   6  10   7          6.42          9.32        16.21 o                         
   7  10   7          0.99          2.94        12.60 o                         
   8  10   7          0.45          7.87        17.65 o                         
   9  10   7          0.62          2.04        18.03 o                         
   1  11   7         57.19         46.96        23.35 o                         
   2  11   7          7.10         -3.64        11.65 o                         
   3  11   7          9.63         -7.95        22.59 o                         
   4  11   7         29.94         38.15        11.31 o                         
   5  11   7          0.29         11.33         9.54 o                         
   6  11   7         18.55         42.23        12.04 o                         
   7  11   7          0.37         12.77        11.08 o                         
   8  11   7          8.77         38.48        12.61 o                         
   1  12   7          8.37          8.77        13.83 o                         
   2  12   7          8.76          8.70        13.25 o                         
   3  12   7          0.08        -11.35        11.35 o                         
   4  12   7          5.29         -2.66        10.57 o                         
   5  12   7         14.12         -2.33         9.51 o                         
   6  12   7          5.53        -13.49        13.76 o                         
   1  13   7         60.89         58.63        18.38 o                         
   2  13   7         25.82         20.56        25.62 o                         
   3  13   7         15.12         19.77        34.11 o                         
   4  13   7          1.95          9.11        11.13 o                         
   0   0   8         47.71         43.06         4.82 o                         
   2   0   8         74.31         64.00         5.44 o                         
   4   0   8          6.18         -2.04         6.17 o                         
   6   0   8         32.63         44.57        12.74 o                         
   8   0   8        153.83        145.24        21.53 o                         
  10   0   8         95.48         88.84        21.53 o                         
  12   0   8         31.22         17.59        20.01 o                         
   0   1   8       1560.87       1443.63        30.44 o                         
   1   1   8          3.76          3.95         2.69 o                         
   2   1   8        200.27        199.05         7.08 o                         
   3   1   8         44.04         44.41         5.18 o                         
   4   1   8        172.44        180.69         9.60 o                         
   5   1   8         17.44         23.65         6.58 o                         
   6   1   8          1.42         -0.77         5.89 o                         
   7   1   8         34.50         31.97         8.10 o                         
   8   1   8        171.69        170.06        15.76 o                         
   9   1   8         12.33         -5.89        12.74 o                         
  10   1   8         11.78          1.71        10.12 o                         
  11   1   8          5.74         13.72        12.08 o                         
  12   1   8          1.15        -11.50        11.98 o                         
  13   1   8          1.23         -4.70        12.44 o                         
   0   2   8        167.23        164.72        11.14 o                         
   1   2   8         12.58         14.88         4.58 o                         
   2   2   8          4.30          8.79         4.26 o                         
   3   2   8         46.36         49.83         4.79 o                         
   4   2   8        141.68        151.73         9.38 o                         
   5   2   8         52.09         40.38         6.95 o                         
   6   2   8          7.24          1.81         6.36 o                         
   7   2   8         14.31         13.57         7.38 o                         
   8   2   8         12.03         18.04         8.09 o                         
   9   2   8          1.97          0.36        10.18 o                         
  10   2   8         23.78         17.48        10.91 o                         
  11   2   8         24.29          1.52        16.07 o                         
  12   2   8          2.56         -2.33        11.78 o                         
  13   2   8          0.23         -9.01        13.50 o                         
   0   3   8          4.98          2.91         9.70 o                         
   1   3   8          9.23          9.37         4.99 o                         
   2   3   8          3.01          1.99         3.27 o                         
   3   3   8        233.26        254.94         9.27 o                         
   4   3   8        181.58        185.84        10.46 o                         
   5   3   8         49.76         68.66         7.97 o                         
   6   3   8        144.09        117.23        10.49 o                         
   7   3   8         15.76         -2.82         7.04 o                         
   8   3   8         34.46         42.89        11.76 o                         
   9   3   8         17.91         13.62         9.28 o                         
  10   3   8         20.07         27.90        17.28 o                         
  11   3   8         10.41         13.14        12.51 o                         
  12   3   8          3.02          7.41        12.75 o                         
   0   4   8        510.12        477.59        16.27 o                         
   1   4   8        199.57        191.97         7.79 o                         
   2   4   8        242.01        259.43         9.35 o                         
   3   4   8        106.79        122.31        15.89 o                         
   4   4   8         48.34         51.56        10.22 o                         
   5   4   8        132.28        124.39        10.28 o                         
   6   4   8          0.46          7.51         6.69 o                         
   7   4   8         14.97         -2.35         7.26 o                         
   8   4   8         11.41         33.94         9.22 o                         
   9   4   8          0.30          1.70         8.54 o                         
  10   4   8         46.85         62.80        12.22 o                         
  11   4   8          0.05          7.81        12.46 o                         
  12   4   8         30.25         23.08        13.62 o                         
   0   5   8        174.16        170.94        12.21 o                         
   1   5   8        195.64        192.15        10.96 o                         
   2   5   8         82.18         82.53         8.70 o                         
   3   5   8         50.18         62.10        13.34 o                         
   4   5   8        361.73        358.93        15.48 o                         
   5   5   8          3.09          2.05         6.66 o                         
   6   5   8         30.47         26.75         8.38 o                         
   7   5   8         29.07         27.98         8.48 o                         
   8   5   8         23.45         50.77        15.62 o                         
   9   5   8         22.20         17.45        10.11 o                         
  10   5   8         18.27         14.04        11.03 o                         
  11   5   8         20.32         12.02        13.05 o                         
  12   5   8          7.34          1.22        15.92 o                         
   0   6   8         90.74         64.89        16.68 o                         
   1   6   8         73.53         58.06        11.67 o                         
   2   6   8        113.69        103.53        13.39 o                         
   3   6   8         67.88         84.55        20.62 o                         
   4   6   8         10.36          9.62         6.87 o                         
   5   6   8         12.18         12.38         7.45 o                         
   6   6   8         10.71         15.32         8.33 o                         
   7   6   8         16.40         12.45         8.62 o                         
   8   6   8          7.61          4.43         8.58 o                         
   9   6   8         11.58          3.64         9.16 o                         
  10   6   8          5.94          2.49        13.63 o                         
  11   6   8         14.45         16.91        11.73 o                         
   0   7   8         17.38         17.59        13.95 o                         
   1   7   8          0.73          7.17         9.10 o                         
   2   7   8          4.18         15.83         9.62 o                         
   3   7   8         29.77         25.08        10.60 o                         
   4   7   8          8.66          0.46         7.28 o                         
   5   7   8         11.15         12.50         7.76 o                         
   6   7   8          5.03          9.13        11.01 o                         
   7   7   8          4.92          3.10         8.28 o                         
   8   7   8          1.10         -5.05         8.43 o                         
   9   7   8          4.81        -10.19        10.19 o                         
  10   7   8          3.37         17.50        10.47 o                         
  11   7   8          0.60          5.65        15.27 o                         
   0   8   8         97.23        102.79        21.53 o                         
   1   8   8         74.47         51.40        13.29 o                         
   2   8   8          0.03         15.36        11.14 o                         
   3   8   8         61.87         70.62        14.11 o                         
   4   8   8          5.44         -0.26         7.54 o                         
   5   8   8         94.93        122.14        13.45 o                         
   6   8   8          2.93         10.14         8.56 o                         
   7   8   8         34.42         32.27        10.48 o                         
   8   8   8         13.97         25.94        10.75 o                         
   9   8   8          0.59         -9.68        12.93 o                         
  10   8   8          0.13         -3.80        10.06 o                         
   0   9   8         19.92         26.99        17.89 o                         
   1   9   8          8.71         12.82        10.64 o                         
   2   9   8          0.15          5.25        10.38 o                         
   3   9   8         25.69         11.52        11.79 o                         
   4   9   8          6.40         28.60         9.16 o                         
   5   9   8          4.94         -4.32         7.89 o                         
   6   9   8         16.45          0.05        11.85 o                         
   7   9   8          3.13          8.83        14.86 o                         
   8   9   8         12.12         15.85        10.31 o                         
   9   9   8          0.30         -0.27         9.98 o                         
   0  10   8         51.65         55.49        21.83 o                         
   1  10   8         35.35         33.64        14.26 o                         
   2  10   8          0.14          2.04        10.83 o                         
   3  10   8         16.00         23.73        15.77 o                         
   4  10   8          4.62         -2.32         8.11 o                         
   5  10   8          0.97         10.69         9.35 o                         
   6  10   8         10.99         -5.74        14.29 o                         
   7  10   8          8.28          5.00        11.69 o                         
   8  10   8          9.25         -0.97        10.57 o                         
   0  11   8         16.38        -14.55        14.55 o                         
   1  11   8          8.03          3.15        12.22 o                         
   2  11   8          4.29          9.58        12.33 o                         
   3  11   8          1.91          3.79        12.44 o                         
   4  11   8          2.52          2.17         9.76 o                         
   5  11   8          2.20         -1.56        10.92 o                         
   6  11   8          4.98          0.74        10.23 o                         
   0  12   8         60.95         58.52        25.47 o                         
   1  12   8          5.09          2.18        13.43 o                         
   2  12   8          6.12         14.29        31.69 o                         
   3  12   8         11.92         -3.03        11.96 o                         
   4  12   8          0.76         13.06        11.10 o                         
   2   0   9         11.99          6.00         4.59 o                         
   4   0   9         86.63        122.51        27.90 o                         
   6   0   9        161.99        179.17        19.71 o                         
   8   0   9         20.84          6.06        13.04 o                         
  10   0   9          2.21          2.73        14.86 o                         
   1   1   9          3.70          7.01         3.21 o                         
   2   1   9        640.83        648.08        15.70 o                         
   3   1   9         15.39         16.37         4.29 o                         
   4   1   9         56.41         67.73         7.00 o                         
   5   1   9          1.39         10.54         5.73 o                         
   6   1   9        125.99        110.66        10.40 o                         
   7   1   9          6.36          7.58         8.79 o                         
   8   1   9          4.08          1.81         9.55 o                         
   9   1   9          4.17          9.27        12.89 o                         
  10   1   9          4.69        -10.14        10.14 o                         
  11   1   9          0.75          8.84        12.00 o                         
   1   2   9         90.89         97.98         6.90 o                         
   2   2   9         51.35         50.77         8.15 o                         
   3   2   9        160.42        160.90         7.65 o                         
   4   2   9         21.31         17.25         5.51 o                         
   5   2   9          3.34          5.51         5.95 o                         
   6   2   9          5.03         14.36         6.81 o                         
   7   2   9          3.89         -6.53         6.53 o                         
   8   2   9          0.72         -5.51         7.64 o                         
   9   2   9         27.12         18.53        10.93 o                         
  10   2   9         10.99         -2.68        10.45 o                         
  11   2   9          1.85         -1.97        11.79 o                         
   1   3   9          5.66         -1.02         4.60 o                         
   2   3   9         48.38         52.91        17.44 o                         
   3   3   9         17.68         21.36         4.68 o                         
   4   3   9        113.46        122.21         8.87 o                         
   5   3   9          5.09          6.37        13.29 o                         
   6   3   9        150.55        168.15        12.25 o                         
   7   3   9         10.39         -2.08         6.96 o                         
   8   3   9         26.87         29.94         9.09 o                         
   9   3   9         17.07          3.42         8.58 o                         
  10   3   9         19.24         18.47        11.51 o                         
  11   3   9          0.81         -8.72        24.41 o                         
   1   4   9        338.33        349.15        12.51 o                         
   2   4   9         29.83         32.71        16.83 o                         
   3   4   9         67.43         64.46        13.91 o                         
   4   4   9          7.48          5.62         5.78 o                         
   5   4   9         10.38         19.58         7.54 o                         
   6   4   9          6.59         -0.56         6.49 o                         
   7   4   9          0.07          0.67         7.09 o                         
   8   4   9          2.88          7.52         8.29 o                         
   9   4   9          0.84          6.37        10.08 o                         
  10   4   9         22.86         31.70        11.97 o                         
  11   4   9          1.12         32.19        13.90 o                         
   1   5   9         12.04          7.10        12.58 o                         
   2   5   9         79.08         45.87        16.68 o                         
   3   5   9          4.71         -4.70         7.93 o                         
   4   5   9          1.53         -1.29         9.92 o                         
   5   5   9         20.41         42.31         8.24 o                         
   6   5   9        219.01        214.46        14.58 o                         
   7   5   9          0.16         -7.40         7.40 o                         
   8   5   9          8.53         -7.70         8.46 o                         
   9   5   9         19.90         27.79         9.93 o                         
  10   5   9          7.80         11.19        11.51 o                         
   1   6   9          3.09         10.61         9.01 o                         
   2   6   9         23.99         27.59        10.93 o                         
   3   6   9         65.94         58.63        12.64 o                         
   4   6   9          4.21         -6.05         7.36 o                         
   5   6   9          0.93         -6.40         6.40 o                         
   6   6   9          1.60          7.91         7.74 o                         
   7   6   9         24.21         13.98        14.21 o                         
   8   6   9          0.66          4.87         8.78 o                         
   9   6   9         11.12          4.25        10.29 o                         
  10   6   9          4.84         -5.86        10.06 o                         
   1   7   9          2.80          3.62         9.58 o                         
   2   7   9          7.34         -0.89        17.44 o                         
   3   7   9         11.59         23.63        11.14 o                         
   4   7   9          5.20          4.97         7.11 o                         
   5   7   9         14.49         18.23         8.33 o                         
   6   7   9          0.21          6.41         7.71 o                         
   7   7   9          0.28        -11.74        11.74 o                         
   8   7   9          2.71         -8.47         8.47 o                         
   9   7   9          0.21         -8.79         8.79 o                         
   1   8   9         16.63         12.71        28.35 o                         
   2   8   9          5.78         -9.40         9.40 o                         
   3   8   9         70.24         94.33        16.39 o                         
   4   8   9          0.77         -6.45         7.31 o                         
   5   8   9         10.12         -1.69         7.75 o                         
   6   8   9          1.25         -7.61         7.61 o                         
   7   8   9          0.36          1.49         9.02 o                         
   8   8   9          0.80          7.93         9.79 o                         
   1   9   9         15.92          0.25        10.88 o                         
   2   9   9         14.16         40.48        12.65 o                         
   3   9   9          4.07         21.35        12.13 o                         
   4   9   9          7.68          5.74         8.51 o                         
   5   9   9          1.04         -7.61         7.61 o                         
   6   9   9          5.53         11.76         9.26 o                         
   7   9   9         15.49          4.89        14.64 o                         
   1  10   9          7.02          3.55        32.90 o                         
   2  10   9          0.23         -8.33        10.88 o                         
   3  10   9         18.88         -5.86        23.80 o                         
   4  10   9         12.67          4.90         9.38 o                         
   5  10   9         10.19         18.78        10.26 o                         
   1  11   9          9.76         -2.71        11.89 o                         
   2  11   9          0.98        -10.71        10.71 o                         
   0   0  10        151.24        179.17        13.65 o                         
   2   0  10         38.16         55.51         7.43 o                         
   4   0  10         10.79         23.35         8.49 o                         
   6   0  10         12.91         -5.15        10.01 o                         
   8   0  10          3.19         25.47        13.65 o                         
  10   0  10          5.44         -6.06        15.46 o                         
   0   1  10        238.70        260.05        10.63 o                         
   1   1  10         39.66         50.35         8.22 o                         
   2   1  10         33.54         41.36         7.03 o                         
   3   1  10         34.83         31.53         5.20 o                         
   4   1  10         80.46         83.54         7.66 o                         
   5   1  10         41.47         48.79         7.45 o                         
   6   1  10          3.25          9.12         6.79 o                         
   7   1  10         11.20         11.77        12.89 o                         
   8   1  10          8.06          8.97         9.50 o                         
   9   1  10          2.14          7.43        10.51 o                         
   0   2  10         58.16         75.50        13.04 o                         
   1   2  10          2.24          4.90         7.73 o                         
   2   2  10         41.28         49.95         8.67 o                         
   3   2  10         10.04          6.90         4.59 o                         
   4   2  10          1.78         -2.70         6.01 o                         
   5   2  10         11.44         12.62         6.18 o                         
   6   2  10         22.76         10.11         7.09 o                         
   7   2  10          2.68          6.83         7.55 o                         
   8   2  10          0.33         -4.40         9.43 o                         
   9   2  10          0.05        -10.15        10.48 o                         
   0   3  10          2.98         -8.49         9.10 o                         
   1   3  10         16.49         24.19         7.92 o                         
   2   3  10         23.32         18.11        15.92 o                         
   3   3  10          6.41          0.98         4.38 o                         
   4   3  10         37.42         35.75         6.43 o                         
   5   3  10         15.77         14.36         6.55 o                         
   6   3  10          3.89          5.48         6.42 o                         
   7   3  10         12.69         19.97         9.94 o                         
   8   3  10         23.71         -2.71         7.81 o                         
   9   3  10          7.73          7.87        10.70 o                         
   0   4  10         10.05         -9.10        10.31 o                         
   1   4  10         45.12         50.80         9.83 o                         
   2   4  10         19.26          8.61         8.25 o                         
   3   4  10         28.37         30.30         6.72 o                         
   4   4  10          0.26          0.66         5.36 o                         
   5   4  10          0.72          0.59         8.00 o                         
   6   4  10          0.87         -0.26         6.75 o                         
   7   4  10          1.83          2.86        13.55 o                         
   8   4  10         17.24         21.87         9.42 o                         
   9   4  10          0.32         -5.49        13.21 o                         
   0   5  10         14.75         27.90        13.95 o                         
   1   5  10         13.57         20.44         9.10 o                         
   2   5  10          0.93         -3.57         8.11 o                         
   3   5  10         14.89         12.15         7.93 o                         
   4   5  10        106.83        119.77        10.24 o                         
   5   5  10          0.89          0.44         6.32 o                         
   6   5  10          1.48         11.89         7.46 o                         
   7   5  10          6.02         -3.02         7.81 o                         
   8   5  10          6.38         -1.65         9.90 o                         
   0   6  10          1.38         -2.43        12.74 o                         
   1   6  10         12.54          7.14        13.19 o                         
   2   6  10         10.45         -4.34         8.94 o                         
   3   6  10          5.41         -0.07         6.35 o                         
   4   6  10          0.80         -6.44         6.44 o                         
   5   6  10          7.27         -7.23         7.23 o                         
   6   6  10          6.14         19.15         8.49 o                         
   7   6  10          9.24          6.69         8.27 o                         
   0   7  10          9.28         13.04        15.46 o                         
   1   7  10         21.83         31.69        19.10 o                         
   2   7  10          5.93         -7.88         9.01 o                         
   3   7  10          4.61         -9.10         9.86 o                         
   4   7  10          4.54         -0.75         7.43 o                         
   5   7  10          0.45          3.80         7.61 o                         
   6   7  10          0.01         -7.63         7.63 o                         
   0   8  10         20.19          6.67        14.86 o                         
   1   8  10         14.90         10.81        10.88 o                         
   2   8  10         13.95          6.89        11.98 o                         
   3   8  10          0.31         10.88        10.38 o                         
   4   8  10          8.94          7.90         8.60 o                         
   5   8  10          4.77         -3.73        11.84 o                         
   0   9  10         17.48         18.19        18.19 o                         
   1   9  10          9.33          5.74        11.77 o                         
   2   9  10          2.21          8.78        11.34 o                         
   3   9  10          2.25          9.55        11.47 o                         
   2   0  11          0.22          4.66         5.91 o                         
   4   0  11         38.25         44.88        10.61 o                         
   6   0  11         10.81          0.00        10.92 o                         
   1   1  11          1.69          3.36         6.07 o                         
   2   1  11          3.39         -0.71         5.90 o                         
   3   1  11         37.58         43.25         5.74 o                         
   4   1  11          8.74         13.60         6.56 o                         
   5   1  11          5.80          5.25         7.70 o                         
   6   1  11          0.64         -9.31        12.13 o                         
   7   1  11          4.79         -5.13        13.04 o                         
   1   2  11          0.34          4.86        13.04 o                         
   2   2  11         23.48         23.53         8.02 o                         
   3   2  11          0.41         -3.31         6.73 o                         
   4   2  11         30.73         28.93         6.15 o                         
   5   2  11          7.60         17.12         6.63 o                         
   6   2  11          2.39         -6.13         6.13 o                         
   7   2  11          0.65          8.34        11.83 o                         
   1   3  11          2.14          0.72         7.12 o                         
   2   3  11          0.38         -6.95         6.95 o                         
   3   3  11         15.95         -4.96         7.65 o                         
   4   3  11          5.30          3.79         5.31 o                         
   5   3  11          1.77          5.65         6.47 o                         
   6   3  11          6.52         16.51         7.48 o                         
   1   4  11          0.95         -0.34        11.52 o                         
   2   4  11         18.35         21.93         5.03 o                         
   3   4  11          1.58         -5.00         5.00 o                         
   4   4  11          0.03         -3.12         5.35 o                         
   5   4  11          1.61          6.98         7.86 o                         
   6   4  11          6.38          1.53         7.32 o                         
   1   5  11          4.64         -3.17        12.89 o                         
   2   5  11          6.97          3.77        10.31 o                         
   3   5  11         11.79         19.54        10.68 o                         
   4   5  11          3.42          5.92         6.29 o                         
   5   5  11          0.44         -3.25         6.78 o                         
   1   6  11          3.93         -7.15         9.02 o                         
   2   6  11          3.60         13.68        12.13 o                         
   3   6  11          5.36         12.43         8.86 o                         
   4   6  11          0.39         -6.73         6.73 o                         
   1   7  11          0.56          6.32        11.04 o                         
   0   0  12         17.64         13.95         8.49 o                         
   2   0  12         21.31         23.95        11.22 o                         
   0   1  12         51.66         49.12        11.83 o                         
   1   1  12          7.92          6.50         8.95 o                         
   2   1  12          0.14         17.18         7.07 o                         
   0   2  12         73.55        107.64        16.07 o                         
   1   2  12          1.29         -1.52        10.16 o                         
   2   2  12          6.82         -5.00         7.13 o                         
                                                                                
